# Supplementary material for: Atoh1 drives the heterogeneity of the pontine nuclei neurons and promotes their differentiation
Source: Sci Adv. 2023 Jun 30;9(26):eadg1671. doi: 10.1126/sciadv.adg1671 (PMC10313176; doi:10.1126/sciadv.adg1671)
Supplement: Supplementary file 2 — Data S1 to S3 [file sciadv.adg1671_data_s1_to_s3.zip]

Archive with 3 entries (3 files):
- adg1671_Data_S1.xlsx
- adg1671_Data_S2.xlsx
- adg1671_Data_S3.xlsx
