# Supplementary material for: Atoh1 drives the heterogeneity of the pontine nuclei neurons and promotes their differentiation
Source: Sci Adv. 2023 Jun 30;9(26):eadg1671. doi: 10.1126/sciadv.adg1671 (PMC10313176; doi:10.1126/sciadv.adg1671)
Supplement: Supplementary file 2 — Data S1 to S3 [file sciadv.adg1671_data_s1_to_s3.zip › adg1671_Data_S1.xlsx]

## Sheet: Legend
Table S2. Differentially expressed genes (FDR < 0.05) between the control and Atoh1S193A/- mice from E14.5 PN scRNA-seq data.
ColumnName	Note
gene	gene name
p_val	unadjusted p value
avg_log2FC	log2 fold-chage of the average expression between the two groups. Positive values indicate that the feature is more highly expressed in Atoh1S193A/-
pct.1	The percentage of cells where the feature is detected in Atoh1S193A/-
pct.2	The percentage of cells where the feature is detected in control
p_val_adj	adjusted p-value, based on bonferroni correction using all features in the dataset
FDR	adjusted p-value with Benjamini-Hochberg method
celltype	annotation of the clusters
DEG_Direction	direction of the change

## Sheet: DEG list
gene	p_val	avg_log2FC	pct.1	pct.2	p_val_adj	FDR	celltype	DEG_Direction
Ttr	2.72e-43	0.993669	0.723	0.306	8.45e-39	1.64e-39	Progenitors	Upregulated
Barhl1	1.65e-19	-0.880083	0.151	0.323	5.11e-15	1.36e-16	Progenitors	Downregulated
Kitl	4.72e-14	0.438666	0.918	0.83	1.47e-09	2.08e-11	Progenitors	Upregulated
Mfng	6.67e-14	-0.33192	0.265	0.472	2.07e-09	2.76e-11	Progenitors	Downregulated
Spon1	9.22e-13	0.370824	0.671	0.445	2.86e-08	3.19e-10	Progenitors	Upregulated
Hsp90aa1	2.67e-12	-0.227236	1	1	8.29e-08	8.28e-10	Progenitors	Downregulated
Sox9	4.2e-12	0.488055	0.963	0.943	1.3e-07	1.26e-09	Progenitors	Upregulated
Qk	1.12e-11	0.379922	0.992	0.983	3.48e-07	3.17e-09	Progenitors	Upregulated
Fos	1.83e-11	0.821753	0.648	0.41	5.7e-07	4.9e-09	Progenitors	Upregulated
Cdk2ap1	7.43e-11	-0.366209	0.97	0.965	2.31e-06	1.74e-08	Progenitors	Downregulated
Pfn2	1.08e-10	0.365902	0.99	0.974	3.36e-06	2.46e-08	Progenitors	Upregulated
Col2a1	1.8e-10	0.434313	0.836	0.655	5.6e-06	3.93e-08	Progenitors	Upregulated
Rab15	2.94e-10	-0.184251	0.05	0.162	9.14e-06	5.97e-08	Progenitors	Downregulated
Egr1	5.92e-10	0.685804	0.587	0.384	1.84e-05	1.13e-07	Progenitors	Upregulated
Uba52	1.41e-09	0.585612	0.98	0.983	4.39e-05	2.39e-07	Progenitors	Upregulated
Nkd1	2.4e-09	-0.463949	0.796	0.873	7.44e-05	3.93e-07	Progenitors	Downregulated
Gad2	2.71e-09	0.257666	0.39	0.21	8.41e-05	4.38e-07	Progenitors	Upregulated
Pla2g7	3.19e-09	0.705097	0.771	0.633	9.91e-05	5.12e-07	Progenitors	Upregulated
Mdga1	3.57e-09	-0.289494	0.427	0.537	0.000110874	5.65e-07	Progenitors	Downregulated
Sox2	4.67e-09	0.329782	0.991	0.978	0.000145012	6.93e-07	Progenitors	Upregulated
Elavl3	1.29e-08	-0.303611	0.343	0.445	0.000401019	1.71e-06	Progenitors	Downregulated
Fzd9	1.49e-08	0.192791	0.402	0.201	0.000461204	1.94e-06	Progenitors	Upregulated
Fam78b	1.73e-08	-0.190381	0.155	0.306	0.000536558	2.2e-06	Progenitors	Downregulated
Cst3	1.82e-08	0.503325	0.996	0.987	0.000564963	2.3e-06	Progenitors	Upregulated
Stmn1	2.18e-08	-0.296519	1	1	0.000675599	2.69e-06	Progenitors	Downregulated
Srrm4	2.44e-08	-0.265914	0.128	0.275	0.000757022	2.97e-06	Progenitors	Downregulated
Mfge8	3.48e-08	0.300502	0.604	0.432	0.00108069	3.98e-06	Progenitors	Upregulated
Igsf8	4.16e-08	-0.289006	0.483	0.611	0.00129148	4.66e-06	Progenitors	Downregulated
S100a10	4.21e-08	0.334994	0.478	0.306	0.00130802	4.71e-06	Progenitors	Upregulated
Slc1a3	4.49e-08	0.332209	0.978	0.93	0.00139346	4.98e-06	Progenitors	Upregulated
Rgma	4.96e-08	0.238059	0.541	0.389	0.00154002	5.43e-06	Progenitors	Upregulated
Irf2bpl	5.63e-08	0.271852	0.779	0.611	0.00174798	6.1e-06	Progenitors	Upregulated
Hbb-y	6.87e-08	0.189917	0.251	0.092	0.00213314	7.31e-06	Progenitors	Upregulated
Itgb8	6.93e-08	0.260219	0.698	0.546	0.00215095	7.35e-06	Progenitors	Upregulated
Ttyh1	6.95e-08	0.46744	0.697	0.568	0.00215937	7.37e-06	Progenitors	Upregulated
Scrn1	8.14e-08	0.343247	0.657	0.48	0.0025287	8.39e-06	Progenitors	Upregulated
Id2	8.45e-08	-0.33639	0.905	0.974	0.00262357	8.61e-06	Progenitors	Downregulated
Cd9	9.42e-08	0.45802	0.821	0.755	0.00292662	9.48e-06	Progenitors	Upregulated
Zfp36l1	1.05e-07	0.419356	0.977	0.948	0.00325028	1.03e-05	Progenitors	Upregulated
Nav2	1.29e-07	-0.36225	0.582	0.677	0.00400951	1.23e-05	Progenitors	Downregulated
Plagl1	1.46e-07	-0.208492	0.196	0.336	0.00454653	1.37e-05	Progenitors	Downregulated
Notch1	1.7e-07	0.261747	0.901	0.817	0.00528582	1.57e-05	Progenitors	Upregulated
Gas1	1.83e-07	0.374116	0.816	0.734	0.00567099	1.65e-05	Progenitors	Upregulated
Tubb3	1.96e-07	-0.408862	0.838	0.913	0.00607907	1.75e-05	Progenitors	Downregulated
Fez1	2.37e-07	0.289408	0.963	0.904	0.00734737	2.06e-05	Progenitors	Upregulated
Dpysl4	2.49e-07	-0.290716	0.594	0.699	0.0077375	2.15e-05	Progenitors	Downregulated
Cbx1	2.87e-07	-0.212827	0.995	1	0.00890855	2.41e-05	Progenitors	Downregulated
Cntn2	3.46e-07	-0.210541	0.098	0.227	0.0107453	2.82e-05	Progenitors	Downregulated
Hist1h2ak	3.72e-07	0.259249	0.426	0.345	0.0115648	3.02e-05	Progenitors	Upregulated
Atp1a1	3.98e-07	0.238666	0.943	0.926	0.0123715	3.19e-05	Progenitors	Upregulated
Jun	4.52e-07	0.462333	0.943	0.913	0.0140467	3.53e-05	Progenitors	Upregulated
Timp2	5.85e-07	0.224375	0.716	0.629	0.0181621	4.35e-05	Progenitors	Upregulated
Inhbb	5.86e-07	0.235374	0.617	0.533	0.018197	4.35e-05	Progenitors	Upregulated
Crb1	5.86e-07	0.144943	0.207	0.07	0.0182014	4.35e-05	Progenitors	Upregulated
Kbtbd11	6.2e-07	0.268203	0.751	0.616	0.0192457	4.52e-05	Progenitors	Upregulated
Tuba1a	7.37e-07	-0.23438	1	1	0.0228904	5.21e-05	Progenitors	Downregulated
Ppp1r14c	7.63e-07	0.298218	0.662	0.511	0.0236945	5.39e-05	Progenitors	Upregulated
Sned1	8.83e-07	0.131216	0.171	0.048	0.0274245	6.06e-05	Progenitors	Upregulated
Enho	9.4e-07	0.277446	0.627	0.454	0.0291889	6.39e-05	Progenitors	Upregulated
Btbd17	9.57e-07	-0.258024	0.096	0.218	0.0297335	6.5e-05	Progenitors	Downregulated
Pdlim3	9.98e-07	0.278175	0.261	0.127	0.0309794	6.74e-05	Progenitors	Upregulated
Fscn1	1.01e-06	-0.232365	0.869	0.908	0.0312779	6.75e-05	Progenitors	Downregulated
Sox11	1.12e-06	-0.291431	0.991	0.996	0.0348561	7.4e-05	Progenitors	Downregulated
Epha5	1.62e-06	0.326194	0.781	0.638	0.0502625	0.000101222	Progenitors	Upregulated
Fbxo2	1.77e-06	0.409489	0.521	0.341	0.0549123	0.000108747	Progenitors	Upregulated
Gadd45gip1	2.26e-06	-0.186996	0.824	0.921	0.0700779	0.000129045	Progenitors	Downregulated
Gsg1l	2.94e-06	-0.157684	0.137	0.275	0.0912873	0.000159136	Progenitors	Downregulated
Eno1	3.3e-06	0.277762	0.995	0.983	0.102529	0.000174723	Progenitors	Upregulated
Chst15	3.58e-06	-0.116649	0.156	0.306	0.111163	0.000186112	Progenitors	Downregulated
Vamp4	3.74e-06	-0.184861	0.664	0.738	0.116031	0.000192184	Progenitors	Downregulated
Tuba1b	3.87e-06	-0.295565	0.975	0.983	0.12027	0.000197098	Progenitors	Downregulated
Grcc10	3.95e-06	0.272078	0.706	0.585	0.122788	0.000200799	Progenitors	Upregulated
Thbs1	3.97e-06	0.158349	0.203	0.079	0.123421	0.000201409	Progenitors	Upregulated
Srgap3	4.6e-06	0.230752	0.755	0.646	0.142802	0.000224238	Progenitors	Upregulated
Snhg11	5.04e-06	-0.167119	0.362	0.541	0.156393	0.000240515	Progenitors	Downregulated
Cdh4	5.9e-06	0.191027	0.4	0.258	0.183137	0.000272708	Progenitors	Upregulated
Crip2	6.53e-06	0.262601	0.999	0.991	0.202802	0.000296263	Progenitors	Upregulated
Nufip2	7.01e-06	0.183204	0.664	0.511	0.217684	0.000311858	Progenitors	Upregulated
Junb	7.04e-06	0.251494	0.372	0.214	0.218677	0.000312702	Progenitors	Upregulated
Rbfox2	7.42e-06	-0.0423615	0.732	0.642	0.230386	0.000326382	Progenitors	Downregulated
Arid5b	8.43e-06	0.226998	0.637	0.507	0.261755	0.000356591	Progenitors	Upregulated
Hmgb1	8.57e-06	-0.172383	1	1	0.26611	0.000360869	Progenitors	Downregulated
Igfbpl1	8.76e-06	-0.572427	0.545	0.611	0.271996	0.000367885	Progenitors	Downregulated
Rnd2	9.18e-06	-0.302303	0.293	0.389	0.285226	0.000381119	Progenitors	Downregulated
Erh	9.4e-06	0.285854	0.969	0.961	0.292036	0.000384905	Progenitors	Upregulated
Tmf1	9.64e-06	0.171929	0.642	0.559	0.299374	0.000390917	Progenitors	Upregulated
Lrrn2	1.04e-05	-0.108316	0.108	0.227	0.322122	0.000414487	Progenitors	Downregulated
Hrk	1.08e-05	0.253606	0.174	0.061	0.333937	0.000425148	Progenitors	Upregulated
Cbfa2t3	1.09e-05	-0.285891	0.247	0.384	0.3381	0.000429431	Progenitors	Downregulated
Ncald	1.11e-05	0.237924	0.991	0.969	0.34568	0.000437012	Progenitors	Upregulated
Ddah2	1.14e-05	-0.219427	0.995	1	0.353231	0.000444452	Progenitors	Downregulated
Ddah1	1.41e-05	0.365648	0.899	0.83	0.436658	0.00052018	Progenitors	Upregulated
Coro2b	1.44e-05	-0.194842	0.351	0.472	0.445856	0.000527889	Progenitors	Downregulated
Mrpl50	1.46e-05	-0.102259	0.774	0.904	0.454549	0.000535724	Progenitors	Downregulated
Kif21a	1.48e-05	0.222884	0.996	0.987	0.458899	0.0005388	Progenitors	Upregulated
Stk26	1.49e-05	-0.2081	0.474	0.568	0.461493	0.000540207	Progenitors	Downregulated
Ppp1r1a	1.65e-05	0.202071	0.851	0.721	0.513051	0.000580713	Progenitors	Upregulated
Ebf1	1.82e-05	-0.205886	0.195	0.332	0.566574	0.000630337	Progenitors	Downregulated
Reln	1.94e-05	0.183725	0.621	0.467	0.603089	0.000656806	Progenitors	Upregulated
Bcl2l12	2.01e-05	-0.161558	0.556	0.703	0.623994	0.000670148	Progenitors	Downregulated
Atraid	2.02e-05	0.192066	0.78	0.69	0.626081	0.000671923	Progenitors	Upregulated
Pik3r1	2.18e-05	0.222505	0.568	0.41	0.678052	0.000707118	Progenitors	Upregulated
Ufl1	2.28e-05	0.145836	0.547	0.38	0.706669	0.000729106	Progenitors	Upregulated
Lzts1	2.29e-05	-0.11342	0.112	0.236	0.710577	0.00073265	Progenitors	Downregulated
Tubb2b	2.31e-05	-0.176353	1	1	0.716527	0.000736334	Progenitors	Downregulated
Pax3	2.39e-05	-0.243517	0.508	0.659	0.742439	0.000758119	Progenitors	Downregulated
Btbd11	2.59e-05	-0.17982	0.262	0.358	0.80314	0.00080141	Progenitors	Downregulated
Dtna	2.61e-05	0.20532	0.477	0.328	0.809642	0.000806858	Progenitors	Upregulated
Nktr	2.81e-05	0.211689	0.963	0.934	0.873636	0.000851991	Progenitors	Upregulated
Hist1h4i	2.86e-05	-0.210548	0.728	0.803	0.886893	0.000862747	Progenitors	Downregulated
Hsd11b2	2.97e-05	-0.135959	0.071	0.175	0.921502	0.000886942	Progenitors	Downregulated
Col9a3	3e-05	0.16518	0.318	0.197	0.931615	0.000893898	Progenitors	Upregulated
Dbi	3.1e-05	0.471344	0.998	1	0.961996	0.00091455	Progenitors	Upregulated
Ranbp1	3.18e-05	-0.181082	0.996	1	0.989032	0.000936688	Progenitors	Downregulated
Snrpe	3.19e-05	-0.136182	1	1	0.990407	0.000936688	Progenitors	Downregulated
Pter	3.28e-05	0.218887	0.395	0.253	1	0.000952412	Progenitors	Upregulated
Klhl5	3.34e-05	0.211522	0.475	0.332	1	0.0009645	Progenitors	Upregulated
Fau	3.38e-05	-0.100241	1	1	1	0.000972877	Progenitors	Downregulated
Dcxr	3.63e-05	0.0912066	0.175	0.066	1	0.0010244	Progenitors	Upregulated
Sox3	3.67e-05	0.0881923	0.189	0.074	1	0.00103259	Progenitors	Upregulated
Insm1	3.79e-05	-0.36982	0.211	0.319	1	0.00105523	Progenitors	Downregulated
Dip2b	3.85e-05	0.193286	0.678	0.555	1	0.00106668	Progenitors	Upregulated
D8Ertd738e	4.06e-05	-0.150633	0.985	0.996	1	0.00111044	Progenitors	Downregulated
Cacna2d3	4.2e-05	0.132309	0.235	0.114	1	0.00113406	Progenitors	Upregulated
Nabp2	4.21e-05	-0.166616	0.816	0.904	1	0.00113628	Progenitors	Downregulated
Pea15a	4.49e-05	0.248116	0.854	0.821	1	0.00119224	Progenitors	Upregulated
Tle4	4.7e-05	0.164515	0.697	0.672	1	0.00123401	Progenitors	Upregulated
Cnn3	4.71e-05	0.179606	0.995	0.983	1	0.00123754	Progenitors	Upregulated
Sms	4.85e-05	-0.183097	0.88	0.917	1	0.00126092	Progenitors	Downregulated
Atoh1	5.09e-05	-0.326623	0.592	0.616	1	0.00130566	Progenitors	Downregulated
Sorbs2	5.4e-05	0.264585	0.803	0.707	1	0.00135948	Progenitors	Upregulated
Cap1	5.78e-05	0.165609	0.564	0.454	1	0.00142405	Progenitors	Upregulated
Gstp1	5.96e-05	0.169811	0.44	0.288	1	0.00145477	Progenitors	Upregulated
Tspan18	6.08e-05	-0.130008	0.179	0.245	1	0.00148094	Progenitors	Downregulated
Fzd3	6.28e-05	0.238732	0.954	0.926	1	0.0015108	Progenitors	Upregulated
Camk4	6.29e-05	-0.0622931	0.078	0.179	1	0.00151133	Progenitors	Downregulated
Paqr4	6.34e-05	0.0836374	0.172	0.066	1	0.00151829	Progenitors	Upregulated
Nfix	6.37e-05	0.159297	1	1	1	0.00152225	Progenitors	Upregulated
Eif4a1	6.88e-05	-0.157312	0.999	1	1	0.00161656	Progenitors	Downregulated
Ier2	7.5e-05	0.405058	0.937	0.93	1	0.00172507	Progenitors	Upregulated
Eid1	7.94e-05	0.15931	0.988	0.983	1	0.00179503	Progenitors	Upregulated
Msi2	8.09e-05	0.214512	0.972	0.969	1	0.0018163	Progenitors	Upregulated
Glis3	8.29e-05	0.171732	0.44	0.301	1	0.00184304	Progenitors	Upregulated
Svil	8.33e-05	-0.160072	0.273	0.354	1	0.00184871	Progenitors	Downregulated
Chrdl1	8.39e-05	0.192629	0.572	0.441	1	0.00185807	Progenitors	Upregulated
Rbfox3	9.21e-05	-0.0922946	0.078	0.179	1	0.00198068	Progenitors	Downregulated
Kctd12	9.38e-05	0.149341	0.226	0.118	1	0.00200494	Progenitors	Upregulated
Gadd45g	9.46e-05	-0.621192	0.594	0.655	1	0.00201769	Progenitors	Downregulated
Ets1	9.76e-05	0.114788	0.174	0.079	1	0.00205938	Progenitors	Upregulated
Fam102b	0.000105925	0.149731	0.36	0.223	1	0.00217939	Progenitors	Upregulated
Cd24a	0.00010919	-0.162647	0.974	1	1	0.0022317	Progenitors	Downregulated
Csrp2	0.000111654	-0.177001	0.929	0.974	1	0.0022665	Progenitors	Downregulated
Raly	0.000111812	-0.15812	0.943	0.956	1	0.0022665	Progenitors	Downregulated
Sema7a	0.000114725	-0.103157	0.06	0.105	1	0.00230514	Progenitors	Downregulated
Hmgn5	0.000119287	-0.206603	0.846	0.913	1	0.00236959	Progenitors	Downregulated
Dcakd	0.000120387	-0.169992	0.923	0.952	1	0.0023872	Progenitors	Downregulated
Atp2b1	0.000122066	0.208194	0.928	0.908	1	0.00241183	Progenitors	Upregulated
Casc4	0.000123318	0.164762	0.753	0.694	1	0.00243057	Progenitors	Upregulated
Hopx	0.000124231	0.491435	0.234	0.14	1	0.00244399	Progenitors	Upregulated
Scd2	0.000129754	0.199478	0.987	0.991	1	0.00252621	Progenitors	Upregulated
Kcnn3	0.000129798	0.0976181	0.222	0.105	1	0.00252621	Progenitors	Upregulated
Cycs	0.000130768	-0.176684	0.96	0.978	1	0.00254199	Progenitors	Downregulated
Neurod2	0.000131473	-0.171832	0.139	0.258	1	0.00255363	Progenitors	Downregulated
Mrpl28	0.000142898	-0.147076	0.948	0.952	1	0.00271802	Progenitors	Downregulated
Rcor2	0.000146599	-0.155902	0.293	0.41	1	0.00276481	Progenitors	Downregulated
Fam110a	0.000147456	-0.19503	0.334	0.437	1	0.0027743	Progenitors	Downregulated
Dars	0.000153749	0.168599	0.898	0.878	1	0.00285928	Progenitors	Upregulated
Phgdh	0.000157375	0.174575	0.975	0.93	1	0.00290453	Progenitors	Upregulated
Ubr5	0.000158934	0.190565	0.813	0.716	1	0.00291957	Progenitors	Upregulated
Gpm6b	0.000159826	0.282592	0.928	0.891	1	0.00292924	Progenitors	Upregulated
Pcbp4	0.000161272	-0.172953	0.815	0.882	1	0.00294677	Progenitors	Downregulated
Mab21l2	0.000165688	-0.14246	0.099	0.197	1	0.00300916	Progenitors	Downregulated
Efnb3	0.000175575	0.327776	0.854	0.76	1	0.00314362	Progenitors	Upregulated
Fam181b	0.000181499	0.202258	0.752	0.646	1	0.00321854	Progenitors	Upregulated
Pbk	0.000186919	-0.219309	0.619	0.76	1	0.00328437	Progenitors	Downregulated
Rasl11b	0.000192213	-0.196962	0.387	0.524	1	0.00334198	Progenitors	Downregulated
Ubl3	0.000192658	0.190035	0.819	0.742	1	0.00334696	Progenitors	Upregulated
Hes6	0.00021294	-0.424226	0.748	0.799	1	0.00360208	Progenitors	Downregulated
Sema3a	0.000215113	0.0834412	0.194	0.087	1	0.00362608	Progenitors	Upregulated
Cul4a	0.000218434	0.133728	0.461	0.341	1	0.00366025	Progenitors	Upregulated
Rnf165	0.000218721	-0.123291	0.552	0.699	1	0.00366124	Progenitors	Downregulated
Gap43	0.000226886	-0.195971	0.472	0.594	1	0.00375337	Progenitors	Downregulated
Ssr3	0.000237024	0.16786	0.91	0.873	1	0.00386667	Progenitors	Upregulated
Tsg101	0.000240661	-0.153243	0.906	0.961	1	0.00391671	Progenitors	Downregulated
Fam168b	0.000242819	0.151475	0.807	0.786	1	0.00394649	Progenitors	Upregulated
Cxcr4	0.00024367	0.197921	0.786	0.721	1	0.00395497	Progenitors	Upregulated
Pfkfb3	0.000243831	0.168173	0.469	0.358	1	0.00395625	Progenitors	Upregulated
Hist1h3e	0.000261213	0.0933509	0.514	0.59	1	0.00416106	Progenitors	Upregulated
Aes	0.000270035	-0.16796	0.994	0.996	1	0.00425199	Progenitors	Downregulated
Rbm10	0.000276208	-0.129545	0.617	0.751	1	0.00432251	Progenitors	Downregulated
Ror2	0.000279335	-0.0443935	0.086	0.17	1	0.00435658	Progenitors	Downregulated
B3glct	0.000293839	0.147738	0.514	0.389	1	0.00451763	Progenitors	Upregulated
Ube2s	0.000297642	-0.361109	0.983	0.987	1	0.00456525	Progenitors	Downregulated
Higd1a	0.000308786	0.125114	0.987	0.996	1	0.00468016	Progenitors	Upregulated
Wwtr1	0.000311831	0.187098	0.862	0.777	1	0.00470702	Progenitors	Upregulated
Megf10	0.000312663	0.087964	0.191	0.087	1	0.00471703	Progenitors	Upregulated
Cntfr	0.000315901	0.131775	0.293	0.17	1	0.00474315	Progenitors	Upregulated
Tob1	0.000318942	0.150464	0.628	0.485	1	0.00478284	Progenitors	Upregulated
Sh3glb1	0.000322517	-0.178198	0.949	0.956	1	0.00481138	Progenitors	Downregulated
Prss23	0.000328258	0.13721	0.625	0.48	1	0.00487552	Progenitors	Upregulated
Cks1b	0.000340696	-0.194156	0.899	0.952	1	0.00500451	Progenitors	Downregulated
Ccdc124	0.000341524	-0.154636	0.931	0.969	1	0.00500645	Progenitors	Downregulated
Lrrc75b	0.000341795	0.168376	0.387	0.288	1	0.00500696	Progenitors	Upregulated
Aurkb	0.000355293	-0.142382	0.47	0.611	1	0.00514042	Progenitors	Downregulated
Id1	0.000369401	-0.304385	0.951	0.939	1	0.00527784	Progenitors	Downregulated
Pgpep1	0.000373835	0.234497	0.544	0.441	1	0.00532369	Progenitors	Upregulated
Zfp799	0.000375995	0.11087	0.401	0.314	1	0.00534506	Progenitors	Upregulated
Mrps6	0.000376217	0.220977	0.935	0.882	1	0.00534506	Progenitors	Upregulated
Ift57	0.000389603	0.1803	0.899	0.886	1	0.00546904	Progenitors	Upregulated
Pxk	0.000403543	0.0813074	0.163	0.083	1	0.00560739	Progenitors	Upregulated
Cgnl1	0.000404164	0.117023	0.184	0.105	1	0.0056144	Progenitors	Upregulated
Smpd3	0.000406618	-0.112466	0.18	0.288	1	0.00563871	Progenitors	Downregulated
Nrarp	0.000424783	0.122214	0.335	0.218	1	0.0058124	Progenitors	Upregulated
Calm1	0.000430991	0.153108	0.999	1	1	0.00587007	Progenitors	Upregulated
Pdlim4	0.000433556	-0.141573	0.547	0.681	1	0.00589832	Progenitors	Downregulated
Ppp1r14b	0.000433695	-0.207845	1	1	1	0.00589855	Progenitors	Downregulated
Atpif1	0.000449924	-0.129319	0.999	1	1	0.00605759	Progenitors	Downregulated
Tubb5	0.000454203	-0.207609	1	1	1	0.00608683	Progenitors	Downregulated
Fosb	0.000457656	0.159892	0.193	0.092	1	0.00611896	Progenitors	Upregulated
Slc5a3	0.000488389	0.152917	0.418	0.301	1	0.00640164	Progenitors	Upregulated
Tmem178	0.000506573	-0.122342	0.267	0.314	1	0.00654368	Progenitors	Downregulated
Bmp2k	0.000527569	0.145761	0.555	0.432	1	0.00672481	Progenitors	Upregulated
Tmx3	0.00054852	0.154105	0.664	0.559	1	0.00691829	Progenitors	Upregulated
Cdk12	0.000560675	0.152961	0.724	0.655	1	0.00702553	Progenitors	Upregulated
Pkn2	0.000562078	0.0771675	0.892	0.93	1	0.00703761	Progenitors	Upregulated
Tmem106b	0.000564906	0.124632	0.446	0.314	1	0.00706566	Progenitors	Upregulated
Chd7	0.000585886	-0.215628	0.87	0.904	1	0.00725448	Progenitors	Downregulated
Gnai2	0.000586726	0.142139	1	1	1	0.00726301	Progenitors	Upregulated
Abracl	0.000618664	-0.193545	0.96	0.978	1	0.00753235	Progenitors	Downregulated
Apbb2	0.000622984	0.153257	0.594	0.472	1	0.0075605	Progenitors	Upregulated
Vcl	0.000635616	0.124246	0.476	0.341	1	0.00768041	Progenitors	Upregulated
Anp32a	0.000644599	-0.116083	1	0.996	1	0.00775777	Progenitors	Downregulated
Hmgn1	0.000645242	-0.113964	1	1	1	0.00776357	Progenitors	Downregulated
Robo2	0.000659898	-0.130245	0.192	0.293	1	0.00788468	Progenitors	Downregulated
Amot	0.000661319	0.10905	0.333	0.236	1	0.00789543	Progenitors	Upregulated
Ppih	0.000677807	-0.125754	0.806	0.9	1	0.00803478	Progenitors	Downregulated
Chst10	0.00068929	0.132458	0.428	0.314	1	0.00812952	Progenitors	Upregulated
Zbtb20	0.00070419	0.219408	0.904	0.834	1	0.00824281	Progenitors	Upregulated
Strn3	0.000708394	0.153384	0.811	0.755	1	0.00826494	Progenitors	Upregulated
H2afv	0.00072324	-0.1604	0.999	1	1	0.0083792	Progenitors	Downregulated
Zcrb1	0.000731973	-0.141214	0.961	0.974	1	0.00844174	Progenitors	Downregulated
Zfp445	0.000738173	0.126558	0.763	0.642	1	0.00849137	Progenitors	Upregulated
Usp51	0.000742256	0.0938045	0.166	0.083	1	0.00852761	Progenitors	Upregulated
Mfap4	0.000744794	-0.346277	0.282	0.367	1	0.00855067	Progenitors	Downregulated
Msx2	0.000746511	-0.0769707	0.843	0.769	1	0.00856422	Progenitors	Downregulated
Mdk	0.000759316	-0.150497	0.999	1	1	0.00866799	Progenitors	Downregulated
Tspan9	0.000783085	-0.116698	0.216	0.319	1	0.00884872	Progenitors	Downregulated
Itm2b	0.000794242	0.318227	0.965	0.978	1	0.00893148	Progenitors	Upregulated
Lrrc58	0.000805757	0.166162	0.851	0.812	1	0.00902013	Progenitors	Upregulated
Arhgef26	0.000812688	0.109508	0.322	0.205	1	0.00906185	Progenitors	Upregulated
Dpy19l1	0.00082889	0.132415	0.595	0.467	1	0.0091829	Progenitors	Upregulated
Pdlim5	0.000829626	0.155375	0.555	0.459	1	0.00918682	Progenitors	Upregulated
Gse1	0.000830087	-0.160928	0.439	0.563	1	0.0091877	Progenitors	Downregulated
Aff4	0.000831089	0.152607	0.773	0.672	1	0.00919456	Progenitors	Upregulated
Nrcam	0.000850937	0.172592	0.364	0.258	1	0.00936245	Progenitors	Upregulated
Stip1	0.000854062	-0.140963	0.897	0.917	1	0.00938395	Progenitors	Downregulated
Pdap1	0.000869039	-0.123943	0.996	1	1	0.00946646	Progenitors	Downregulated
Snx21	0.000902718	0.0789341	0.179	0.114	1	0.0097247	Progenitors	Upregulated
Syt11	0.000902869	0.2145	0.939	0.943	1	0.0097247	Progenitors	Upregulated
Tspan15	0.000948775	0.138755	0.498	0.384	1	0.0100681	Progenitors	Upregulated
Stt3b	0.000953851	0.122569	0.674	0.633	1	0.0101108	Progenitors	Upregulated
Ppic	0.000963556	0.155874	0.871	0.795	1	0.0101733	Progenitors	Upregulated
Smarca1	0.000964618	0.12277	0.362	0.249	1	0.0101794	Progenitors	Upregulated
Fam104a	0.000970227	-0.131489	0.954	0.943	1	0.0102266	Progenitors	Downregulated
Rad23a	0.000975384	-0.12744	0.592	0.707	1	0.0102535	Progenitors	Downregulated
Ccna2	0.000989013	-0.232431	0.584	0.681	1	0.0103264	Progenitors	Downregulated
Rfc5	0.00100747	-0.155895	0.594	0.686	1	0.0104606	Progenitors	Downregulated
Fcho2	0.00101031	0.120607	0.487	0.393	1	0.0104851	Progenitors	Upregulated
Ptma	0.00101557	-0.106476	1	1	1	0.0105215	Progenitors	Downregulated
Mgst1	0.00102366	0.201453	0.91	0.834	1	0.0105712	Progenitors	Upregulated
Iqsec1	0.0010249	0.100581	0.317	0.205	1	0.0105771	Progenitors	Upregulated
Ccnd1	0.0010785	0.280765	0.956	0.93	1	0.0109494	Progenitors	Upregulated
Camk2d	0.00107977	0.174564	0.425	0.349	1	0.0109553	Progenitors	Upregulated
Ndrg2	0.00110527	0.3224	0.821	0.795	1	0.0111272	Progenitors	Upregulated
Dusp1	0.00110694	0.223804	0.38	0.288	1	0.0111347	Progenitors	Upregulated
Ilkap	0.00111869	-0.152532	0.885	0.939	1	0.0112294	Progenitors	Downregulated
Neto2	0.00113414	0.137752	0.808	0.782	1	0.01133	Progenitors	Upregulated
Rspo3	0.00115211	0.118487	0.152	0.07	1	0.011436	Progenitors	Upregulated
Akap11	0.00115267	0.120138	0.518	0.463	1	0.0114392	Progenitors	Upregulated
Ran	0.00118647	-0.134186	0.999	1	1	0.0116854	Progenitors	Downregulated
Rab13	0.00119511	0.150398	0.686	0.603	1	0.011744	Progenitors	Upregulated
Psme2	0.00119645	0.128208	0.731	0.611	1	0.0117548	Progenitors	Upregulated
Slit2	0.00121151	0.235193	0.857	0.795	1	0.0118537	Progenitors	Upregulated
Tceal3	0.00121329	0.175066	0.589	0.493	1	0.0118635	Progenitors	Upregulated
Zfand3	0.00121595	-0.113429	0.678	0.699	1	0.0118808	Progenitors	Downregulated
Ccni	0.00122992	-0.145397	0.892	0.934	1	0.0119614	Progenitors	Downregulated
Gps2	0.00123106	-0.147044	0.692	0.764	1	0.0119677	Progenitors	Downregulated
Cenpe	0.00123463	-0.252221	0.526	0.655	1	0.0119878	Progenitors	Downregulated
Prdx6	0.00124653	-0.169215	0.982	0.991	1	0.0120644	Progenitors	Downregulated
Zfp318	0.00125369	0.120153	0.544	0.41	1	0.0121093	Progenitors	Upregulated
Cspg5	0.00128178	0.164989	0.277	0.175	1	0.012304	Progenitors	Upregulated
Fam110b	0.00130422	0.145769	0.523	0.437	1	0.0124474	Progenitors	Upregulated
Aurka	0.00130638	-0.214799	0.366	0.493	1	0.012463	Progenitors	Downregulated
Zfp704	0.00135387	0.192588	0.713	0.686	1	0.0127868	Progenitors	Upregulated
Man2c1	0.00139787	0.060125	0.142	0.061	1	0.0130739	Progenitors	Upregulated
Lmo3	0.0014133	0.127963	0.482	0.371	1	0.0131589	Progenitors	Upregulated
Lsm3	0.00141571	-0.118093	0.905	0.965	1	0.0131589	Progenitors	Downregulated
Chchd2	0.00145602	-0.105273	1	1	1	0.0134118	Progenitors	Downregulated
Camk1	0.00146854	0.0836027	0.179	0.087	1	0.0134789	Progenitors	Upregulated
Fubp1	0.00146863	0.138156	0.998	1	1	0.0134789	Progenitors	Upregulated
Ppa1	0.00148586	-0.122761	0.972	0.991	1	0.013593	Progenitors	Downregulated
Ppp3ca	0.00149112	0.166077	0.693	0.594	1	0.0136338	Progenitors	Upregulated
H2afz	0.00153103	-0.141184	1	1	1	0.0138742	Progenitors	Downregulated
Secisbp2l	0.00157084	0.101227	0.412	0.288	1	0.0141259	Progenitors	Upregulated
Psma1	0.00159588	-0.124172	0.981	0.983	1	0.0142739	Progenitors	Downregulated
Ddx3y	0.00160461	0.146781	0.385	0.266	1	0.0143304	Progenitors	Upregulated
Zswim7	0.00160922	0.0189451	0.215	0.148	1	0.0143581	Progenitors	Upregulated
Arih1	0.0016111	-0.0932767	0.548	0.677	1	0.0143617	Progenitors	Downregulated
Rad9a	0.00162438	-0.0866236	0.206	0.301	1	0.0144246	Progenitors	Downregulated
Mbnl2	0.0016359	0.136834	0.462	0.349	1	0.0144941	Progenitors	Upregulated
Lsm2	0.00165271	-0.0928252	0.97	0.948	1	0.0145922	Progenitors	Downregulated
Eif4a2	0.00165316	0.137395	0.931	0.934	1	0.0145932	Progenitors	Upregulated
Flnc	0.00166037	0.144256	0.307	0.201	1	0.014638	Progenitors	Upregulated
Bcl7a	0.0016929	-0.164786	0.82	0.873	1	0.0148405	Progenitors	Downregulated
Zfp36l2	0.00170105	0.15093	0.482	0.402	1	0.0148794	Progenitors	Upregulated
Nrp2	0.00170249	0.12626	0.342	0.223	1	0.0148866	Progenitors	Upregulated
Dnajb12	0.00170356	0.0815314	0.366	0.245	1	0.0148927	Progenitors	Upregulated
Gcat	0.00170881	-0.126526	0.389	0.507	1	0.0149202	Progenitors	Downregulated
Sncaip	0.00176292	0.13679	0.472	0.376	1	0.015235	Progenitors	Upregulated
Snx4	0.00176774	0.114469	0.553	0.428	1	0.0152601	Progenitors	Upregulated
Rngtt	0.00177445	0.112242	0.506	0.402	1	0.0152879	Progenitors	Upregulated
Rnf217	0.00178348	0.105692	0.316	0.21	1	0.0153207	Progenitors	Upregulated
Col12a1	0.00179231	0.163122	0.518	0.415	1	0.0153537	Progenitors	Upregulated
Ptprd	0.00180942	0.191923	0.896	0.834	1	0.015448	Progenitors	Upregulated
Dusp5	0.00183747	0.0929238	0.225	0.153	1	0.0156237	Progenitors	Upregulated
Rell1	0.0019041	0.0262795	0.166	0.1	1	0.0160063	Progenitors	Upregulated
Axin2	0.00198213	0.199921	0.849	0.786	1	0.0164267	Progenitors	Upregulated
Aldoc	0.00201266	0.560798	0.378	0.31	1	0.0166192	Progenitors	Upregulated
Klhl25	0.00203369	0.160549	0.467	0.384	1	0.0167531	Progenitors	Upregulated
Nasp	0.00203922	-0.11642	0.981	1	1	0.0167798	Progenitors	Downregulated
Ezh2	0.0020591	-0.111342	0.967	0.996	1	0.0168655	Progenitors	Downregulated
Rnaset2a	0.00208077	-0.0907111	0.194	0.275	1	0.0169809	Progenitors	Downregulated
Spc25	0.00211674	-0.275935	0.481	0.59	1	0.017184	Progenitors	Downregulated
Mocs2	0.00216515	0.138861	0.797	0.738	1	0.0174563	Progenitors	Upregulated
Smarca4	0.00218273	-0.134388	0.928	0.943	1	0.0175362	Progenitors	Downregulated
Manea	0.0022189	0.151293	0.709	0.603	1	0.0176909	Progenitors	Upregulated
Ndufc2	0.00222419	0.100727	1	1	1	0.0177159	Progenitors	Upregulated
Ptch1	0.00224314	0.152147	0.564	0.445	1	0.0178147	Progenitors	Upregulated
Rfc4	0.00224336	-0.0279024	0.812	0.895	1	0.0178147	Progenitors	Downregulated
Scaper	0.00226496	0.0963759	0.351	0.293	1	0.0179313	Progenitors	Upregulated
Cuedc1	0.00226912	0.14006	0.634	0.546	1	0.0179514	Progenitors	Upregulated
Hmgb3	0.00227044	-0.149901	0.998	0.996	1	0.0179589	Progenitors	Downregulated
Syt4	0.00227688	-0.119256	0.158	0.258	1	0.0179861	Progenitors	Downregulated
Snrpd1	0.00227792	-0.125785	0.993	0.996	1	0.0179885	Progenitors	Downregulated
Asl	0.00229049	0.0719381	0.175	0.087	1	0.0180492	Progenitors	Upregulated
Kif21b	0.00233669	-0.0794308	0.173	0.271	1	0.0182755	Progenitors	Downregulated
Appl2	0.00235141	0.0762039	0.194	0.114	1	0.0183667	Progenitors	Upregulated
Dcaf15	0.0023617	-0.0731605	0.365	0.489	1	0.0183908	Progenitors	Downregulated
Stmn3	0.00242894	-0.180628	0.639	0.716	1	0.0187615	Progenitors	Downregulated
Hspa2	0.0024635	-0.0781272	0.099	0.162	1	0.0189377	Progenitors	Downregulated
Elavl4	0.0024713	-0.151384	0.348	0.437	1	0.0189793	Progenitors	Downregulated
Unc5a	0.00247697	-0.0780057	0.132	0.227	1	0.0190032	Progenitors	Downregulated
Hook3	0.00249247	0.148594	0.774	0.694	1	0.0190811	Progenitors	Upregulated
Zcchc9	0.00251708	-0.0202106	0.583	0.681	1	0.0192023	Progenitors	Downregulated
Rassf2	0.00251982	0.120224	0.442	0.323	1	0.0192051	Progenitors	Upregulated
Trappc2l	0.00258804	-0.0239517	0.668	0.603	1	0.0195791	Progenitors	Downregulated
Fbxo5	0.00264874	-0.144384	0.572	0.694	1	0.0199169	Progenitors	Downregulated
Mageh1	0.00265428	0.16102	0.784	0.694	1	0.0199328	Progenitors	Upregulated
Zfp629	0.00266678	0.0159823	0.278	0.323	1	0.0199985	Progenitors	Upregulated
Cggbp1	0.0026849	0.156783	0.93	0.904	1	0.0200813	Progenitors	Upregulated
Isca1	0.00269129	0.0907139	0.301	0.21	1	0.0201175	Progenitors	Upregulated
Stxbp3	0.00269842	0.0973363	0.368	0.258	1	0.0201479	Progenitors	Upregulated
Ccdc85b	0.00272027	0.0986428	0.301	0.197	1	0.0202832	Progenitors	Upregulated
Nrgn	0.00273693	-0.0622718	0.092	0.166	1	0.0203595	Progenitors	Downregulated
Appl1	0.00274053	0.129717	0.737	0.703	1	0.02038	Progenitors	Upregulated
Sri	0.00275298	0.146381	0.89	0.869	1	0.0204317	Progenitors	Upregulated
Plat	0.00277041	0.192889	0.596	0.489	1	0.0205355	Progenitors	Upregulated
Carnmt1	0.00279482	-0.112423	0.738	0.838	1	0.0206751	Progenitors	Downregulated
Itm2c	0.00282897	0.162431	0.541	0.467	1	0.0208514	Progenitors	Upregulated
Snrk	0.00283329	0.11178	0.45	0.354	1	0.0208728	Progenitors	Upregulated
Zbtb4	0.00283748	0.0629262	0.129	0.074	1	0.0208919	Progenitors	Upregulated
Cnnm4	0.00284013	0.0263706	0.101	0.048	1	0.0209036	Progenitors	Upregulated
Cacng4	0.00286185	0.200022	0.922	0.891	1	0.0209988	Progenitors	Upregulated
Dnmbp	0.00286601	0.0278739	0.231	0.249	1	0.0210206	Progenitors	Upregulated
Chic2	0.00287683	0.166744	0.903	0.847	1	0.0210746	Progenitors	Upregulated
Srsf9	0.00288029	0.0993936	0.986	0.996	1	0.0210946	Progenitors	Upregulated
Arhgap5	0.00288178	0.150647	0.938	0.913	1	0.0210991	Progenitors	Upregulated
Odc1	0.00288542	-0.17895	0.97	0.983	1	0.0211179	Progenitors	Downregulated
Lmcd1	0.00295111	-0.0411342	0.09	0.166	1	0.0214228	Progenitors	Downregulated
Eny2	0.00297113	-0.103695	0.983	1	1	0.0214957	Progenitors	Downregulated
Traf4	0.00297981	-0.120918	0.471	0.541	1	0.0215399	Progenitors	Downregulated
Add3	0.0029895	0.13283	0.573	0.48	1	0.0215872	Progenitors	Upregulated
Ubald2	0.00300156	-0.172158	0.738	0.821	1	0.0216484	Progenitors	Downregulated
Trip4	0.0030289	0.112025	0.41	0.31	1	0.0217932	Progenitors	Upregulated
Ikbip	0.00303982	0.0951966	0.322	0.24	1	0.0218457	Progenitors	Upregulated
Tmem87a	0.0031093	0.0639573	0.258	0.157	1	0.0221759	Progenitors	Upregulated
Cystm1	0.00311442	0.104972	0.297	0.227	1	0.0222059	Progenitors	Upregulated
Tmed10	0.00315272	0.114684	0.947	0.961	1	0.0223993	Progenitors	Upregulated
Cul3	0.00316896	0.129941	0.909	0.913	1	0.0224714	Progenitors	Upregulated
Tacc3	0.00317075	-0.0370552	0.525	0.633	1	0.0224742	Progenitors	Downregulated
Tmem240	0.00317863	0.0496172	0.105	0.039	1	0.0225102	Progenitors	Upregulated
Slx1b	0.00321237	0.077536	0.218	0.127	1	0.0226855	Progenitors	Upregulated
Thap3	0.00322584	0.120637	0.546	0.437	1	0.022744	Progenitors	Upregulated
Bcas1	0.00323146	0.127862	0.302	0.197	1	0.0227563	Progenitors	Upregulated
Hes5	0.00323451	0.331369	0.92	0.886	1	0.0227685	Progenitors	Upregulated
Actg1	0.00325144	-0.124765	0.995	1	1	0.0228541	Progenitors	Downregulated
B3gat1	0.00326766	-0.0676857	0.105	0.153	1	0.0229112	Progenitors	Downregulated
Cog1	0.0033023	-0.102608	0.226	0.306	1	0.0230935	Progenitors	Downregulated
Cacnb2	0.00332878	0.095607	0.299	0.21	1	0.023206	Progenitors	Upregulated
Ebf3	0.00335461	-0.0950643	0.17	0.271	1	0.0233068	Progenitors	Downregulated
Cdca2	0.00339338	-0.124463	0.41	0.533	1	0.0234947	Progenitors	Downregulated
Armt1	0.00340077	-0.0291908	0.301	0.389	1	0.0235252	Progenitors	Downregulated
Loxl1	0.00340269	-0.132453	0.363	0.48	1	0.0235287	Progenitors	Downregulated
Hpcal1	0.00343087	-0.110163	0.287	0.393	1	0.0236352	Progenitors	Downregulated
Ildr2	0.00343293	0.12619	0.782	0.677	1	0.023646	Progenitors	Upregulated
Aip	0.00346524	-0.105679	0.524	0.611	1	0.0237926	Progenitors	Downregulated
Fam171b	0.00346697	0.121779	0.492	0.445	1	0.0237987	Progenitors	Upregulated
Fut9	0.00348164	0.169267	0.753	0.681	1	0.0238653	Progenitors	Upregulated
Polr2j	0.00348243	-0.0977277	0.969	0.991	1	0.0238673	Progenitors	Downregulated
Morf4l2	0.00349458	0.137046	0.988	0.983	1	0.0239404	Progenitors	Upregulated
Smox	0.00352186	-0.0849269	0.266	0.38	1	0.0240827	Progenitors	Downregulated
Cdk1	0.00353493	-0.191697	0.672	0.769	1	0.0241411	Progenitors	Downregulated
Bmpr2	0.00354938	0.130935	0.669	0.576	1	0.0242089	Progenitors	Upregulated
Stx2	0.00355695	0.0613886	0.246	0.218	1	0.02425	Progenitors	Upregulated
Abhd5	0.0035766	0.0774943	0.25	0.188	1	0.0243427	Progenitors	Upregulated
Ccnb1	0.00357939	-0.210221	0.493	0.616	1	0.0243514	Progenitors	Downregulated
Gdap1	0.00359555	-0.0569684	0.07	0.131	1	0.0244099	Progenitors	Downregulated
Cnot6l	0.00360777	0.103399	0.618	0.576	1	0.0244752	Progenitors	Upregulated
Dag1	0.00363761	0.135613	0.717	0.629	1	0.0246394	Progenitors	Upregulated
Mcat	0.00364959	-0.0750404	0.311	0.428	1	0.0246928	Progenitors	Downregulated
Aspm	0.00366848	-0.0435208	0.383	0.489	1	0.0247648	Progenitors	Downregulated
Agbl3	0.00367717	0.0786962	0.239	0.144	1	0.024803	Progenitors	Upregulated
Lsm6	0.00369758	-0.126834	0.957	0.983	1	0.0248914	Progenitors	Downregulated
Cyb561d2	0.00383625	0.0812174	0.277	0.188	1	0.0255036	Progenitors	Upregulated
Otud4	0.00386752	0.110743	0.479	0.393	1	0.0256197	Progenitors	Upregulated
Hist1h2an	0.00388794	0.0773765	0.185	0.122	1	0.0257118	Progenitors	Upregulated
Arhgef40	0.00389783	0.0939571	0.367	0.31	1	0.0257422	Progenitors	Upregulated
Ttc28	0.00396378	-0.171201	0.533	0.598	1	0.0260668	Progenitors	Downregulated
Thumpd3	0.00396737	-0.10972	0.537	0.638	1	0.0260832	Progenitors	Downregulated
Tst	0.00396946	0.17819	0.645	0.555	1	0.0260934	Progenitors	Upregulated
Dclk1	0.00398863	0.156764	0.928	0.913	1	0.0261656	Progenitors	Upregulated
Adcyap1r1	0.00400616	0.120435	0.808	0.707	1	0.0262414	Progenitors	Upregulated
Cenpf	0.00401706	-0.202629	0.677	0.777	1	0.0262763	Progenitors	Downregulated
Dse	0.00402461	0.0696078	0.182	0.096	1	0.0263049	Progenitors	Upregulated
B3gnt5	0.00404243	0.125589	0.612	0.533	1	0.0263819	Progenitors	Upregulated
Hey2	0.00406527	0.0997878	0.197	0.122	1	0.0264771	Progenitors	Upregulated
Eml4	0.00407805	0.139256	0.697	0.624	1	0.0265244	Progenitors	Upregulated
Tusc3	0.00411306	0.130084	0.844	0.795	1	0.026662	Progenitors	Upregulated
Bola2	0.00416843	-0.106534	0.932	0.974	1	0.0268709	Progenitors	Downregulated
Peg3	0.00416859	0.224514	0.792	0.703	1	0.0268709	Progenitors	Upregulated
Sstr2	0.00423336	-0.10265	0.072	0.135	1	0.0271526	Progenitors	Downregulated
Evl	0.00424264	-0.0990399	0.835	0.843	1	0.0271833	Progenitors	Downregulated
Nusap1	0.00424366	-0.284369	0.502	0.603	1	0.0271833	Progenitors	Downregulated
Ak3	0.00424502	0.11297	0.613	0.493	1	0.0271876	Progenitors	Upregulated
Commd10	0.00425799	0.0872849	0.514	0.393	1	0.027235	Progenitors	Upregulated
Arvcf	0.00429096	0.143547	0.58	0.489	1	0.027387	Progenitors	Upregulated
Rnf144a	0.00430607	0.13449	0.619	0.563	1	0.0274596	Progenitors	Upregulated
Tspan3	0.00436048	0.110851	0.998	0.991	1	0.027713	Progenitors	Upregulated
Dynlt1c	0.00437807	0.0476253	0.101	0.039	1	0.0277714	Progenitors	Upregulated
Kpna4	0.00442226	0.137218	0.767	0.729	1	0.0279946	Progenitors	Upregulated
Tmed3	0.00442632	0.0740709	0.411	0.297	1	0.0280056	Progenitors	Upregulated
Cenpa	0.00444277	-0.311884	0.547	0.655	1	0.0280706	Progenitors	Downregulated
Nup155	0.00455697	-0.0896241	0.392	0.511	1	0.0285803	Progenitors	Downregulated
Eif4g2	0.00461373	0.1396	1	1	1	0.0288459	Progenitors	Upregulated
Naa16	0.00461431	-0.0965094	0.465	0.585	1	0.0288459	Progenitors	Downregulated
Efcc1	0.00463421	0.0549472	0.108	0.061	1	0.0289027	Progenitors	Upregulated
Birc5	0.00467624	-0.17594	0.631	0.738	1	0.0290759	Progenitors	Downregulated
Fam120a	0.00469233	0.105137	0.706	0.668	1	0.0291367	Progenitors	Upregulated
Bag4	0.00469987	0.103645	0.544	0.441	1	0.0291722	Progenitors	Upregulated
Ddr1	0.00470309	0.132268	0.741	0.672	1	0.0291847	Progenitors	Upregulated
Kif23	0.00472111	-0.107941	0.454	0.572	1	0.0292598	Progenitors	Downregulated
Ssx2ip	0.00474453	0.117782	0.544	0.454	1	0.0293471	Progenitors	Upregulated
Acot1	0.004771	0.18205	0.696	0.642	1	0.0294464	Progenitors	Upregulated
Spc24	0.0047982	-0.171762	0.74	0.83	1	0.0295451	Progenitors	Downregulated
Ccdc18	0.00482124	-0.131585	0.381	0.48	1	0.0296302	Progenitors	Downregulated
Chd1	0.00487249	0.125018	0.738	0.677	1	0.0298659	Progenitors	Upregulated
Adgrb2	0.00489492	0.104204	0.539	0.419	1	0.0299576	Progenitors	Upregulated
Aspscr1	0.00490799	-0.117418	0.537	0.62	1	0.0300108	Progenitors	Downregulated
Zbtb7a	0.00492781	0.0891548	0.313	0.21	1	0.0300861	Progenitors	Upregulated
Irf2bp2	0.00493067	0.162944	0.839	0.799	1	0.0300926	Progenitors	Upregulated
Ahr	0.00493767	-0.0411433	0.053	0.114	1	0.0301195	Progenitors	Downregulated
Anp32b	0.00500544	-0.108408	0.99	1	1	0.030421	Progenitors	Downregulated
Cox5a	0.00500917	-0.0798152	1	0.996	1	0.030436	Progenitors	Downregulated
Top3b	0.00501696	0.0967543	0.402	0.332	1	0.0304679	Progenitors	Upregulated
Dok5	0.0050345	0.120309	0.362	0.266	1	0.0305397	Progenitors	Upregulated
Gga2	0.00503705	-0.0856236	0.367	0.485	1	0.0305514	Progenitors	Downregulated
Gapdh	0.00504247	-0.105022	1	1	1	0.0305726	Progenitors	Downregulated
Slc41a1	0.00507908	0.0938823	0.315	0.218	1	0.0307249	Progenitors	Upregulated
Igsf9b	0.00508691	0.148936	0.736	0.633	1	0.030747	Progenitors	Upregulated
Incenp	0.0051103	-0.20895	0.516	0.629	1	0.0308478	Progenitors	Downregulated
Clrn1	0.00514995	0.129412	0.187	0.114	1	0.0309628	Progenitors	Upregulated
Zmym2	0.00527182	0.117118	0.616	0.528	1	0.0314284	Progenitors	Upregulated
Mtcl1	0.00530909	-0.129888	0.374	0.445	1	0.0315837	Progenitors	Downregulated
Mbd3	0.0053097	-0.129701	0.97	0.974	1	0.0315837	Progenitors	Downregulated
Pla2g16	0.00531831	0.0937731	0.143	0.074	1	0.0316193	Progenitors	Upregulated
Nfib	0.00533305	0.127291	1	1	1	0.0316638	Progenitors	Upregulated
Nxph4	0.0053458	-0.0422583	0.055	0.118	1	0.031716	Progenitors	Downregulated
Rab6b	0.00535027	0.135222	0.642	0.533	1	0.0317161	Progenitors	Upregulated
Ppp1r11	0.00535043	-0.115729	0.898	0.908	1	0.0317161	Progenitors	Downregulated
Sae1	0.00535579	-0.140329	0.941	0.965	1	0.0317386	Progenitors	Downregulated
Tor1aip1	0.00539337	0.113969	0.588	0.476	1	0.0318686	Progenitors	Upregulated
Plcg1	0.00541271	-0.0292391	0.336	0.428	1	0.0319514	Progenitors	Downregulated
Ctsl	0.00541972	0.153099	0.851	0.838	1	0.0319653	Progenitors	Upregulated
Nt5dc2	0.00543274	-0.128621	0.933	0.948	1	0.0320067	Progenitors	Downregulated
Mycl	0.00547269	-0.141602	0.541	0.611	1	0.0321594	Progenitors	Downregulated
Pmepa1	0.00548751	0.209015	0.925	0.917	1	0.0322229	Progenitors	Upregulated
L1cam	0.00556008	-0.0629722	0.114	0.197	1	0.0325417	Progenitors	Downregulated
Wasf3	0.00559115	0.0901831	0.309	0.214	1	0.0326878	Progenitors	Upregulated
Serf1	0.00564955	-0.123255	0.988	0.996	1	0.0329211	Progenitors	Downregulated
Tuba1c	0.00569199	-0.24918	0.308	0.41	1	0.0331043	Progenitors	Downregulated
Rac3	0.00569793	0.143722	0.564	0.454	1	0.0331228	Progenitors	Upregulated
Lyar	0.00571435	-0.123525	0.873	0.9	1	0.0331861	Progenitors	Downregulated
Eif3c	0.00571706	0.105955	0.993	1	1	0.0331928	Progenitors	Upregulated
Dll1	0.00572835	-0.137007	0.186	0.279	1	0.0332273	Progenitors	Downregulated
Zfp931	0.00574699	0.0742126	0.237	0.144	1	0.0332921	Progenitors	Upregulated
Gnas	0.0058393	0.137019	1	1	1	0.0336386	Progenitors	Upregulated
Trmt1	0.0059321	-0.0918513	0.369	0.476	1	0.0340031	Progenitors	Downregulated
Hif1a	0.00594882	0.113571	0.794	0.699	1	0.0340432	Progenitors	Upregulated
Kif1b	0.00595827	0.132349	0.895	0.83	1	0.0340715	Progenitors	Upregulated
Ccng2	0.00602308	-0.0984971	0.386	0.419	1	0.034312	Progenitors	Downregulated
Tmtc2	0.00604441	0.123975	0.546	0.437	1	0.0343928	Progenitors	Upregulated
S100a11	0.00606453	0.13206	0.645	0.594	1	0.0344665	Progenitors	Upregulated
Kti12	0.00613054	0.0788261	0.495	0.38	1	0.0347226	Progenitors	Upregulated
Stim2	0.00617287	0.0573115	0.299	0.275	1	0.0348884	Progenitors	Upregulated
Nppc	0.0061847	0.844138	0.138	0.105	1	0.0349389	Progenitors	Upregulated
Psmd7	0.00623413	-0.108714	0.979	0.991	1	0.0351227	Progenitors	Downregulated
Dcaf17	0.00624486	0.107429	0.48	0.389	1	0.0351481	Progenitors	Upregulated
Lztr1	0.00624651	-0.0107173	0.311	0.38	1	0.0351481	Progenitors	Downregulated
Aff2	0.00630152	0.0855966	0.343	0.236	1	0.0353002	Progenitors	Upregulated
Rfx4	0.00630648	0.168536	0.936	0.921	1	0.0353157	Progenitors	Upregulated
Naa38	0.00631577	0.109766	0.828	0.747	1	0.0353452	Progenitors	Upregulated
Fbxl7	0.00636347	0.190354	0.693	0.651	1	0.0355094	Progenitors	Upregulated
Vps9d1	0.00662462	0.0276815	0.243	0.262	1	0.0365022	Progenitors	Upregulated
Mob1b	0.00664248	0.104666	0.536	0.437	1	0.0365719	Progenitors	Upregulated
Ipmk	0.00670553	0.100624	0.373	0.297	1	0.036813	Progenitors	Upregulated
Shroom3	0.00676112	0.111215	0.31	0.223	1	0.0370126	Progenitors	Upregulated
Zeb2	0.00677434	0.135188	0.91	0.869	1	0.0370556	Progenitors	Upregulated
Zfp358	0.00678875	-0.0693644	0.449	0.467	1	0.0371048	Progenitors	Downregulated
Acadm	0.00691656	0.0954481	0.578	0.463	1	0.0375436	Progenitors	Upregulated
Sumo2	0.00691744	-0.0829028	1	1	1	0.0375436	Progenitors	Downregulated
Epha3	0.00692196	-0.0841609	0.214	0.31	1	0.0375608	Progenitors	Downregulated
Itsn2	0.0069543	0.0589724	0.14	0.07	1	0.037676	Progenitors	Upregulated
Cenpl	0.00696007	-0.122702	0.314	0.389	1	0.0376983	Progenitors	Downregulated
Ppil1	0.00698008	-0.089625	0.81	0.891	1	0.0377797	Progenitors	Downregulated
Calm2	0.0070342	-0.18532	1	1	1	0.0379503	Progenitors	Downregulated
Gabra4	0.00705791	0.116018	0.524	0.415	1	0.0380398	Progenitors	Upregulated
Zfand5	0.00707451	0.144052	0.934	0.913	1	0.0381122	Progenitors	Upregulated
Tsc22d4	0.00707693	0.140789	0.767	0.699	1	0.0381209	Progenitors	Upregulated
Gla	0.00710974	0.0472408	0.148	0.074	1	0.0382335	Progenitors	Upregulated
Xylt2	0.00717908	0.0469532	0.116	0.061	1	0.038473	Progenitors	Upregulated
Fjx1	0.00720849	0.045594	0.873	0.79	1	0.0385876	Progenitors	Upregulated
Pknox2	0.00724415	0.0499078	0.196	0.114	1	0.0387138	Progenitors	Upregulated
Ogfod2	0.00724583	-0.0127834	0.118	0.166	1	0.0387185	Progenitors	Downregulated
Glg1	0.00727231	0.133435	0.777	0.707	1	0.0387996	Progenitors	Upregulated
Casd1	0.00742002	0.0969274	0.411	0.332	1	0.039287	Progenitors	Upregulated
H2afx	0.00745895	-0.209061	0.806	0.882	1	0.0394323	Progenitors	Downregulated
Med12l	0.00758515	0.0585461	0.18	0.1	1	0.0398411	Progenitors	Upregulated
Dad1	0.00762577	0.104095	0.971	0.974	1	0.0399802	Progenitors	Upregulated
Etnk1	0.00763284	0.118506	0.732	0.638	1	0.0399981	Progenitors	Upregulated
Tada2b	0.00766824	0.04367	0.256	0.17	1	0.0401285	Progenitors	Upregulated
Cbr1	0.00767205	0.115421	0.771	0.681	1	0.0401441	Progenitors	Upregulated
Esco2	0.00768305	-0.196631	0.471	0.572	1	0.0401798	Progenitors	Downregulated
E2f1	0.007761	-0.100842	0.397	0.511	1	0.0404262	Progenitors	Downregulated
Hp1bp3	0.00785911	0.0509063	0.918	0.956	1	0.040768	Progenitors	Upregulated
Kif2c	0.00786236	-0.147664	0.381	0.489	1	0.0407717	Progenitors	Downregulated
Eif5b	0.0078694	-0.108784	0.968	0.969	1	0.0407994	Progenitors	Downregulated
Gtf2ird2	0.00788797	-0.0399149	0.109	0.183	1	0.0408319	Progenitors	Downregulated
Serpinh1	0.00790663	0.101845	0.988	0.965	1	0.0408822	Progenitors	Upregulated
Abat	0.00793212	0.105226	0.179	0.105	1	0.04097	Progenitors	Upregulated
Hps1	0.00793588	0.0556738	0.152	0.096	1	0.0409806	Progenitors	Upregulated
Phb	0.00797501	0.11674	0.662	0.576	1	0.0411165	Progenitors	Upregulated
Ube2c	0.00799008	-0.376637	0.577	0.659	1	0.0411633	Progenitors	Downregulated
Ckap2l	0.00811782	-0.144917	0.472	0.585	1	0.0416539	Progenitors	Downregulated
Rhno1	0.00812985	-0.107658	0.646	0.742	1	0.0416779	Progenitors	Downregulated
Tmem47	0.0081409	0.131819	0.712	0.633	1	0.0416899	Progenitors	Upregulated
Tubg1	0.0081431	-0.118846	0.672	0.734	1	0.0416926	Progenitors	Downregulated
Purb	0.00817706	0.109542	0.925	0.865	1	0.0418041	Progenitors	Upregulated
Ncoa6	0.00821633	0.0787545	0.443	0.402	1	0.0419513	Progenitors	Upregulated
Wnt1	0.00821868	0.197326	0.496	0.389	1	0.0419581	Progenitors	Upregulated
Tpr	0.00831485	0.0812321	0.978	0.996	1	0.0422774	Progenitors	Upregulated
Ilf2	0.00834912	-0.112291	0.977	0.978	1	0.0423659	Progenitors	Downregulated
Trim27	0.00844942	-0.0412409	0.75	0.838	1	0.0426748	Progenitors	Downregulated
Foxn3	0.00845819	-0.121968	0.84	0.895	1	0.0427101	Progenitors	Downregulated
Hoxb3	0.00850349	-0.151448	0.847	0.904	1	0.042868	Progenitors	Downregulated
Lrp6	0.00855801	0.0864018	0.554	0.533	1	0.0430562	Progenitors	Upregulated
Mark3	0.00857272	0.110899	0.851	0.773	1	0.043085	Progenitors	Upregulated
Ddx5	0.00858388	-0.0972713	0.999	1	1	0.0431094	Progenitors	Downregulated
Zfp189	0.00861413	-0.0636675	0.155	0.236	1	0.0432207	Progenitors	Downregulated
Cdk5	0.0086549	0.0317334	0.387	0.415	1	0.043362	Progenitors	Upregulated
Rbm8a	0.00873309	-0.111728	0.985	0.987	1	0.0436536	Progenitors	Downregulated
Pex13	0.00878784	0.115972	0.759	0.668	1	0.0438166	Progenitors	Upregulated
Atoh8	0.00882761	-0.0543685	0.077	0.144	1	0.0439798	Progenitors	Downregulated
Cbfb	0.00887377	-0.0928741	0.402	0.502	1	0.0441093	Progenitors	Downregulated
Eif6	0.00892548	-0.111864	0.912	0.93	1	0.0442669	Progenitors	Downregulated
Cct7	0.00896812	-0.127427	0.991	0.996	1	0.0444343	Progenitors	Downregulated
Tshz3	0.00897792	-0.102732	0.354	0.459	1	0.044457	Progenitors	Downregulated
Esrra	0.00898328	-0.0553762	0.124	0.205	1	0.044479	Progenitors	Downregulated
Tmtc3	0.00908489	0.0679762	0.228	0.144	1	0.0448718	Progenitors	Upregulated
Grb10	0.00914295	-0.17319	0.878	0.908	1	0.0450423	Progenitors	Downregulated
Fgfr4	0.0092369	-0.0264238	0.068	0.122	1	0.0453611	Progenitors	Downregulated
Lamp1	0.00929107	0.121529	0.95	0.961	1	0.0455666	Progenitors	Upregulated
Galnt1	0.00932568	0.122524	0.745	0.664	1	0.0456758	Progenitors	Upregulated
Tmod2	0.00933791	0.160119	0.731	0.655	1	0.0457031	Progenitors	Upregulated
Pink1	0.00935764	0.0958612	0.427	0.345	1	0.0457811	Progenitors	Upregulated
Nme1	0.0094166	-0.10634	0.991	1	1	0.0459937	Progenitors	Downregulated
Msi1	0.00941928	0.132362	0.866	0.808	1	0.0459937	Progenitors	Upregulated
Fam135a	0.00942987	0.0977885	0.447	0.358	1	0.0460221	Progenitors	Upregulated
Zfp608	0.00945151	0.109771	0.608	0.568	1	0.0460715	Progenitors	Upregulated
Il11ra1	0.00946172	0.0962569	0.288	0.192	1	0.0460886	Progenitors	Upregulated
Galk2	0.00946338	-0.0289499	0.238	0.223	1	0.0460905	Progenitors	Downregulated
Nmt1	0.00949139	-0.116822	0.722	0.777	1	0.0461556	Progenitors	Downregulated
Snx24	0.0095999	0.0754179	0.517	0.406	1	0.046559	Progenitors	Upregulated
Derl2	0.00962068	0.0966285	0.504	0.415	1	0.0466174	Progenitors	Upregulated
Jmy	0.00966079	-0.0128203	0.461	0.41	1	0.0467552	Progenitors	Downregulated
Ska3	0.00978875	-0.0691792	0.325	0.432	1	0.0471906	Progenitors	Downregulated
Napepld	0.00991061	0.0784823	0.245	0.175	1	0.0476193	Progenitors	Upregulated
Dek	0.00994104	-0.134182	0.979	0.987	1	0.047713	Progenitors	Downregulated
Txndc5	0.00996947	0.0952808	0.476	0.367	1	0.047816	Progenitors	Upregulated
Elavl2	0.00997495	-0.122577	0.711	0.803	1	0.0478328	Progenitors	Downregulated
Bcan	0.0100381	0.0709131	0.102	0.048	1	0.0480444	Progenitors	Upregulated
Rnf169	0.0100606	-0.0212127	0.351	0.428	1	0.0481236	Progenitors	Downregulated
Srr	0.0100721	0.0575298	0.195	0.114	1	0.0481739	Progenitors	Upregulated
Med6	0.0100861	-0.0939343	0.519	0.62	1	0.0482228	Progenitors	Downregulated
Ncapg2	0.0101133	0.0842651	0.513	0.52	1	0.0483249	Progenitors	Upregulated
Hist1h3i	0.0101219	0.0247593	0.39	0.459	1	0.0483445	Progenitors	Upregulated
Tpbg	0.0102646	0.167635	0.662	0.646	1	0.0488562	Progenitors	Upregulated
Nenf	0.0102882	0.112514	0.897	0.891	1	0.0489314	Progenitors	Upregulated
Nap1l5	0.0103623	0.0762364	0.159	0.105	1	0.0491562	Progenitors	Upregulated
Zbtb10	0.0104347	0.0858024	0.335	0.24	1	0.0493974	Progenitors	Upregulated
Mapk1	0.0104761	0.105967	0.83	0.803	1	0.0495053	Progenitors	Upregulated
Slc25a36	0.0105257	0.103387	0.497	0.437	1	0.0496568	Progenitors	Upregulated
Crip1	0.0105317	0.15594	0.513	0.533	1	0.0496704	Progenitors	Upregulated
Rab15	2.11e-89	-1.1218	0.263	0.851	6.56e-85	1.02e-84	Intermediate progenitors	Downregulated
Ebf1	3.06e-37	-1.03712	0.583	0.854	9.49e-33	1.05e-33	Intermediate progenitors	Downregulated
Ttr	5.03e-34	0.730124	0.67	0.296	1.56e-29	1.43e-30	Intermediate progenitors	Upregulated
Svil	3.02e-33	-1.04168	0.419	0.623	9.36e-29	8.06e-30	Intermediate progenitors	Downregulated
Barhl1	5.91e-29	-0.549051	0.913	0.997	1.84e-24	1.15e-25	Intermediate progenitors	Downregulated
Kitl	1.91e-28	0.640071	0.787	0.476	5.92e-24	3.4e-25	Intermediate progenitors	Upregulated
Hes5	8.16e-28	0.943807	0.949	0.806	2.54e-23	1.35e-24	Intermediate progenitors	Upregulated
Sox11	3.52e-26	-0.468727	1	1	1.09e-21	5.64e-23	Intermediate progenitors	Downregulated
Dll1	4.91e-26	0.591087	0.759	0.425	1.52e-21	7.62e-23	Intermediate progenitors	Upregulated
Mab21l2	6.15e-26	-0.798851	0.447	0.761	1.91e-21	9.24e-23	Intermediate progenitors	Downregulated
Notch1	7.92e-26	0.560287	0.747	0.437	2.46e-21	1.15e-22	Intermediate progenitors	Upregulated
Ntm	1.75e-24	-0.638162	0.626	0.837	5.44e-20	2.27e-21	Intermediate progenitors	Downregulated
Igsf8	2.15e-24	-0.605078	0.8	0.949	6.67e-20	2.72e-21	Intermediate progenitors	Downregulated
Rtn1	3.29e-23	-0.445131	0.998	1	1.02e-18	3.95e-20	Intermediate progenitors	Downregulated
Elavl3	1.52e-22	-0.532024	0.836	0.946	4.72e-18	1.74e-19	Intermediate progenitors	Downregulated
Hrk	3.07e-21	0.753305	0.281	0.051	9.53e-17	3.01e-18	Intermediate progenitors	Upregulated
Dpysl4	4.28e-20	-0.507988	0.921	0.975	1.33e-15	3.88e-17	Intermediate progenitors	Downregulated
Wls	1.48e-19	0.478201	0.968	0.938	4.59e-15	1.25e-16	Intermediate progenitors	Upregulated
Lgr4	7.05e-19	0.298481	0.405	0.13	2.19e-14	5.56e-16	Intermediate progenitors	Upregulated
Hist1h2ap	2.14e-18	0.723127	0.719	0.524	6.64e-14	1.58e-15	Intermediate progenitors	Upregulated
Abracl	1.36e-17	-0.364554	0.992	0.997	4.21e-13	9.05e-15	Intermediate progenitors	Downregulated
Cox7c	2.5e-17	0.279974	1	1	7.77e-13	1.54e-14	Intermediate progenitors	Upregulated
Ccnd1	5.02e-17	1.21295	0.466	0.22	1.56e-12	2.98e-14	Intermediate progenitors	Upregulated
Ppib	8.6e-17	-0.305373	0.994	1	2.67e-12	5.05e-14	Intermediate progenitors	Downregulated
Stmn1	1.9e-15	-0.28882	1	1	5.9e-11	9.93e-13	Intermediate progenitors	Downregulated
Prss23	2.32e-15	0.364651	0.304	0.087	7.2e-11	1.2e-12	Intermediate progenitors	Upregulated
Nt5dc2	4.5e-15	-0.450562	0.787	0.899	1.4e-10	2.26e-12	Intermediate progenitors	Downregulated
Pak3	1.12e-14	0.509181	0.771	0.566	3.48e-10	5.33e-12	Intermediate progenitors	Upregulated
Msx1	1.38e-14	0.560164	0.599	0.358	4.28e-10	6.49e-12	Intermediate progenitors	Upregulated
Eno1	2.48e-14	0.462143	0.955	0.882	7.69e-10	1.12e-11	Intermediate progenitors	Upregulated
Ckb	2.58e-14	-0.598837	0.994	1	8.01e-10	1.16e-11	Intermediate progenitors	Downregulated
Zfp503	5e-14	-0.433146	0.891	0.949	1.55e-09	2.18e-11	Intermediate progenitors	Downregulated
Nhlh1	1.32e-13	-0.24619	0.138	0.361	4.11e-09	5.22e-11	Intermediate progenitors	Downregulated
Neurod6	1.87e-13	-0.318456	0.091	0.285	5.8e-09	7.18e-11	Intermediate progenitors	Downregulated
Gadd45g	2.61e-13	0.633939	0.994	0.994	8.11e-09	9.89e-11	Intermediate progenitors	Upregulated
Sstr2	2.85e-13	-0.447789	0.571	0.789	8.86e-09	1.07e-10	Intermediate progenitors	Downregulated
Rnf182	3.83e-13	0.390979	0.939	0.932	1.19e-08	1.41e-10	Intermediate progenitors	Upregulated
Tenm4	6.41e-13	0.332544	0.611	0.369	1.99e-08	2.28e-10	Intermediate progenitors	Upregulated
Rnd2	6.62e-13	-0.341051	0.81	0.946	2.06e-08	2.34e-10	Intermediate progenitors	Downregulated
Tubb3	1.4e-12	-0.412079	0.988	1	4.35e-08	4.74e-10	Intermediate progenitors	Downregulated
Ddx3y	1.65e-12	0.285408	0.419	0.186	5.13e-08	5.4e-10	Intermediate progenitors	Upregulated
Sox4	2.05e-12	0.426975	1	1	6.37e-08	6.6e-10	Intermediate progenitors	Upregulated
Pou4f2	2.25e-12	-0.453005	0.174	0.394	6.99e-08	7.17e-10	Intermediate progenitors	Downregulated
Ndufc2	3.27e-12	0.3406	0.998	0.997	1.02e-07	1e-09	Intermediate progenitors	Upregulated
Tuba1a	3.63e-12	-0.358543	1	1	1.13e-07	1.11e-09	Intermediate progenitors	Downregulated
Stmn3	4.28e-12	-0.411912	0.822	0.91	1.33e-07	1.28e-09	Intermediate progenitors	Downregulated
Nav2	5.05e-12	-0.362123	0.945	0.977	1.57e-07	1.5e-09	Intermediate progenitors	Downregulated
Fnbp1	8.1e-12	-0.176273	0.083	0.234	2.52e-07	2.36e-09	Intermediate progenitors	Downregulated
Tox3	8.55e-12	0.318058	0.992	0.969	2.65e-07	2.48e-09	Intermediate progenitors	Upregulated
Nnat	9.35e-12	-0.43531	0.945	0.989	2.9e-07	2.69e-09	Intermediate progenitors	Downregulated
Myt1l	1.07e-11	-0.362391	0.338	0.538	3.31e-07	3.04e-09	Intermediate progenitors	Downregulated
Dpysl2	1.13e-11	-0.348712	0.937	0.966	3.5e-07	3.17e-09	Intermediate progenitors	Downregulated
Elavl2	1.18e-11	-0.390944	0.903	0.952	3.66e-07	3.26e-09	Intermediate progenitors	Downregulated
Gad2	1.22e-11	0.260337	0.364	0.155	3.8e-07	3.34e-09	Intermediate progenitors	Upregulated
Rhob	1.46e-11	-0.341053	0.478	0.603	4.53e-07	3.92e-09	Intermediate progenitors	Downregulated
Erh	1.87e-11	0.368729	0.978	0.91	5.82e-07	4.98e-09	Intermediate progenitors	Upregulated
Kif21a	2.07e-11	0.343477	0.964	0.927	6.43e-07	5.47e-09	Intermediate progenitors	Upregulated
Pde10a	2.08e-11	-0.285929	0.251	0.437	6.46e-07	5.47e-09	Intermediate progenitors	Downregulated
Hbb-y	3.02e-11	0.291678	0.304	0.121	9.39e-07	7.78e-09	Intermediate progenitors	Upregulated
Wwtr1	3.47e-11	0.223997	0.229	0.065	1.08e-06	8.87e-09	Intermediate progenitors	Upregulated
Tesc	3.72e-11	0.314353	0.148	0.02	1.15e-06	9.45e-09	Intermediate progenitors	Upregulated
Aes	4.36e-11	-0.294987	0.974	0.989	1.36e-06	1.09e-08	Intermediate progenitors	Downregulated
Calr	4.5e-11	-0.335537	0.962	0.972	1.4e-06	1.12e-08	Intermediate progenitors	Downregulated
Hist1h2ae	5.42e-11	0.413689	0.626	0.434	1.68e-06	1.34e-08	Intermediate progenitors	Upregulated
Uba52	5.71e-11	0.625473	0.986	0.972	1.77e-06	1.4e-08	Intermediate progenitors	Upregulated
Sv2c	1e-10	0.172225	0.204	0.051	3.11e-06	2.28e-08	Intermediate progenitors	Upregulated
Ncald	1.96e-10	0.444112	0.798	0.676	6.08e-06	4.2e-08	Intermediate progenitors	Upregulated
Stxbp1	2.42e-10	-0.232457	0.227	0.414	7.51e-06	5.1e-08	Intermediate progenitors	Downregulated
Smox	2.73e-10	-0.264924	0.362	0.507	8.49e-06	5.71e-08	Intermediate progenitors	Downregulated
Ldha	2.82e-10	0.596009	0.887	0.814	8.74e-06	5.78e-08	Intermediate progenitors	Upregulated
Mb21d2	2.82e-10	-0.223571	0.223	0.4	8.75e-06	5.78e-08	Intermediate progenitors	Downregulated
Stmn2	2.83e-10	-0.635638	0.692	0.792	8.78e-06	5.78e-08	Intermediate progenitors	Downregulated
2023-03-08	5.54e-10	0.273632	0.623	0.411	1.72e-05	1.07e-07	Intermediate progenitors	Upregulated
Cited2	5.64e-10	-0.416726	0.713	0.845	1.75e-05	1.09e-07	Intermediate progenitors	Downregulated
Nckap5	5.8e-10	0.367004	0.585	0.38	1.8e-05	1.11e-07	Intermediate progenitors	Upregulated
Atp1a1	6.45e-10	0.309765	0.808	0.69	2e-05	1.21e-07	Intermediate progenitors	Upregulated
Celf3	7.59e-10	-0.236797	0.261	0.473	2.36e-05	1.41e-07	Intermediate progenitors	Downregulated
Rwdd3	7.77e-10	-0.295259	0.243	0.406	2.41e-05	1.44e-07	Intermediate progenitors	Downregulated
Cdk2ap1	8.23e-10	-0.210815	0.996	1	2.56e-05	1.52e-07	Intermediate progenitors	Downregulated
Dpysl3	8.61e-10	-0.383675	0.858	0.927	2.68e-05	1.56e-07	Intermediate progenitors	Downregulated
Gdap1l1	1.09e-09	-0.215962	0.245	0.437	3.38e-05	1.93e-07	Intermediate progenitors	Downregulated
Ly6e	1.18e-09	-0.24969	0.415	0.6	3.66e-05	2.07e-07	Intermediate progenitors	Downregulated
Ebf2	1.33e-09	-0.304554	0.374	0.577	4.14e-05	2.29e-07	Intermediate progenitors	Downregulated
Higd1a	2.3e-09	0.285081	0.974	0.932	7.15e-05	3.79e-07	Intermediate progenitors	Upregulated
Arl4a	2.57e-09	0.542518	0.553	0.431	7.99e-05	4.18e-07	Intermediate progenitors	Upregulated
Adcyap1r1	3.84e-09	0.220118	0.36	0.177	0.000119252	5.98e-07	Intermediate progenitors	Upregulated
Apcdd1	4.06e-09	0.160083	0.255	0.093	0.000126124	6.28e-07	Intermediate progenitors	Upregulated
Kdm5d	4.13e-09	0.174371	0.239	0.087	0.000128201	6.36e-07	Intermediate progenitors	Upregulated
Tmem108	4.18e-09	0.276093	0.411	0.217	0.000129932	6.41e-07	Intermediate progenitors	Upregulated
Ier5	5.97e-09	0.342464	0.885	0.758	0.000185432	8.68e-07	Intermediate progenitors	Upregulated
Podxl2	6.5e-09	-0.358951	0.773	0.845	0.000201972	9.39e-07	Intermediate progenitors	Downregulated
Ccdc88c	6.59e-09	-0.288483	0.474	0.656	0.0002045	9.48e-07	Intermediate progenitors	Downregulated
Cnn3	6.87e-09	0.273925	0.97	0.915	0.000213361	9.86e-07	Intermediate progenitors	Upregulated
Tubb2b	7.9e-09	-0.269708	1	1	0.00024528	1.12e-06	Intermediate progenitors	Downregulated
Cntn2	8.09e-09	-0.284973	0.789	0.915	0.000251165	1.14e-06	Intermediate progenitors	Downregulated
Myc	8.09e-09	0.258498	0.492	0.287	0.000251278	1.14e-06	Intermediate progenitors	Upregulated
Rbfox2	8.16e-09	-0.289551	0.895	0.958	0.000253417	1.15e-06	Intermediate progenitors	Downregulated
Crmp1	9.32e-09	-0.343618	0.696	0.834	0.000289455	1.29e-06	Intermediate progenitors	Downregulated
Srrm3	9.47e-09	-0.243274	0.255	0.428	0.000294085	1.3e-06	Intermediate progenitors	Downregulated
Vegfa	1.05e-08	0.247692	0.607	0.408	0.000327174	1.42e-06	Intermediate progenitors	Upregulated
Trhde	1.1e-08	0.164012	0.429	0.234	0.000341647	1.48e-06	Intermediate progenitors	Upregulated
Fscn1	1.14e-08	-0.242005	0.953	0.986	0.000353945	1.53e-06	Intermediate progenitors	Downregulated
Anxa2	1.45e-08	0.219457	0.142	0.028	0.000451249	1.9e-06	Intermediate progenitors	Upregulated
Ppic	1.49e-08	0.261268	0.749	0.583	0.000463452	1.95e-06	Intermediate progenitors	Upregulated
Antxr1	1.52e-08	0.193151	0.326	0.149	0.000472039	1.98e-06	Intermediate progenitors	Upregulated
Slc1a3	1.54e-08	0.336234	0.397	0.228	0.000479374	2e-06	Intermediate progenitors	Upregulated
Nhlh2	1.8e-08	-0.342733	0.328	0.507	0.000559001	2.28e-06	Intermediate progenitors	Downregulated
Gpr156	1.83e-08	0.138116	0.196	0.065	0.000568995	2.31e-06	Intermediate progenitors	Upregulated
Calm1	1.86e-08	-0.273823	1	0.997	0.000576302	2.34e-06	Intermediate progenitors	Downregulated
Suclg2	2.3e-08	0.179472	0.322	0.155	0.000713409	2.82e-06	Intermediate progenitors	Upregulated
Ddah2	2.85e-08	-0.207082	0.998	0.994	0.000886463	3.43e-06	Intermediate progenitors	Downregulated
Robo2	2.92e-08	-0.317128	0.698	0.839	0.000906751	3.48e-06	Intermediate progenitors	Downregulated
Hspa2	3.27e-08	-0.241346	0.138	0.282	0.00101535	3.83e-06	Intermediate progenitors	Downregulated
Tspan18	3.34e-08	-0.289943	0.587	0.735	0.00103671	3.88e-06	Intermediate progenitors	Downregulated
Cdkn1a	3.4e-08	0.61726	0.524	0.363	0.0010567	3.92e-06	Intermediate progenitors	Upregulated
Fam174b	3.45e-08	0.223759	0.5	0.301	0.00107117	3.97e-06	Intermediate progenitors	Upregulated
Mif	3.58e-08	0.36595	0.998	0.992	0.00111199	4.06e-06	Intermediate progenitors	Upregulated
Nes	3.66e-08	0.358718	0.551	0.372	0.00113746	4.14e-06	Intermediate progenitors	Upregulated
Mest	4.58e-08	0.416191	0.518	0.403	0.00142201	5.05e-06	Intermediate progenitors	Upregulated
Cbx5	5.28e-08	0.279114	0.982	0.966	0.00163838	5.77e-06	Intermediate progenitors	Upregulated
Lrba	5.53e-08	-0.245034	0.383	0.541	0.00171646	6.01e-06	Intermediate progenitors	Downregulated
Srrm4	5.91e-08	-0.137964	0.885	0.98	0.00183394	6.35e-06	Intermediate progenitors	Downregulated
Dap	6.03e-08	0.291047	0.64	0.473	0.00187164	6.44e-06	Intermediate progenitors	Upregulated
Foxo6	6.41e-08	0.160597	0.279	0.121	0.00198997	6.83e-06	Intermediate progenitors	Upregulated
Epha3	7.14e-08	-0.42718	0.472	0.569	0.00221811	7.53e-06	Intermediate progenitors	Downregulated
Nin	8.31e-08	-0.23511	0.269	0.392	0.00257917	8.5e-06	Intermediate progenitors	Downregulated
Jag1	8.44e-08	0.187379	0.31	0.146	0.00262153	8.61e-06	Intermediate progenitors	Upregulated
Tmem151b	9.87e-08	-0.1261	0.089	0.228	0.0030663	9.87e-06	Intermediate progenitors	Downregulated
Zeb1	1.07e-07	0.29925	0.964	0.941	0.00331861	1.05e-05	Intermediate progenitors	Upregulated
Nfix	1.11e-07	0.218229	0.998	1	0.00344085	1.08e-05	Intermediate progenitors	Upregulated
Crb1	1.15e-07	0.171449	0.265	0.113	0.00356492	1.11e-05	Intermediate progenitors	Upregulated
Fam214a	1.21e-07	0.22356	0.619	0.437	0.00375273	1.16e-05	Intermediate progenitors	Upregulated
Top1	1.45e-07	0.197877	1	1	0.00451196	1.36e-05	Intermediate progenitors	Upregulated
Gsg1l	1.52e-07	-0.249917	0.52	0.696	0.00471337	1.42e-05	Intermediate progenitors	Downregulated
Tubb2a	1.83e-07	-0.296132	0.575	0.699	0.0056852	1.65e-05	Intermediate progenitors	Downregulated
Tmem41a	1.97e-07	-0.197726	0.227	0.38	0.00610446	1.76e-05	Intermediate progenitors	Downregulated
Cyp11a1	2.01e-07	-0.17133	0.089	0.225	0.00624968	1.79e-05	Intermediate progenitors	Downregulated
Msx2	2.14e-07	0.193748	0.433	0.251	0.00663909	1.88e-05	Intermediate progenitors	Upregulated
Mfap2	2.22e-07	0.319639	0.97	0.932	0.00688419	1.94e-05	Intermediate progenitors	Upregulated
Scg3	2.24e-07	-0.279969	0.536	0.699	0.00695555	1.95e-05	Intermediate progenitors	Downregulated
Amotl2	2.37e-07	0.276742	0.666	0.49	0.00735707	2.06e-05	Intermediate progenitors	Upregulated
Ttc9b	2.4e-07	-0.227424	0.271	0.431	0.00746393	2.08e-05	Intermediate progenitors	Downregulated
Fabp5	2.64e-07	-0.227819	0.994	0.997	0.00818955	2.25e-05	Intermediate progenitors	Downregulated
Rundc3a	2.73e-07	-0.226109	0.431	0.608	0.00848298	2.31e-05	Intermediate progenitors	Downregulated
Zfpm1	3.07e-07	-0.169715	0.148	0.287	0.00952356	2.54e-05	Intermediate progenitors	Downregulated
Grcc10	3.25e-07	0.294289	0.735	0.597	0.0100836	2.67e-05	Intermediate progenitors	Upregulated
Rnmt	3.27e-07	-0.213205	0.828	0.865	0.0101582	2.69e-05	Intermediate progenitors	Downregulated
Ctnnb1	3.38e-07	0.31433	0.978	0.952	0.0104997	2.77e-05	Intermediate progenitors	Upregulated
L1cam	3.46e-07	-0.131929	0.079	0.189	0.0107583	2.82e-05	Intermediate progenitors	Downregulated
Pcp4	3.9e-07	-0.29166	0.121	0.256	0.0120982	3.14e-05	Intermediate progenitors	Downregulated
Eif2s3y	4.04e-07	0.2225	0.328	0.175	0.0125604	3.22e-05	Intermediate progenitors	Upregulated
Id2	4.05e-07	-0.372953	0.751	0.811	0.0125759	3.22e-05	Intermediate progenitors	Downregulated
Pam	4.36e-07	0.240519	0.547	0.366	0.0135433	3.43e-05	Intermediate progenitors	Upregulated
Pak2	4.46e-07	0.209796	0.935	0.851	0.013864	3.49e-05	Intermediate progenitors	Upregulated
Mex3b	4.69e-07	-0.253935	0.749	0.814	0.0145568	3.64e-05	Intermediate progenitors	Downregulated
Olfm1	4.79e-07	-0.211705	0.334	0.476	0.0148851	3.71e-05	Intermediate progenitors	Downregulated
Ssr3	4.84e-07	0.216204	0.911	0.806	0.0150361	3.72e-05	Intermediate progenitors	Upregulated
Snx11	4.9e-07	0.220388	0.577	0.4	0.0152139	3.75e-05	Intermediate progenitors	Upregulated
Smad5	5.04e-07	0.169569	0.504	0.321	0.0156413	3.83e-05	Intermediate progenitors	Upregulated
Klf3	5.17e-07	0.244644	0.575	0.468	0.0160442	3.91e-05	Intermediate progenitors	Upregulated
Ctnnd2	5.23e-07	0.191748	0.411	0.242	0.0162408	3.94e-05	Intermediate progenitors	Upregulated
Btg2	6.13e-07	0.319702	0.962	0.969	0.0190465	4.5e-05	Intermediate progenitors	Upregulated
Eln	6.68e-07	0.669976	0.605	0.496	0.0207481	4.84e-05	Intermediate progenitors	Upregulated
Phgdh	7.05e-07	0.221858	0.328	0.183	0.0219008	5.06e-05	Intermediate progenitors	Upregulated
Ly6h	7.28e-07	0.503436	0.846	0.777	0.0226155	5.19e-05	Intermediate progenitors	Upregulated
Snap25	7.67e-07	-0.228319	0.54	0.713	0.0238073	5.41e-05	Intermediate progenitors	Downregulated
Ppp1r14a	8.2e-07	-0.110776	0.038	0.132	0.0254719	5.7e-05	Intermediate progenitors	Downregulated
Ftl1	8.45e-07	-0.138243	1	1	0.0262528	5.86e-05	Intermediate progenitors	Downregulated
Sec13	9.99e-07	-0.125648	0.832	0.797	0.0310155	6.74e-05	Intermediate progenitors	Downregulated
Zeb2	1.01e-06	0.252453	0.862	0.758	0.0313801	6.76e-05	Intermediate progenitors	Upregulated
Rbm24	1.21e-06	0.2697	0.658	0.513	0.0374976	7.94e-05	Intermediate progenitors	Upregulated
Atoh7	1.23e-06	-0.171582	0.113	0.217	0.0382361	8.07e-05	Intermediate progenitors	Downregulated
Thrsp	1.31e-06	0.321209	0.192	0.085	0.0406237	8.47e-05	Intermediate progenitors	Upregulated
Ina	1.33e-06	-0.279382	0.423	0.552	0.0411784	8.54e-05	Intermediate progenitors	Downregulated
Fau	1.61e-06	-0.110406	1	1	0.0498437	0.000100509	Intermediate progenitors	Downregulated
Nova2	1.64e-06	-0.219549	0.664	0.786	0.0509665	0.000102373	Intermediate progenitors	Downregulated
Rab3a	1.72e-06	-0.211756	0.358	0.521	0.0535443	0.000106721	Intermediate progenitors	Downregulated
Srpk2	1.78e-06	-0.210177	0.877	0.93	0.0553489	0.000109193	Intermediate progenitors	Downregulated
Pnma2	1.79e-06	-0.193899	0.289	0.448	0.0556826	0.000109712	Intermediate progenitors	Downregulated
Fbxl7	1.82e-06	0.20379	0.443	0.285	0.0563934	0.00011083	Intermediate progenitors	Upregulated
Rnd3	1.93e-06	-0.252361	0.864	0.921	0.0600824	0.000116164	Intermediate progenitors	Downregulated
Ralgps2	2.02e-06	0.269436	0.856	0.761	0.0626728	0.000119383	Intermediate progenitors	Upregulated
Aig1	2.21e-06	-0.184756	0.338	0.51	0.0685529	0.000127296	Intermediate progenitors	Downregulated
Mfge8	2.31e-06	0.130205	0.245	0.11	0.0716835	0.000131066	Intermediate progenitors	Upregulated
Son	2.33e-06	0.152707	1	0.989	0.0723774	0.000132017	Intermediate progenitors	Upregulated
Cap2	2.46e-06	0.0869618	0.144	0.042	0.0763259	0.000138279	Intermediate progenitors	Upregulated
Vat1l	2.57e-06	-0.165732	0.213	0.321	0.0798365	0.000143267	Intermediate progenitors	Downregulated
Nrxn3	2.66e-06	0.174376	0.251	0.115	0.0824945	0.000146942	Intermediate progenitors	Upregulated
Pafah1b3	2.71e-06	-0.218316	0.921	0.952	0.0842071	0.00014955	Intermediate progenitors	Downregulated
Meis1	2.9e-06	0.255804	0.929	0.87	0.0900654	0.000158141	Intermediate progenitors	Upregulated
Actg1	3.17e-06	-0.156464	0.994	1	0.0984402	0.000169114	Intermediate progenitors	Downregulated
Sox8	3.54e-06	0.122642	0.15	0.048	0.110002	0.000184368	Intermediate progenitors	Upregulated
Cadm1	3.63e-06	0.183835	0.69	0.521	0.112656	0.000188204	Intermediate progenitors	Upregulated
Tagln3	3.71e-06	-0.250142	0.735	0.823	0.115361	0.000191895	Intermediate progenitors	Downregulated
Tnfrsf19	3.8e-06	0.103501	0.132	0.042	0.118152	0.000194449	Intermediate progenitors	Upregulated
Ppp1r14b	3.97e-06	-0.133078	1	1	0.123412	0.000201409	Intermediate progenitors	Downregulated
Uty	4.13e-06	0.128199	0.204	0.087	0.128306	0.000207848	Intermediate progenitors	Upregulated
Timm21	4.14e-06	0.101779	0.666	0.504	0.128687	0.000208247	Intermediate progenitors	Upregulated
Thsd7a	4.17e-06	-0.25097	0.399	0.51	0.129534	0.000208527	Intermediate progenitors	Downregulated
Basp1	4.21e-06	-0.161566	1	1	0.130588	0.000209571	Intermediate progenitors	Downregulated
Egr1	4.25e-06	0.50999	0.219	0.13	0.131961	0.000211555	Intermediate progenitors	Upregulated
Sult4a1	4.4e-06	-0.142129	0.117	0.234	0.136558	0.00021735	Intermediate progenitors	Downregulated
Gdpd5	4.74e-06	-0.10421	0.079	0.194	0.147139	0.000229705	Intermediate progenitors	Downregulated
Rassf4	4.79e-06	-0.200007	0.929	0.98	0.148719	0.000231938	Intermediate progenitors	Downregulated
Churc1	5.98e-06	-0.202441	0.674	0.775	0.185674	0.00027622	Intermediate progenitors	Downregulated
Igfbpl1	6.38e-06	-0.14704	0.976	0.997	0.198141	0.000291408	Intermediate progenitors	Downregulated
Ildr2	6.52e-06	0.137341	0.213	0.096	0.202468	0.000296263	Intermediate progenitors	Upregulated
Msx3	6.53e-06	0.268167	0.54	0.406	0.202923	0.000296263	Intermediate progenitors	Upregulated
Rab6b	6.82e-06	-0.23811	0.599	0.701	0.211894	0.000306188	Intermediate progenitors	Downregulated
Ndrg2	6.83e-06	0.185136	0.421	0.262	0.211947	0.000306188	Intermediate progenitors	Upregulated
Vcam1	7e-06	0.253957	0.289	0.155	0.217394	0.000311731	Intermediate progenitors	Upregulated
Coro1a	7.39e-06	-0.0903443	0.059	0.146	0.229447	0.000325398	Intermediate progenitors	Downregulated
Olig3	7.42e-06	0.281597	0.891	0.814	0.230562	0.000326382	Intermediate progenitors	Upregulated
Mlc1	7.74e-06	0.108303	0.198	0.082	0.240316	0.000336247	Intermediate progenitors	Upregulated
Col2a1	8.17e-06	0.132521	0.247	0.118	0.253667	0.000350127	Intermediate progenitors	Upregulated
Spsb4	8.25e-06	0.237217	0.664	0.535	0.256232	0.000351164	Intermediate progenitors	Upregulated
Dse	8.48e-06	0.0893808	0.111	0.028	0.263258	0.000357629	Intermediate progenitors	Upregulated
Tub	9.3e-06	-0.157966	0.176	0.313	0.288656	0.000383387	Intermediate progenitors	Downregulated
Pou2f2	9.37e-06	-0.13213	0.097	0.18	0.290948	0.000384453	Intermediate progenitors	Downregulated
Inhbb	9.57e-06	0.167725	0.441	0.282	0.297306	0.000388873	Intermediate progenitors	Upregulated
Bmp2k	9.7e-06	0.141721	0.411	0.254	0.301245	0.000392699	Intermediate progenitors	Upregulated
Rbm3	9.74e-06	0.203779	0.996	0.989	0.30254	0.000394054	Intermediate progenitors	Upregulated
Ptms	9.81e-06	-0.18306	0.996	1	0.304623	0.000395769	Intermediate progenitors	Downregulated
Agap3	1.03e-05	-0.172871	0.397	0.482	0.320829	0.000413558	Intermediate progenitors	Downregulated
Glo1	1.05e-05	0.184419	0.901	0.814	0.325621	0.000418139	Intermediate progenitors	Upregulated
Camk2n2	1.06e-05	-0.165508	0.257	0.355	0.328783	0.000420833	Intermediate progenitors	Downregulated
Add2	1.06e-05	-0.134126	0.121	0.22	0.328806	0.000420833	Intermediate progenitors	Downregulated
Fyn	1.15e-05	-0.201293	0.682	0.744	0.357081	0.000448496	Intermediate progenitors	Downregulated
Itgav	1.21e-05	-0.176967	0.257	0.377	0.374332	0.000466381	Intermediate progenitors	Downregulated
Lmo3	1.23e-05	0.203526	0.492	0.344	0.382976	0.000472588	Intermediate progenitors	Upregulated
Slc22a15	1.25e-05	-0.13613	0.16	0.287	0.389365	0.000479327	Intermediate progenitors	Downregulated
Atp6v0b	1.27e-05	-0.172415	0.933	0.955	0.394224	0.000482241	Intermediate progenitors	Downregulated
Hmgcr	1.31e-05	0.204918	0.771	0.648	0.406761	0.00049408	Intermediate progenitors	Upregulated
Gap43	1.38e-05	-0.265118	0.632	0.701	0.429246	0.000514915	Intermediate progenitors	Downregulated
Otx2	1.39e-05	0.11462	0.174	0.068	0.430352	0.00051584	Intermediate progenitors	Upregulated
Hsd11b2	1.4e-05	-0.109385	0.741	0.87	0.434005	0.000518215	Intermediate progenitors	Downregulated
Cd63	1.42e-05	0.224902	1	1	0.44188	0.000524751	Intermediate progenitors	Upregulated
Pgam1	1.45e-05	0.242519	0.976	0.952	0.449323	0.000530776	Intermediate progenitors	Upregulated
Ndufa3	1.51e-05	0.196675	0.949	0.91	0.470168	0.000547054	Intermediate progenitors	Upregulated
Celsr2	1.54e-05	-0.221404	0.623	0.738	0.478546	0.00055389	Intermediate progenitors	Downregulated
Ocrl	1.62e-05	-0.0319774	0.233	0.206	0.50262	0.000572343	Intermediate progenitors	Downregulated
Acp1	1.69e-05	0.187168	0.968	0.921	0.524442	0.000591969	Intermediate progenitors	Upregulated
Raly	1.69e-05	-0.142369	0.889	0.868	0.525342	0.000592249	Intermediate progenitors	Downregulated
Adarb1	1.83e-05	-0.106441	0.095	0.189	0.567995	0.000631464	Intermediate progenitors	Downregulated
Plagl1	1.85e-05	-0.233572	0.401	0.544	0.573808	0.000637012	Intermediate progenitors	Downregulated
Slc9a3r1	1.92e-05	0.171954	0.354	0.211	0.595683	0.00065366	Intermediate progenitors	Upregulated
Atp6v0e	1.92e-05	-0.210703	0.925	0.946	0.596816	0.00065366	Intermediate progenitors	Downregulated
Npm1	1.92e-05	0.170483	1	1	0.596821	0.00065366	Intermediate progenitors	Upregulated
Sdc4	1.96e-05	0.0313173	0.142	0.07	0.607785	0.00066066	Intermediate progenitors	Upregulated
H3f3b	1.97e-05	-0.107186	1	1	0.611516	0.000661333	Intermediate progenitors	Downregulated
Wif1	1.98e-05	0.0835266	0.128	0.042	0.615314	0.000664049	Intermediate progenitors	Upregulated
Actl6b	1.99e-05	-0.164551	0.19	0.327	0.617696	0.000665692	Intermediate progenitors	Downregulated
Mab21l1	2.01e-05	-0.130814	0.126	0.228	0.622794	0.000669323	Intermediate progenitors	Downregulated
Vat1	2.05e-05	-0.185705	0.638	0.775	0.638145	0.000681564	Intermediate progenitors	Downregulated
Klf7	2.18e-05	-0.224373	0.909	0.921	0.676717	0.000706845	Intermediate progenitors	Downregulated
Eif4g2	2.19e-05	0.164812	1	1	0.678803	0.000707425	Intermediate progenitors	Upregulated
Trp53i11	2.21e-05	-0.194817	0.706	0.797	0.687712	0.000715266	Intermediate progenitors	Downregulated
Ap2b1	2.45e-05	-0.154808	0.66	0.699	0.761907	0.00077322	Intermediate progenitors	Downregulated
Gstp1	2.47e-05	0.163651	0.374	0.231	0.766459	0.000775299	Intermediate progenitors	Upregulated
Banp	2.52e-05	-0.185639	0.435	0.53	0.782526	0.000786414	Intermediate progenitors	Downregulated
Cap1	2.53e-05	0.179656	0.557	0.414	0.784579	0.000787504	Intermediate progenitors	Upregulated
Mgst3	2.54e-05	-0.191081	0.52	0.654	0.789823	0.000791693	Intermediate progenitors	Downregulated
Chmp2b	2.61e-05	0.114091	0.453	0.301	0.811038	0.000807286	Intermediate progenitors	Upregulated
Tspan3	2.7e-05	0.165924	0.98	0.955	0.839198	0.000825686	Intermediate progenitors	Upregulated
Capza1	2.75e-05	-0.0365917	0.717	0.637	0.853578	0.000836645	Intermediate progenitors	Downregulated
Dcakd	2.79e-05	-0.19536	0.781	0.859	0.866959	0.000847615	Intermediate progenitors	Downregulated
Neurod2	2.8e-05	-0.243797	0.506	0.659	0.868465	0.000848551	Intermediate progenitors	Downregulated
Gas1	2.8e-05	0.178118	0.356	0.223	0.869178	0.000848713	Intermediate progenitors	Upregulated
Zfhx3	2.8e-05	-0.164226	0.269	0.307	0.871012	0.000849968	Intermediate progenitors	Downregulated
Hist3h2a	2.85e-05	-0.211596	0.65	0.721	0.886071	0.00086249	Intermediate progenitors	Downregulated
Epha5	3.11e-05	-0.356344	0.553	0.637	0.966466	0.000917673	Intermediate progenitors	Downregulated
Npdc1	3.19e-05	-0.182409	0.798	0.842	0.990902	0.000936688	Intermediate progenitors	Downregulated
Flot1	3.21e-05	-0.188987	0.543	0.651	0.997202	0.000938799	Intermediate progenitors	Downregulated
Crabp1	3.27e-05	-0.0550373	0.921	0.983	1	0.000951887	Intermediate progenitors	Downregulated
Zc3h12c	3.31e-05	0.203741	0.587	0.493	1	0.000958425	Intermediate progenitors	Upregulated
Cacng2	3.37e-05	-0.150319	0.105	0.214	1	0.000971786	Intermediate progenitors	Downregulated
Gng2	3.39e-05	-0.175058	0.931	0.924	1	0.000972877	Intermediate progenitors	Downregulated
Plekha6	3.47e-05	0.0783156	0.271	0.155	1	0.00099072	Intermediate progenitors	Upregulated
Elavl4	3.51e-05	-0.154794	0.82	0.921	1	0.00100277	Intermediate progenitors	Downregulated
Fbln1	3.54e-05	0.138479	0.285	0.155	1	0.00100884	Intermediate progenitors	Upregulated
Trappc2l	3.57e-05	-0.142316	0.773	0.769	1	0.00101366	Intermediate progenitors	Downregulated
Itgb8	3.58e-05	0.159756	0.447	0.299	1	0.00101516	Intermediate progenitors	Upregulated
Sparc	3.68e-05	0.218031	0.221	0.113	1	0.00103334	Intermediate progenitors	Upregulated
Sorbs2	3.72e-05	0.130311	0.267	0.141	1	0.00104398	Intermediate progenitors	Upregulated
Galk2	3.74e-05	-0.116839	0.261	0.33	1	0.00104822	Intermediate progenitors	Downregulated
Lmo2	3.74e-05	-0.210335	0.547	0.693	1	0.00104822	Intermediate progenitors	Downregulated
Ltbp4	3.79e-05	0.142656	0.265	0.146	1	0.00105545	Intermediate progenitors	Upregulated
Efnb3	3.82e-05	0.127511	0.364	0.223	1	0.00106062	Intermediate progenitors	Upregulated
Crabp2	3.84e-05	-0.201198	0.245	0.355	1	0.00106488	Intermediate progenitors	Downregulated
Cfap77	3.85e-05	-0.184706	0.17	0.276	1	0.00106668	Intermediate progenitors	Downregulated
Lsamp	3.95e-05	-0.0782711	0.073	0.172	1	0.00108764	Intermediate progenitors	Downregulated
Hes6	4.05e-05	0.198247	1	0.994	1	0.0011092	Intermediate progenitors	Upregulated
Hey1	4.15e-05	-0.11842	0.755	0.876	1	0.00112839	Intermediate progenitors	Downregulated
Tsc22d1	4.18e-05	0.236288	0.986	0.983	1	0.00113312	Intermediate progenitors	Upregulated
Abca1	4.2e-05	0.208319	0.557	0.411	1	0.00113406	Intermediate progenitors	Upregulated
Dusp6	4.36e-05	0.158354	0.334	0.2	1	0.00116686	Intermediate progenitors	Upregulated
Tnfrsf21	4.37e-05	-0.131616	0.231	0.321	1	0.00116858	Intermediate progenitors	Downregulated
Hddc2	4.47e-05	0.152311	0.696	0.546	1	0.00118957	Intermediate progenitors	Upregulated
Hes1	4.85e-05	0.385291	0.668	0.538	1	0.00126092	Intermediate progenitors	Upregulated
H2afy2	4.87e-05	-0.102796	0.901	0.859	1	0.00126524	Intermediate progenitors	Downregulated
Ccdc34	5.02e-05	0.283136	0.719	0.62	1	0.0012946	Intermediate progenitors	Upregulated
Tgfb2	5.32e-05	-0.25724	0.733	0.803	1	0.0013471	Intermediate progenitors	Downregulated
Igfbp2	5.38e-05	-0.255894	0.899	0.901	1	0.0013581	Intermediate progenitors	Downregulated
Zmat5	5.39e-05	-0.171418	0.555	0.685	1	0.00135948	Intermediate progenitors	Downregulated
Fgfr2	5.48e-05	-0.164748	0.211	0.338	1	0.00137121	Intermediate progenitors	Downregulated
Eef1d	5.57e-05	0.203642	0.955	0.91	1	0.00138793	Intermediate progenitors	Upregulated
Mylip	5.72e-05	0.136835	0.271	0.146	1	0.00141436	Intermediate progenitors	Upregulated
Foxp1	5.79e-05	0.199117	0.656	0.532	1	0.00142444	Intermediate progenitors	Upregulated
Wdr37	5.88e-05	-0.110273	0.563	0.563	1	0.00144078	Intermediate progenitors	Downregulated
Il17ra	6.14e-05	-0.120342	0.148	0.265	1	0.00149188	Intermediate progenitors	Downregulated
Plk3	6.22e-05	-0.216239	0.275	0.406	1	0.00150551	Intermediate progenitors	Downregulated
Kcnq2	6.31e-05	-0.100494	0.083	0.163	1	0.00151325	Intermediate progenitors	Downregulated
Tbc1d22a	6.4e-05	0.142287	0.332	0.214	1	0.00152797	Intermediate progenitors	Upregulated
Wscd1	6.42e-05	-0.140594	0.249	0.29	1	0.00153133	Intermediate progenitors	Downregulated
Rbm22	6.43e-05	-0.131065	0.666	0.682	1	0.00153174	Intermediate progenitors	Downregulated
Bcl2l12	6.51e-05	0.100472	0.49	0.349	1	0.0015458	Intermediate progenitors	Upregulated
Mfng	6.58e-05	-0.190031	0.903	0.949	1	0.00156172	Intermediate progenitors	Downregulated
2023-03-04	6.64e-05	-0.0707335	0.043	0.113	1	0.00157518	Intermediate progenitors	Downregulated
Alyref	6.81e-05	0.127576	0.962	0.887	1	0.00160681	Intermediate progenitors	Upregulated
Akap5	7.38e-05	-0.0601301	0.059	0.138	1	0.00170736	Intermediate progenitors	Downregulated
Gprc5b	7.4e-05	-0.104898	0.113	0.217	1	0.00170891	Intermediate progenitors	Downregulated
Slc31a2	7.62e-05	0.0394641	0.134	0.068	1	0.00174725	Intermediate progenitors	Upregulated
Pdlim5	8.04e-05	0.135634	0.342	0.208	1	0.00181229	Intermediate progenitors	Upregulated
Thra	8.05e-05	-0.203151	0.899	0.944	1	0.00181229	Intermediate progenitors	Downregulated
Chga	8.07e-05	-0.129226	0.13	0.242	1	0.00181345	Intermediate progenitors	Downregulated
Chchd2	8.07e-05	-0.119612	1	1	1	0.00181402	Intermediate progenitors	Downregulated
Hacd1	8.6e-05	0.115877	0.362	0.225	1	0.00188939	Intermediate progenitors	Upregulated
Hnrnpa2b1	8.66e-05	0.129846	1	1	1	0.0019005	Intermediate progenitors	Upregulated
Gabrb3	8.76e-05	-0.111695	0.093	0.183	1	0.0019124	Intermediate progenitors	Downregulated
Tmod1	8.88e-05	0.193362	0.241	0.146	1	0.00192987	Intermediate progenitors	Upregulated
Mat2a	8.96e-05	0.21185	0.915	0.854	1	0.00194341	Intermediate progenitors	Upregulated
Arid5b	9.13e-05	0.195016	0.626	0.485	1	0.00197009	Intermediate progenitors	Upregulated
Syn2	9.14e-05	-0.150566	0.184	0.313	1	0.00197009	Intermediate progenitors	Downregulated
Tmsb4x	9.41e-05	0.162256	1	1	1	0.00200964	Intermediate progenitors	Upregulated
Fez1	0.000103046	0.218743	0.451	0.344	1	0.00214285	Intermediate progenitors	Upregulated
Meis2	0.000103206	0.000691984	0.879	0.775	1	0.00214432	Intermediate progenitors	Upregulated
Tnik	0.000103501	-0.129154	0.142	0.251	1	0.00214736	Intermediate progenitors	Downregulated
Col4a3bp	0.000110028	0.0624585	0.296	0.189	1	0.00223824	Intermediate progenitors	Upregulated
S100a11	0.000113051	0.17917	0.549	0.403	1	0.00228195	Intermediate progenitors	Upregulated
Itga7	0.000116146	0.134904	0.354	0.223	1	0.00232641	Intermediate progenitors	Upregulated
Dbi	0.00011645	0.347394	0.945	0.955	1	0.00232959	Intermediate progenitors	Upregulated
Epb41l3	0.000117867	0.135332	0.356	0.223	1	0.00235011	Intermediate progenitors	Upregulated
Ttc28	0.00011819	-0.184012	0.358	0.465	1	0.00235362	Intermediate progenitors	Downregulated
Mtss1	0.000118624	0.196579	0.915	0.845	1	0.00236032	Intermediate progenitors	Upregulated
Srsf9	0.000118746	0.159709	0.939	0.873	1	0.00236107	Intermediate progenitors	Upregulated
Dok5	0.000123053	0.0776094	0.144	0.056	1	0.00242747	Intermediate progenitors	Upregulated
Snrpg	0.000124647	0.172679	0.992	0.992	1	0.00244874	Intermediate progenitors	Upregulated
Phf21b	0.000124698	-0.155139	0.474	0.544	1	0.00244874	Intermediate progenitors	Downregulated
Lamtor2	0.000128319	-0.153288	0.947	0.949	1	0.0025035	Intermediate progenitors	Downregulated
Fry	0.000135775	-0.088712	0.059	0.141	1	0.00261396	Intermediate progenitors	Downregulated
Riiad1	0.000136675	-0.0754305	0.038	0.101	1	0.00262603	Intermediate progenitors	Downregulated
Rabac1	0.000138481	-0.158224	0.779	0.8	1	0.0026512	Intermediate progenitors	Downregulated
Tfdp2	0.00013927	0.194776	0.668	0.532	1	0.00266314	Intermediate progenitors	Upregulated
Draxin	0.00014029	0.173187	0.99	0.989	1	0.00267944	Intermediate progenitors	Upregulated
Nop16	0.000140438	0.0760194	0.506	0.377	1	0.00268119	Intermediate progenitors	Upregulated
Tle1	0.000142438	0.202108	0.862	0.794	1	0.00271186	Intermediate progenitors	Upregulated
Map1a	0.000143624	-0.13805	0.204	0.304	1	0.0027235	Intermediate progenitors	Downregulated
Rp9	0.000149701	-0.180603	0.794	0.865	1	0.00280679	Intermediate progenitors	Downregulated
Dyrk1a	0.000152766	-0.00160615	0.348	0.273	1	0.00284754	Intermediate progenitors	Downregulated
Cr1l	0.000154003	0.104872	0.447	0.31	1	0.00286268	Intermediate progenitors	Upregulated
Sema7a	0.000159163	-0.101994	0.717	0.837	1	0.00292155	Intermediate progenitors	Downregulated
Lhx1	0.00015954	-0.256916	0.581	0.696	1	0.00292602	Intermediate progenitors	Downregulated
Sparcl1	0.000160654	0.321374	0.769	0.701	1	0.00293778	Intermediate progenitors	Upregulated
Fbxo32	0.000161689	-0.173527	0.172	0.285	1	0.00295327	Intermediate progenitors	Downregulated
Plcb1	0.000163426	-0.166131	0.164	0.279	1	0.00297934	Intermediate progenitors	Downregulated
Tax1bp3	0.000167601	-0.148356	0.619	0.656	1	0.00303474	Intermediate progenitors	Downregulated
Fut9	0.000174668	0.15233	0.263	0.155	1	0.00313437	Intermediate progenitors	Upregulated
Ebpl	0.00017521	-0.118505	0.607	0.617	1	0.00313942	Intermediate progenitors	Downregulated
Impdh1	0.000177578	-0.111096	0.136	0.242	1	0.00316845	Intermediate progenitors	Downregulated
Slc12a2	0.000179563	0.115841	0.35	0.22	1	0.0031948	Intermediate progenitors	Upregulated
Irx1	0.000183354	-0.188961	0.826	0.839	1	0.00324067	Intermediate progenitors	Downregulated
Kcna2	0.000184033	-0.154869	0.2	0.318	1	0.0032479	Intermediate progenitors	Downregulated
Ids	0.000186419	-0.044874	0.229	0.223	1	0.00327989	Intermediate progenitors	Downregulated
Ctxn1	0.000186843	-0.170372	0.951	0.977	1	0.00328437	Intermediate progenitors	Downregulated
Fgf15	0.000203772	0.206267	0.253	0.169	1	0.00349369	Intermediate progenitors	Upregulated
Sox9	0.000204217	0.238071	0.538	0.465	1	0.00349883	Intermediate progenitors	Upregulated
Uri1	0.00020499	0.111544	0.613	0.473	1	0.00350457	Intermediate progenitors	Upregulated
Ppia	0.000206768	0.132271	1	1	1	0.00352746	Intermediate progenitors	Upregulated
Gpx4	0.000218585	-0.118262	0.986	0.966	1	0.00366056	Intermediate progenitors	Downregulated
Glcci1	0.000227785	0.0950092	0.217	0.113	1	0.00376319	Intermediate progenitors	Upregulated
Pmpcb	0.00023203	0.131932	0.836	0.721	1	0.00381237	Intermediate progenitors	Upregulated
Zc2hc1a	0.000232526	-0.161045	0.656	0.744	1	0.0038166	Intermediate progenitors	Downregulated
Zfp318	0.000233418	-0.0623574	0.429	0.403	1	0.00382732	Intermediate progenitors	Downregulated
Aebp2	0.000237016	0.0598551	0.421	0.304	1	0.00386667	Intermediate progenitors	Upregulated
Atm	0.000237434	0.0350082	0.267	0.186	1	0.00387205	Intermediate progenitors	Upregulated
Abhd5	0.000237822	0.0989587	0.247	0.135	1	0.00387574	Intermediate progenitors	Upregulated
Mns1	0.000240573	0.0751272	0.101	0.034	1	0.0039166	Intermediate progenitors	Upregulated
Srsf4	0.000249184	-0.153271	0.615	0.679	1	0.0040214	Intermediate progenitors	Downregulated
Adgrg1	0.000249916	-0.181301	0.864	0.904	1	0.0040278	Intermediate progenitors	Downregulated
Gabarap	0.000252902	-0.140793	0.998	1	1	0.00406539	Intermediate progenitors	Downregulated
Psmd10	0.000253432	0.131033	0.636	0.496	1	0.00407082	Intermediate progenitors	Upregulated
Smad3	0.000266886	0.0595847	0.136	0.056	1	0.00422624	Intermediate progenitors	Upregulated
Utp3	0.000268598	0.0391388	0.846	0.744	1	0.00423971	Intermediate progenitors	Upregulated
Hoxb5	0.000268619	0.338066	0.496	0.369	1	0.00423971	Intermediate progenitors	Upregulated
Mrpl19	0.000271683	0.0254357	0.668	0.566	1	0.00426846	Intermediate progenitors	Upregulated
2023-09-03	0.000276392	-0.172839	0.735	0.766	1	0.00432268	Intermediate progenitors	Downregulated
Zfp36l1	0.000279047	0.238571	0.632	0.504	1	0.00435583	Intermediate progenitors	Upregulated
Kif5a	0.000279652	-0.133967	0.249	0.372	1	0.00435949	Intermediate progenitors	Downregulated
Edil3	0.000283036	0.117549	0.504	0.366	1	0.00439546	Intermediate progenitors	Upregulated
Zfp618	0.000284914	-0.154721	0.421	0.549	1	0.00441575	Intermediate progenitors	Downregulated
Wasf2	0.000287927	0.166235	0.668	0.555	1	0.00445384	Intermediate progenitors	Upregulated
Lrrc75a	0.000292747	-0.0913875	0.158	0.217	1	0.0045081	Intermediate progenitors	Downregulated
Ap3b2	0.000293783	-0.135581	0.239	0.363	1	0.00451763	Intermediate progenitors	Downregulated
Hspd1	0.000298318	0.157567	0.99	0.989	1	0.00456945	Intermediate progenitors	Upregulated
Serp2	0.000306707	-0.13014	0.239	0.344	1	0.00465892	Intermediate progenitors	Downregulated
Bloc1s3	0.000306958	-0.0385211	0.2	0.189	1	0.00466127	Intermediate progenitors	Downregulated
Sdc2	0.000309206	0.0512864	0.117	0.048	1	0.00468209	Intermediate progenitors	Upregulated
Fam120a	0.000309683	0.11161	0.494	0.358	1	0.0046849	Intermediate progenitors	Upregulated
Arhgap33	0.000314302	-0.0979136	0.186	0.248	1	0.00472799	Intermediate progenitors	Downregulated
Zpr1	0.000319335	-0.0775398	0.538	0.521	1	0.00478425	Intermediate progenitors	Downregulated
Insig1	0.000319439	-0.116194	0.164	0.225	1	0.00478432	Intermediate progenitors	Downregulated
Hcfc1r1	0.000320131	-0.15695	0.52	0.6	1	0.00478608	Intermediate progenitors	Downregulated
Map3k13	0.000328266	-0.0829236	0.073	0.161	1	0.00487552	Intermediate progenitors	Downregulated
Shf	0.000334884	-0.193612	0.674	0.718	1	0.0049492	Intermediate progenitors	Downregulated
Arl6ip1	0.000344636	0.193339	0.893	0.823	1	0.00503629	Intermediate progenitors	Upregulated
Abcf2	0.000367584	0.0669101	0.597	0.473	1	0.00525657	Intermediate progenitors	Upregulated
Gamt	0.0003707	-0.152732	0.213	0.318	1	0.00528856	Intermediate progenitors	Downregulated
Zfp286	0.000372216	-0.0270732	0.31	0.273	1	0.00530703	Intermediate progenitors	Downregulated
Tmub1	0.000372975	-0.104427	0.13	0.231	1	0.00531471	Intermediate progenitors	Downregulated
Hist1h1c	0.000388195	0.118127	0.573	0.439	1	0.00545757	Intermediate progenitors	Upregulated
Sh3bgrl3	0.000389606	-0.155387	0.812	0.854	1	0.00546904	Intermediate progenitors	Downregulated
Map1b	0.000396403	-0.167981	1	1	1	0.00553215	Intermediate progenitors	Downregulated
Ube2s	0.000411584	-0.194961	0.988	0.989	1	0.00569117	Intermediate progenitors	Downregulated
Wdr61	0.000420954	0.0602654	0.87	0.772	1	0.00578745	Intermediate progenitors	Upregulated
Unc5a	0.000421397	-0.145192	0.356	0.485	1	0.00579132	Intermediate progenitors	Downregulated
Enox1	0.000423434	-0.114952	0.237	0.31	1	0.005807	Intermediate progenitors	Downregulated
Ube2q2	0.000429867	-0.0952391	0.547	0.544	1	0.00585642	Intermediate progenitors	Downregulated
Fastkd1	0.000432642	0.0881605	0.202	0.104	1	0.00588921	Intermediate progenitors	Upregulated
Sh3kbp1	0.000433209	0.154874	0.423	0.315	1	0.00589527	Intermediate progenitors	Upregulated
Ap1s1	0.00043405	-0.16025	0.579	0.659	1	0.00590171	Intermediate progenitors	Downregulated
Bcas1	0.000444217	0.215253	0.806	0.707	1	0.00600261	Intermediate progenitors	Upregulated
Ptprd	0.000446701	0.180732	0.796	0.682	1	0.00602913	Intermediate progenitors	Upregulated
Dync1li2	0.000449014	0.113654	0.668	0.535	1	0.00604785	Intermediate progenitors	Upregulated
Rin2	0.000453833	0.0855381	0.298	0.186	1	0.00608623	Intermediate progenitors	Upregulated
Dctn4	0.000460246	-0.14679	0.69	0.761	1	0.00613985	Intermediate progenitors	Downregulated
Znhit6	0.000466847	-0.0311456	0.613	0.555	1	0.00621273	Intermediate progenitors	Downregulated
Sesn3	0.000469264	0.0917895	0.621	0.49	1	0.00623461	Intermediate progenitors	Upregulated
Fam13b	0.000470246	0.114319	0.379	0.254	1	0.00624208	Intermediate progenitors	Upregulated
Cdv3	0.000470853	0.167655	0.887	0.837	1	0.0062467	Intermediate progenitors	Upregulated
Stat3	0.000473526	-0.160196	0.35	0.462	1	0.00627524	Intermediate progenitors	Downregulated
Lamtor4	0.000478118	-0.147598	0.785	0.831	1	0.00631556	Intermediate progenitors	Downregulated
Sfxn5	0.000483067	0.0706344	0.123	0.048	1	0.00635909	Intermediate progenitors	Upregulated
Zfp445	0.000483161	0.138416	0.717	0.589	1	0.00635909	Intermediate progenitors	Upregulated
Pigx	0.000483292	0.155099	0.814	0.744	1	0.00635909	Intermediate progenitors	Upregulated
Cdk2ap2	0.000488569	-0.143242	0.472	0.569	1	0.00640226	Intermediate progenitors	Downregulated
Pnrc2	0.000492526	0.156933	0.741	0.665	1	0.00642957	Intermediate progenitors	Upregulated
Fibin	0.000508482	-0.11653	0.075	0.161	1	0.00656305	Intermediate progenitors	Downregulated
Hsbp1	0.000511741	-0.151282	0.994	0.989	1	0.00659056	Intermediate progenitors	Downregulated
Srprb	0.000524527	0.0375581	0.464	0.366	1	0.00671249	Intermediate progenitors	Upregulated
Srcin1	0.000526718	-0.0670574	0.079	0.13	1	0.00672228	Intermediate progenitors	Downregulated
Khdrbs2	0.000527835	-0.149643	0.154	0.239	1	0.00672481	Intermediate progenitors	Downregulated
Cyp39a1	0.000527866	0.0771012	0.144	0.062	1	0.00672481	Intermediate progenitors	Upregulated
Ncoa4	0.000537243	0.0751983	0.366	0.254	1	0.00681717	Intermediate progenitors	Upregulated
Rbms2	0.000537547	-0.0254723	0.294	0.268	1	0.00681743	Intermediate progenitors	Downregulated
Enox2	0.000544392	0.195802	0.619	0.546	1	0.00687704	Intermediate progenitors	Upregulated
Rnf11	0.000547754	-0.131121	0.773	0.797	1	0.00691043	Intermediate progenitors	Downregulated
Arl4c	0.000558341	0.193295	0.982	0.944	1	0.00700466	Intermediate progenitors	Upregulated
Eya2	0.000562649	0.165173	0.607	0.479	1	0.00704293	Intermediate progenitors	Upregulated
Hnrnpf	0.000564349	0.121009	0.996	0.98	1	0.00706053	Intermediate progenitors	Upregulated
Tspan9	0.00056804	-0.14908	0.209	0.324	1	0.00709374	Intermediate progenitors	Downregulated
Medag	0.000569071	0.124842	0.253	0.183	1	0.00709561	Intermediate progenitors	Upregulated
Necab2	0.000579804	-0.0877972	0.049	0.101	1	0.00720143	Intermediate progenitors	Downregulated
Vim	0.000581096	0.195503	0.998	1	1	0.00721252	Intermediate progenitors	Upregulated
Ubb	0.000588775	0.137431	1	1	1	0.00728464	Intermediate progenitors	Upregulated
Ncoa1	0.000590469	-0.106666	0.324	0.355	1	0.00730184	Intermediate progenitors	Downregulated
Chn1	0.000594164	0.16399	0.729	0.634	1	0.00733266	Intermediate progenitors	Upregulated
Pgm2l1	0.000596825	-0.101937	0.219	0.285	1	0.00735544	Intermediate progenitors	Downregulated
Rbbp7	0.000604249	0.164926	0.755	0.696	1	0.00742262	Intermediate progenitors	Upregulated
Ndufa8	0.000604958	-0.145001	0.866	0.899	1	0.00742563	Intermediate progenitors	Downregulated
Ormdl3	0.000613186	0.0783728	0.727	0.608	1	0.00748461	Intermediate progenitors	Upregulated
Apbb1	0.00062049	-0.132544	0.435	0.515	1	0.00754503	Intermediate progenitors	Downregulated
Agpat4	0.000621025	-0.110884	0.455	0.476	1	0.00754581	Intermediate progenitors	Downregulated
Fgd4	0.000623177	-0.143152	0.429	0.485	1	0.0075605	Intermediate progenitors	Downregulated
Gpr88	0.000630443	0.149249	0.304	0.203	1	0.00762365	Intermediate progenitors	Upregulated
Zbtb18	0.00065117	0.207502	0.929	0.882	1	0.00781269	Intermediate progenitors	Upregulated
Pdrg1	0.000651574	-0.175081	0.719	0.792	1	0.00781434	Intermediate progenitors	Downregulated
Bzw1	0.00065267	0.105341	0.994	0.997	1	0.00782358	Intermediate progenitors	Upregulated
Nlgn1	0.000660938	0.177415	0.573	0.462	1	0.00789317	Intermediate progenitors	Upregulated
Ranbp9	0.000674022	0.0633297	0.605	0.49	1	0.00799977	Intermediate progenitors	Upregulated
Cdc25b	0.000679072	0.112196	0.31	0.194	1	0.00804197	Intermediate progenitors	Upregulated
Ncor2	0.000683565	0.182714	0.763	0.687	1	0.00808307	Intermediate progenitors	Upregulated
Pcdh10	0.000686412	0.16079	0.358	0.273	1	0.00810681	Intermediate progenitors	Upregulated
Ifitm2	0.000697232	0.206351	0.818	0.724	1	0.00819129	Intermediate progenitors	Upregulated
Pop1	0.00070441	0.0129319	0.302	0.237	1	0.00824281	Intermediate progenitors	Upregulated
Dusp10	0.000716249	0.108829	0.154	0.079	1	0.00833031	Intermediate progenitors	Upregulated
Uba1	0.000717982	-0.0611591	0.885	0.834	1	0.00834442	Intermediate progenitors	Downregulated
G3bp2	0.000719845	-0.144476	0.923	0.963	1	0.00835561	Intermediate progenitors	Downregulated
Gab1	0.000719987	-0.110851	0.172	0.265	1	0.00835561	Intermediate progenitors	Downregulated
Cldnd1	0.00072445	-0.141717	0.806	0.828	1	0.00838917	Intermediate progenitors	Downregulated
Snapc5	0.000729851	-0.141281	0.589	0.665	1	0.00842854	Intermediate progenitors	Downregulated
Cacna1b	0.000731266	-0.0787061	0.077	0.158	1	0.00843965	Intermediate progenitors	Downregulated
Maf	0.000733285	-0.102712	0.097	0.177	1	0.00845281	Intermediate progenitors	Downregulated
Lman2l	0.000734831	-0.0742547	0.488	0.485	1	0.00846455	Intermediate progenitors	Downregulated
Mterf4	0.00075398	-0.0654949	0.425	0.423	1	0.00863272	Intermediate progenitors	Downregulated
Herc4	0.000766995	-0.0290106	0.358	0.327	1	0.00872843	Intermediate progenitors	Downregulated
Apc2	0.00077003	-0.115258	0.35	0.408	1	0.00875054	Intermediate progenitors	Downregulated
Adnp	0.000772206	0.0113345	0.383	0.313	1	0.00876871	Intermediate progenitors	Upregulated
Btbd7	0.000774383	0.16983	0.763	0.679	1	0.0087783	Intermediate progenitors	Upregulated
Odc1	0.000782493	-0.154042	0.998	0.997	1	0.00884411	Intermediate progenitors	Downregulated
Elk4	0.000800951	0.0596013	0.259	0.166	1	0.00898306	Intermediate progenitors	Upregulated
Cox19	0.000808632	-0.0759746	0.664	0.639	1	0.00903548	Intermediate progenitors	Downregulated
Wdr13	0.000810171	-0.0140573	0.202	0.166	1	0.0090466	Intermediate progenitors	Downregulated
Tmem214	0.000810823	-0.0472591	0.206	0.217	1	0.00905155	Intermediate progenitors	Downregulated
Cotl1	0.000811029	-0.10886	0.136	0.228	1	0.00905175	Intermediate progenitors	Downregulated
Ldlrad3	0.00081357	0.0925997	0.251	0.146	1	0.00906539	Intermediate progenitors	Upregulated
Bcl2l1	0.000826686	-0.109437	0.425	0.47	1	0.00916405	Intermediate progenitors	Downregulated
Pdzrn4	0.000833676	0.154462	0.65	0.521	1	0.00921682	Intermediate progenitors	Upregulated
Iffo2	0.000840679	-0.126286	0.18	0.27	1	0.00928143	Intermediate progenitors	Downregulated
Mpv17l2	0.00085956	-0.137578	0.377	0.445	1	0.00941501	Intermediate progenitors	Downregulated
Camk2n1	0.000861286	-0.101053	0.105	0.194	1	0.00941501	Intermediate progenitors	Downregulated
Bcl2l11	0.000876429	0.136029	0.46	0.335	1	0.00951665	Intermediate progenitors	Upregulated
Hmgn2	0.000900656	0.23257	0.99	0.969	1	0.00971174	Intermediate progenitors	Upregulated
Pgrmc1	0.000919181	0.133113	0.866	0.775	1	0.00986725	Intermediate progenitors	Upregulated
Adgrb3	0.000934942	-0.150045	0.253	0.363	1	0.00998477	Intermediate progenitors	Downregulated
Sox2	0.000941577	0.215507	0.925	0.915	1	0.0100293	Intermediate progenitors	Upregulated
Urod	0.000947907	-0.138557	0.561	0.628	1	0.0100655	Intermediate progenitors	Downregulated
Crk	0.000948485	0.0961524	0.573	0.445	1	0.0100681	Intermediate progenitors	Upregulated
Pdia5	0.000949333	-0.10562	0.162	0.262	1	0.0100718	Intermediate progenitors	Downregulated
Agap1	0.000971353	-0.108292	0.496	0.51	1	0.01023	Intermediate progenitors	Downregulated
Metap2	0.000973899	0.111598	0.99	0.958	1	0.0102487	Intermediate progenitors	Upregulated
Klc1	0.0009763	-0.159285	0.668	0.735	1	0.0102603	Intermediate progenitors	Downregulated
Sarnp	0.000977902	-0.135955	0.945	0.944	1	0.0102664	Intermediate progenitors	Downregulated
Carhsp1	0.0009822	-0.179663	0.842	0.89	1	0.0102903	Intermediate progenitors	Downregulated
Acot1	0.000982344	0.170209	0.462	0.341	1	0.0102903	Intermediate progenitors	Upregulated
Gabpa	0.000991461	0.0449051	0.31	0.22	1	0.0103453	Intermediate progenitors	Upregulated
Eif4a1	0.00100699	-0.114539	0.998	1	1	0.0104606	Intermediate progenitors	Downregulated
Frmd4a	0.00104215	-0.162005	0.879	0.927	1	0.0107047	Intermediate progenitors	Downregulated
Fmr1	0.00107968	0.0488931	0.599	0.487	1	0.0109553	Intermediate progenitors	Upregulated
Fkbp3	0.00112452	0.135571	1	0.994	1	0.0112621	Intermediate progenitors	Upregulated
Pitpnm2	0.00112667	-0.0776903	0.071	0.141	1	0.0112789	Intermediate progenitors	Downregulated
Pus7	0.00112863	0.0688745	0.219	0.127	1	0.0112915	Intermediate progenitors	Upregulated
Zfp536	0.00113354	-0.122607	0.725	0.73	1	0.0113288	Intermediate progenitors	Downregulated
Prkar2a	0.001137	-0.118801	0.429	0.49	1	0.0113469	Intermediate progenitors	Downregulated
Bmf	0.00113922	-0.122147	0.257	0.349	1	0.0113575	Intermediate progenitors	Downregulated
Chodl	0.00114489	0.229178	0.729	0.673	1	0.0113878	Intermediate progenitors	Upregulated
Ncdn	0.00114977	-0.0673478	0.123	0.172	1	0.0114209	Intermediate progenitors	Downregulated
Trpc1	0.00115098	-0.0594627	0.14	0.169	1	0.0114295	Intermediate progenitors	Downregulated
Chd9	0.00116182	0.118657	0.702	0.58	1	0.0115157	Intermediate progenitors	Upregulated
Smarcc2	0.00116922	-0.108148	0.676	0.665	1	0.0115676	Intermediate progenitors	Downregulated
Gria2	0.00117885	-0.162851	0.182	0.248	1	0.0116294	Intermediate progenitors	Downregulated
Fgfbp3	0.00119971	-0.13755	0.33	0.417	1	0.0117748	Intermediate progenitors	Downregulated
Manf	0.00120949	-0.174749	0.901	0.915	1	0.0118418	Intermediate progenitors	Downregulated
Brd7	0.00122892	0.179125	0.919	0.893	1	0.0119565	Intermediate progenitors	Upregulated
Ubl3	0.00124169	-0.141115	0.593	0.651	1	0.012039	Intermediate progenitors	Downregulated
Mrps30	0.00124215	0.013742	0.636	0.546	1	0.012039	Intermediate progenitors	Upregulated
Pgk1	0.00125477	0.207003	0.939	0.932	1	0.012113	Intermediate progenitors	Upregulated
Brwd3	0.00128422	0.092143	0.407	0.29	1	0.0123181	Intermediate progenitors	Upregulated
Trp53bp2	0.00128687	-0.0398378	0.474	0.442	1	0.0123295	Intermediate progenitors	Downregulated
Dcaf7	0.0012875	0.0736417	0.563	0.445	1	0.0123295	Intermediate progenitors	Upregulated
Rims2	0.00131085	-0.131693	0.334	0.431	1	0.0124958	Intermediate progenitors	Downregulated
Wiz	0.001343	-0.119138	0.385	0.47	1	0.0127116	Intermediate progenitors	Downregulated
Map6	0.00136852	-0.156465	0.504	0.603	1	0.0128847	Intermediate progenitors	Downregulated
Brix1	0.00137523	0.113181	0.818	0.713	1	0.01292	Intermediate progenitors	Upregulated
Palmd	0.00138106	0.124617	0.265	0.163	1	0.0129571	Intermediate progenitors	Upregulated
Snrpn	0.0013999	-0.160244	0.672	0.741	1	0.0130854	Intermediate progenitors	Downregulated
Tead1	0.00141972	0.172899	0.828	0.749	1	0.0131835	Intermediate progenitors	Upregulated
Ctdsp2	0.00142012	0.0787707	0.409	0.296	1	0.0131846	Intermediate progenitors	Upregulated
Cdkn1c	0.00144924	0.79501	0.484	0.417	1	0.0133605	Intermediate progenitors	Upregulated
Cdyl	0.00145732	0.131446	0.431	0.318	1	0.0134188	Intermediate progenitors	Upregulated
Hist1h3f	0.00147403	0.0708179	0.188	0.101	1	0.0135155	Intermediate progenitors	Upregulated
Lrrn2	0.00149172	-0.128363	0.575	0.603	1	0.0136362	Intermediate progenitors	Downregulated
Tmx3	0.00149971	0.122179	0.551	0.425	1	0.0136832	Intermediate progenitors	Upregulated
Anks1	0.00150056	-0.0738566	0.204	0.251	1	0.013688	Intermediate progenitors	Downregulated
Cacnb3	0.00150265	-0.125067	0.435	0.496	1	0.013695	Intermediate progenitors	Downregulated
Hoxb3	0.00150427	-0.208453	0.951	0.963	1	0.0137014	Intermediate progenitors	Downregulated
Maml3	0.00155223	-0.122357	0.18	0.265	1	0.0140056	Intermediate progenitors	Downregulated
Eif2s3x	0.00156522	-0.123668	0.694	0.71	1	0.0140911	Intermediate progenitors	Downregulated
Hspb1	0.00157303	-0.107482	0.119	0.208	1	0.0141376	Intermediate progenitors	Downregulated
Glce	0.00157459	-0.15219	0.318	0.408	1	0.014144	Intermediate progenitors	Downregulated
Cdk5r1	0.00159462	-0.153751	0.583	0.687	1	0.0142703	Intermediate progenitors	Downregulated
Slit2	0.0015955	0.164808	0.621	0.524	1	0.0142739	Intermediate progenitors	Upregulated
Ethe1	0.00159591	-0.0965035	0.241	0.307	1	0.0142739	Intermediate progenitors	Downregulated
Mcts1	0.00160191	0.089127	0.741	0.628	1	0.0143142	Intermediate progenitors	Upregulated
Orai2	0.0016096	-0.0577486	0.055	0.107	1	0.0143581	Intermediate progenitors	Downregulated
Cinp	0.00161426	0.0587176	0.302	0.208	1	0.0143818	Intermediate progenitors	Upregulated
Sphkap	0.00161744	-0.187532	0.352	0.459	1	0.0143915	Intermediate progenitors	Downregulated
Camta2	0.00161932	-0.0592507	0.063	0.121	1	0.0144005	Intermediate progenitors	Downregulated
Nploc4	0.00167363	0.0284166	0.257	0.186	1	0.0147091	Intermediate progenitors	Upregulated
Slc3a2	0.00169094	0.0456532	0.751	0.651	1	0.0148287	Intermediate progenitors	Upregulated
Klf10	0.00169453	-0.0515036	0.15	0.166	1	0.0148521	Intermediate progenitors	Downregulated
S100a6	0.00169702	0.602857	0.844	0.783	1	0.0148576	Intermediate progenitors	Upregulated
Apba2	0.00169909	-0.155768	0.583	0.67	1	0.0148704	Intermediate progenitors	Downregulated
Chrdl1	0.00170783	0.0845437	0.144	0.068	1	0.0149143	Intermediate progenitors	Upregulated
Dach1	0.00171073	-0.161524	0.911	0.913	1	0.0149315	Intermediate progenitors	Downregulated
Jrk	0.00172476	-0.0691246	0.115	0.166	1	0.0150267	Intermediate progenitors	Downregulated
Kdelr1	0.00172788	-0.0838955	0.765	0.741	1	0.0150463	Intermediate progenitors	Downregulated
Chrna3	0.00173422	-0.0839618	0.079	0.158	1	0.0150927	Intermediate progenitors	Downregulated
Rcor2	0.00173726	-0.130867	0.826	0.899	1	0.0151001	Intermediate progenitors	Downregulated
Sox13	0.00174271	0.05674	0.134	0.062	1	0.015131	Intermediate progenitors	Upregulated
Ilkap	0.00174375	-0.11988	0.927	0.932	1	0.0151372	Intermediate progenitors	Downregulated
Rreb1	0.00176131	0.0578404	0.111	0.048	1	0.0152327	Intermediate progenitors	Upregulated
Sod1	0.00176262	0.119776	0.83	0.738	1	0.015235	Intermediate progenitors	Upregulated
Ift74	0.00176497	0.132275	0.816	0.721	1	0.0152471	Intermediate progenitors	Upregulated
Rufy3	0.00176944	-0.153573	0.781	0.82	1	0.015272	Intermediate progenitors	Downregulated
Top2b	0.00177617	0.104258	0.972	0.921	1	0.0152917	Intermediate progenitors	Upregulated
Gripap1	0.00178505	-0.105696	0.49	0.521	1	0.0153207	Intermediate progenitors	Downregulated
Actn4	0.00179723	0.109134	0.348	0.239	1	0.0153713	Intermediate progenitors	Upregulated
Nkd1	0.00181899	0.174196	0.994	0.994	1	0.0154953	Intermediate progenitors	Upregulated
Tppp3	0.00184913	-0.112791	0.206	0.273	1	0.0156785	Intermediate progenitors	Downregulated
Zfp358	0.00185431	-0.112595	0.538	0.572	1	0.0157113	Intermediate progenitors	Downregulated
Scamp5	0.00186087	-0.0870764	0.15	0.223	1	0.0157393	Intermediate progenitors	Downregulated
Fam110a	0.00186253	-0.167135	0.838	0.901	1	0.0157503	Intermediate progenitors	Downregulated
Noc2l	0.00186284	0.111962	0.623	0.501	1	0.0157503	Intermediate progenitors	Upregulated
Nradd	0.00187669	-0.0968749	0.709	0.699	1	0.0158451	Intermediate progenitors	Downregulated
Aamp	0.00187735	-0.085165	0.889	0.859	1	0.0158452	Intermediate progenitors	Downregulated
2610044O15Rik8	0.00190848	-0.00749625	0.202	0.172	1	0.0160347	Intermediate progenitors	Downregulated
Cdh2	0.00191219	0.172188	0.921	0.879	1	0.0160508	Intermediate progenitors	Upregulated
Map4k5	0.00194795	0.0798859	0.287	0.186	1	0.0162302	Intermediate progenitors	Upregulated
Rprd1b	0.00196879	0.0494827	0.53	0.431	1	0.0163529	Intermediate progenitors	Upregulated
Pla2g7	0.00198188	0.204066	0.18	0.115	1	0.0164267	Intermediate progenitors	Upregulated
Atcay	0.00198862	-0.0854664	0.13	0.208	1	0.0164584	Intermediate progenitors	Downregulated
Lin28b	0.00199324	-0.0904642	0.148	0.239	1	0.0164841	Intermediate progenitors	Downregulated
Pds5b	0.00205539	0.0246777	0.409	0.33	1	0.0168491	Intermediate progenitors	Upregulated
Sri	0.00206319	0.15102	0.601	0.49	1	0.016889	Intermediate progenitors	Upregulated
Cdk19	0.00206884	0.00575286	0.379	0.315	1	0.0169237	Intermediate progenitors	Upregulated
2023-03-02	0.00207274	-0.0953967	0.358	0.411	1	0.0169383	Intermediate progenitors	Downregulated
Car14	0.00207847	0.127616	0.267	0.169	1	0.0169708	Intermediate progenitors	Upregulated
Nop58	0.00209451	0.136416	0.909	0.837	1	0.0170526	Intermediate progenitors	Upregulated
Rnft1	0.00210632	0.0370289	0.206	0.132	1	0.0171226	Intermediate progenitors	Upregulated
Abcb9	0.0021213	0.110813	0.3	0.194	1	0.0172102	Intermediate progenitors	Upregulated
Cops3	0.00212766	-0.0770852	0.743	0.715	1	0.0172407	Intermediate progenitors	Downregulated
Dynlrb1	0.00215069	-0.0810739	0.998	0.986	1	0.0173708	Intermediate progenitors	Downregulated
Kctd3	0.00215211	-0.0711269	0.277	0.31	1	0.0173744	Intermediate progenitors	Downregulated
Aif1l	0.0021589	0.0858091	0.176	0.093	1	0.0174146	Intermediate progenitors	Upregulated
Ncapd2	0.00216886	0.104427	0.2	0.118	1	0.0174741	Intermediate progenitors	Upregulated
Rassf1	0.00219037	0.0454406	0.46	0.363	1	0.0175718	Intermediate progenitors	Upregulated
Spire2	0.00219538	-0.0664209	0.077	0.146	1	0.0175967	Intermediate progenitors	Downregulated
Npnt	0.00219993	-0.0574002	0.045	0.107	1	0.0176185	Intermediate progenitors	Downregulated
Anp32e	0.00220507	0.138199	0.909	0.842	1	0.017645	Intermediate progenitors	Upregulated
Ubr1	0.00221406	0.0369661	0.364	0.279	1	0.0176787	Intermediate progenitors	Upregulated
Zscan12	0.00223304	0.0156814	0.407	0.332	1	0.017764	Intermediate progenitors	Upregulated
Haus1	0.00223414	0.0624815	0.261	0.172	1	0.0177674	Intermediate progenitors	Upregulated
Tecpr1	0.00224044	-0.111761	0.306	0.38	1	0.0178065	Intermediate progenitors	Downregulated
Dhfr	0.00226407	0.0988461	0.215	0.135	1	0.0179291	Intermediate progenitors	Upregulated
Spats2	0.00227363	0.0209797	0.67	0.583	1	0.0179753	Intermediate progenitors	Upregulated
Tmem176b	0.00227445	-0.176458	0.597	0.665	1	0.0179758	Intermediate progenitors	Downregulated
Polr2c	0.0022821	-0.123001	0.897	0.907	1	0.0180126	Intermediate progenitors	Downregulated
Atf5	0.00228621	0.0121865	0.239	0.183	1	0.0180361	Intermediate progenitors	Upregulated
Smpd3	0.00228814	-0.146684	0.37	0.485	1	0.0180425	Intermediate progenitors	Downregulated
Ccdc12	0.00229103	-0.122228	0.832	0.851	1	0.0180505	Intermediate progenitors	Downregulated
Ddah1	0.00229805	0.11712	0.223	0.138	1	0.0180869	Intermediate progenitors	Upregulated
Maneal	0.00231803	-0.0795043	0.136	0.228	1	0.0181909	Intermediate progenitors	Downregulated
Nfkbia	0.00233845	-0.132461	0.449	0.51	1	0.0182839	Intermediate progenitors	Downregulated
Arhgef25	0.00235871	-0.106389	0.31	0.386	1	0.0183813	Intermediate progenitors	Downregulated
Ap3m1	0.00237509	0.00384596	0.389	0.327	1	0.0184604	Intermediate progenitors	Upregulated
Ier2	0.00239324	0.229666	0.86	0.8	1	0.0185608	Intermediate progenitors	Upregulated
Prkag2	0.00242568	-0.085735	0.178	0.237	1	0.0187489	Intermediate progenitors	Downregulated
Ncstn	0.00243164	-0.0250146	0.372	0.335	1	0.0187709	Intermediate progenitors	Downregulated
Ubqln2	0.00243492	-0.131005	0.704	0.749	1	0.0187811	Intermediate progenitors	Downregulated
Ackr3	0.00244361	0.0554169	0.103	0.042	1	0.018833	Intermediate progenitors	Upregulated
Kti12	0.00245062	0.128169	0.512	0.411	1	0.0188689	Intermediate progenitors	Upregulated
Lhx2	0.0024629	-0.0852039	0.053	0.11	1	0.0189362	Intermediate progenitors	Downregulated
Arpc3	0.00246743	-0.122721	0.966	0.958	1	0.0189619	Intermediate progenitors	Downregulated
Paip1	0.00247039	0.0672797	0.818	0.718	1	0.0189771	Intermediate progenitors	Upregulated
Ncl	0.00247349	0.137733	0.996	0.994	1	0.0189873	Intermediate progenitors	Upregulated
Ppt1	0.00249631	0.0704295	0.403	0.296	1	0.0191014	Intermediate progenitors	Upregulated
Pak7	0.00250395	-0.117238	0.298	0.411	1	0.0191325	Intermediate progenitors	Downregulated
Dctn3	0.0025071	-0.117935	0.97	0.983	1	0.0191505	Intermediate progenitors	Downregulated
Dhx9	0.0025125	0.133555	0.866	0.783	1	0.0191887	Intermediate progenitors	Upregulated
Echdc2	0.00252642	0.0448293	0.148	0.082	1	0.0192431	Intermediate progenitors	Upregulated
Map2k2	0.00253056	-0.0935959	0.933	0.918	1	0.0192624	Intermediate progenitors	Downregulated
Ankrd12	0.00253365	-0.157637	0.571	0.625	1	0.0192828	Intermediate progenitors	Downregulated
Ubn2	0.00256458	-0.105501	0.838	0.823	1	0.019472	Intermediate progenitors	Downregulated
Stk11	0.00257093	-0.137628	0.63	0.679	1	0.0195053	Intermediate progenitors	Downregulated
Fhl2	0.0025711	-0.053433	0.057	0.104	1	0.0195053	Intermediate progenitors	Downregulated
Scrn1	0.00259811	0.075474	0.362	0.259	1	0.0196289	Intermediate progenitors	Upregulated
Tsen2	0.00260318	-0.00910228	0.3	0.265	1	0.0196565	Intermediate progenitors	Downregulated
Noc4l	0.00260578	-0.0091635	0.356	0.31	1	0.019673	Intermediate progenitors	Downregulated
Txnip	0.00261374	0.228593	0.688	0.608	1	0.0197084	Intermediate progenitors	Upregulated
Ccnl2	0.00261863	0.0485498	0.844	0.755	1	0.019739	Intermediate progenitors	Upregulated
Elof1	0.00263041	-0.0603469	0.883	0.845	1	0.0198092	Intermediate progenitors	Downregulated
Tbl1x	0.00264079	0.0824953	0.775	0.67	1	0.0198778	Intermediate progenitors	Upregulated
Uncx	0.00264117	-0.227431	0.296	0.355	1	0.0198778	Intermediate progenitors	Downregulated
Ralgds	0.00265023	-0.126452	0.352	0.459	1	0.0199174	Intermediate progenitors	Downregulated
Hsp90ab1	0.0026794	-0.0690053	1	1	1	0.0200588	Intermediate progenitors	Downregulated
Aff1	0.00270089	0.0941864	0.464	0.346	1	0.0201631	Intermediate progenitors	Upregulated
Cstf3	0.00275162	0.0225094	0.68	0.592	1	0.0204317	Intermediate progenitors	Upregulated
Tsn	0.00275238	-0.0989928	1	0.997	1	0.0204317	Intermediate progenitors	Downregulated
Slc35c2	0.00276395	-0.135102	0.512	0.611	1	0.020494	Intermediate progenitors	Downregulated
Clvs1	0.00277581	-0.0830402	0.077	0.144	1	0.0205692	Intermediate progenitors	Downregulated
Tom1l1	0.00277726	-0.0176958	0.148	0.135	1	0.0205739	Intermediate progenitors	Downregulated
Nudcd2	0.00277849	0.141372	0.842	0.761	1	0.0205739	Intermediate progenitors	Upregulated
Dach2	0.0028376	-0.124965	0.257	0.344	1	0.0208919	Intermediate progenitors	Downregulated
Tpgs2	0.00283937	-0.118614	0.372	0.431	1	0.0209018	Intermediate progenitors	Downregulated
Acot7	0.00284718	-0.115576	0.401	0.465	1	0.0209304	Intermediate progenitors	Downregulated
Btbd17	0.00285925	-0.0404878	0.86	0.932	1	0.0209934	Intermediate progenitors	Downregulated
Hif1an	0.00288852	-0.0603726	0.298	0.307	1	0.0211309	Intermediate progenitors	Downregulated
Sbno2	0.00289492	0.0461709	0.14	0.073	1	0.0211617	Intermediate progenitors	Upregulated
Ehbp1	0.00292728	0.0428187	0.19	0.121	1	0.0213204	Intermediate progenitors	Upregulated
Atpif1	0.00295114	-0.10326	1	1	1	0.0214228	Intermediate progenitors	Downregulated
Sdk2	0.00295705	-0.127805	0.441	0.493	1	0.021456	Intermediate progenitors	Downregulated
Spef1	0.00296351	-0.0736736	0.142	0.194	1	0.0214796	Intermediate progenitors	Downregulated
Ttll1	0.00300243	-0.0943835	0.219	0.296	1	0.0216514	Intermediate progenitors	Downregulated
Ptprf	0.00301126	-0.120956	0.318	0.42	1	0.0216825	Intermediate progenitors	Downregulated
Atic	0.00301885	0.124484	0.575	0.462	1	0.0217307	Intermediate progenitors	Upregulated
Bop1	0.00304236	-0.0227758	0.316	0.287	1	0.0218514	Intermediate progenitors	Downregulated
Macf1	0.00304289	0.0732614	0.794	0.693	1	0.0218514	Intermediate progenitors	Upregulated
Nt5c3	0.00304617	0.0330168	0.532	0.445	1	0.0218717	Intermediate progenitors	Upregulated
Ank3	0.00305854	-0.119873	0.166	0.245	1	0.0219378	Intermediate progenitors	Downregulated
Sdf2l1	0.00308744	-0.00890101	0.32	0.27	1	0.0220818	Intermediate progenitors	Downregulated
Btf3	0.00309668	0.0644625	0.998	1	1	0.0221154	Intermediate progenitors	Upregulated
R3hcc1	0.00310477	-0.125174	0.553	0.642	1	0.0221535	Intermediate progenitors	Downregulated
Dnajb9	0.00313639	0.0119184	0.415	0.349	1	0.0223063	Intermediate progenitors	Upregulated
Palm	0.00313751	-0.0919202	0.63	0.634	1	0.022311	Intermediate progenitors	Downregulated
Cadps	0.00315894	-0.0845983	0.105	0.18	1	0.0224213	Intermediate progenitors	Downregulated
Tardbp	0.00316334	0.116922	0.915	0.842	1	0.0224382	Intermediate progenitors	Upregulated
Mri1	0.00317073	-0.115487	0.348	0.425	1	0.0224742	Intermediate progenitors	Downregulated
Ago4	0.00317357	-0.0910908	0.186	0.285	1	0.0224876	Intermediate progenitors	Downregulated
Acad9	0.00319807	0.0632108	0.3	0.206	1	0.0226079	Intermediate progenitors	Upregulated
Elf1	0.00320802	-0.0267525	0.194	0.18	1	0.0226624	Intermediate progenitors	Downregulated
Fgfr4	0.00321659	0.127272	0.401	0.307	1	0.0226988	Intermediate progenitors	Upregulated
Serpinh1	0.00322726	0.0798016	0.98	0.935	1	0.0227452	Intermediate progenitors	Upregulated
Cep131	0.00323018	-0.0736216	0.166	0.214	1	0.0227554	Intermediate progenitors	Downregulated
Fgfr1	0.00327361	0.0991665	0.267	0.172	1	0.0229396	Intermediate progenitors	Upregulated
Meis3	0.00328803	-0.0902203	0.223	0.293	1	0.0230171	Intermediate progenitors	Downregulated
Zic4	0.00331554	0.139196	0.955	0.961	1	0.0231491	Intermediate progenitors	Upregulated
Shkbp1	0.00334258	-0.088616	0.247	0.299	1	0.0232569	Intermediate progenitors	Downregulated
Btbd11	0.00334403	-0.140654	0.85	0.896	1	0.0232602	Intermediate progenitors	Downregulated
Id1	0.00337031	0.374852	0.354	0.262	1	0.0233894	Intermediate progenitors	Upregulated
Sptan1	0.00337439	-0.103331	0.514	0.538	1	0.0234104	Intermediate progenitors	Downregulated
Twf1	0.00337648	0.047632	0.802	0.707	1	0.0234194	Intermediate progenitors	Upregulated
Ccz1	0.00338204	-0.0849772	0.696	0.69	1	0.0234398	Intermediate progenitors	Downregulated
Dtnb	0.00338782	0.0412574	0.174	0.107	1	0.023463	Intermediate progenitors	Upregulated
Ipo8	0.00340937	0.0459809	0.372	0.285	1	0.0235681	Intermediate progenitors	Upregulated
Zfp207	0.00341621	0.144038	0.911	0.876	1	0.0235957	Intermediate progenitors	Upregulated
Zfand3	0.00342715	-0.125355	0.642	0.71	1	0.023631	Intermediate progenitors	Downregulated
Map2k6	0.00344423	-0.128847	0.364	0.465	1	0.0236933	Intermediate progenitors	Downregulated
Sergef	0.00345232	-0.054724	0.15	0.18	1	0.0237354	Intermediate progenitors	Downregulated
Bag5	0.00346528	-0.0979738	0.664	0.679	1	0.0237926	Intermediate progenitors	Downregulated
Flna	0.00351929	0.127629	0.743	0.639	1	0.0240685	Intermediate progenitors	Upregulated
Serpini1	0.00355795	-0.0691027	0.097	0.155	1	0.0242501	Intermediate progenitors	Downregulated
Sema3a	0.00359361	0.072605	0.103	0.045	1	0.0244067	Intermediate progenitors	Upregulated
Tpm3	0.00359624	-0.0834877	0.943	0.913	1	0.0244108	Intermediate progenitors	Downregulated
Cux2	0.00361566	-0.020679	0.142	0.13	1	0.0245149	Intermediate progenitors	Downregulated
Itga6	0.00361718	0.200908	0.526	0.473	1	0.0245218	Intermediate progenitors	Upregulated
Rac3	0.00364183	-0.0591973	0.287	0.293	1	0.0246574	Intermediate progenitors	Downregulated
Ybx1	0.00367095	0.124184	1	1	1	0.024778	Intermediate progenitors	Upregulated
Znhit3	0.00370025	-0.0172806	0.423	0.377	1	0.0249024	Intermediate progenitors	Downregulated
Abtb1	0.00370761	-0.0489531	0.275	0.276	1	0.0249275	Intermediate progenitors	Downregulated
Atxn2l	0.00373397	0.0990124	0.628	0.513	1	0.0250557	Intermediate progenitors	Upregulated
Psmg3	0.00374464	0.124941	0.664	0.561	1	0.0251131	Intermediate progenitors	Upregulated
Tceal8	0.00375788	0.109569	0.915	0.845	1	0.025167	Intermediate progenitors	Upregulated
Mapk8ip2	0.0037686	-0.109175	0.31	0.406	1	0.0252282	Intermediate progenitors	Downregulated
Pygo1	0.00377778	0.114142	0.536	0.423	1	0.0252682	Intermediate progenitors	Upregulated
Micall2	0.00378023	-0.0564187	0.047	0.107	1	0.0252692	Intermediate progenitors	Downregulated
Idh3a	0.00379759	0.0692934	0.64	0.532	1	0.0253384	Intermediate progenitors	Upregulated
Mef2c	0.00381117	-0.115321	0.269	0.324	1	0.0253931	Intermediate progenitors	Downregulated
Abce1	0.00382348	0.0520113	0.664	0.563	1	0.0254574	Intermediate progenitors	Upregulated
Psmb6	0.00382716	-0.110778	1	0.997	1	0.0254748	Intermediate progenitors	Downregulated
Dars	0.00383099	0.130566	0.777	0.758	1	0.0254862	Intermediate progenitors	Upregulated
Adamts6	0.00383616	0.0911806	0.273	0.177	1	0.0255036	Intermediate progenitors	Upregulated
Adarb2	0.00384566	-0.158617	0.806	0.823	1	0.0255344	Intermediate progenitors	Downregulated
Cdc42se1	0.00384764	0.103659	0.518	0.403	1	0.025544	Intermediate progenitors	Upregulated
Exoc7	0.00385605	-0.0520032	0.443	0.434	1	0.0255822	Intermediate progenitors	Downregulated
Ttc3	0.00385701	-0.119497	1	1	1	0.0255831	Intermediate progenitors	Downregulated
Tmbim1	0.00387001	-0.0335989	0.14	0.144	1	0.0256253	Intermediate progenitors	Downregulated
Guk1	0.00388402	-0.0922708	0.692	0.687	1	0.0256933	Intermediate progenitors	Downregulated
Csnk2a1	0.00389404	-0.0804171	0.832	0.808	1	0.0257347	Intermediate progenitors	Downregulated
Tes	0.0038964	-0.0794377	0.103	0.161	1	0.0257363	Intermediate progenitors	Downregulated
Mapk9	0.00391897	-0.0642202	0.227	0.248	1	0.0258304	Intermediate progenitors	Downregulated
Ercc8	0.00393015	0.017972	0.241	0.186	1	0.0258845	Intermediate progenitors	Upregulated
Faim	0.00395341	-0.122648	0.636	0.693	1	0.0260128	Intermediate progenitors	Downregulated
Mrpl9	0.00397864	0.0549155	0.735	0.634	1	0.0261251	Intermediate progenitors	Upregulated
Ebna1bp2	0.00398853	0.121435	0.937	0.896	1	0.0261656	Intermediate progenitors	Upregulated
Zfp423	0.00399592	-0.12503	0.316	0.403	1	0.0261921	Intermediate progenitors	Downregulated
Pan3	0.00400813	0.00908346	0.352	0.285	1	0.0262439	Intermediate progenitors	Upregulated
Ccdc107	0.00401426	0.0567673	0.358	0.265	1	0.0262729	Intermediate progenitors	Upregulated
Metap1d	0.0040535	-0.0285506	0.308	0.287	1	0.0264291	Intermediate progenitors	Downregulated
Lix1l	0.00406293	0.0779375	0.17	0.093	1	0.0264674	Intermediate progenitors	Upregulated
Ift57	0.00406687	0.0757861	0.577	0.468	1	0.0264803	Intermediate progenitors	Upregulated
Tmem178	0.00407788	-0.173957	0.447	0.538	1	0.0265244	Intermediate progenitors	Downregulated
Chchd7	0.00408623	0.0619991	0.628	0.521	1	0.0265597	Intermediate progenitors	Upregulated
Hist1h3e	0.00408876	0.0450961	0.255	0.175	1	0.0265689	Intermediate progenitors	Upregulated
Vcan	0.00409038	0.149805	0.49	0.386	1	0.0265759	Intermediate progenitors	Upregulated
Rnf122	0.00410291	0.00228247	0.476	0.414	1	0.0266249	Intermediate progenitors	Upregulated
Fbll1	0.00411539	-0.0855132	0.142	0.228	1	0.0266699	Intermediate progenitors	Downregulated
Terf1	0.00412522	0.0894416	0.389	0.282	1	0.026712	Intermediate progenitors	Upregulated
Sertad1	0.00416904	0.0284156	0.115	0.068	1	0.0268709	Intermediate progenitors	Upregulated
Aida	0.00416932	-0.066048	0.518	0.51	1	0.0268709	Intermediate progenitors	Downregulated
Twistnb	0.00418838	0.139333	0.717	0.642	1	0.0269611	Intermediate progenitors	Upregulated
Fam57b	0.00419076	-0.0931685	0.18	0.276	1	0.0269658	Intermediate progenitors	Downregulated
Trib2	0.00422705	-0.0563693	0.298	0.307	1	0.0271267	Intermediate progenitors	Downregulated
Tmeff2	0.00423058	-0.0728492	0.099	0.146	1	0.0271421	Intermediate progenitors	Downregulated
Bet1	0.00428606	0.0702795	0.615	0.507	1	0.0273702	Intermediate progenitors	Upregulated
Nav1	0.00429412	-0.172932	0.484	0.561	1	0.0274035	Intermediate progenitors	Downregulated
Reep5	0.0042974	-0.0433737	0.715	0.673	1	0.0274171	Intermediate progenitors	Downregulated
Pcgf3	0.00430634	0.0820767	0.468	0.358	1	0.0274596	Intermediate progenitors	Upregulated
Carnmt1	0.00432157	-0.0827032	0.595	0.583	1	0.027525	Intermediate progenitors	Downregulated
Tomm7	0.00437487	0.117677	0.996	0.986	1	0.0277677	Intermediate progenitors	Upregulated
Tab2	0.00437615	0.0929395	0.617	0.504	1	0.0277714	Intermediate progenitors	Upregulated
Aldh4a1	0.00440443	-0.0297102	0.111	0.118	1	0.0279112	Intermediate progenitors	Downregulated
Homer2	0.004411	-0.0227711	0.698	0.631	1	0.0279412	Intermediate progenitors	Downregulated
Kcnb2	0.00443448	-0.0933276	0.099	0.169	1	0.0280388	Intermediate progenitors	Downregulated
Chst10	0.00443709	0.107239	0.344	0.248	1	0.0280479	Intermediate progenitors	Upregulated
Hist1h1b	0.00449876	0.123143	0.534	0.423	1	0.0283332	Intermediate progenitors	Upregulated
Cenpj	0.00451959	0.033371	0.332	0.256	1	0.0284312	Intermediate progenitors	Upregulated
Slc1a2	0.00454685	-0.158687	0.188	0.27	1	0.0285429	Intermediate progenitors	Downregulated
Cdca8	0.0045635	0.0962239	0.16	0.09	1	0.0286064	Intermediate progenitors	Upregulated
Unc119	0.00457933	-0.122613	0.518	0.589	1	0.0286799	Intermediate progenitors	Downregulated
Nbl1	0.00462171	0.13475	0.352	0.248	1	0.0288696	Intermediate progenitors	Upregulated
Uqcrb	0.00465778	0.117791	0.978	0.969	1	0.0290045	Intermediate progenitors	Upregulated
Tmem167	0.00467649	0.118123	0.931	0.876	1	0.0290759	Intermediate progenitors	Upregulated
Lfng	0.00469205	0.0629112	0.138	0.073	1	0.0291367	Intermediate progenitors	Upregulated
Lmo1	0.0047095	-0.119747	0.069	0.132	1	0.0292131	Intermediate progenitors	Downregulated
Dnajb4	0.00473155	0.0291031	0.478	0.397	1	0.0293083	Intermediate progenitors	Upregulated
Emc3	0.00474094	0.0533996	0.662	0.561	1	0.0293369	Intermediate progenitors	Upregulated
Pex13	0.00474131	0.0536934	0.684	0.589	1	0.0293369	Intermediate progenitors	Upregulated
Spred1	0.00474226	0.0416719	0.334	0.254	1	0.0293369	Intermediate progenitors	Upregulated
Nrxn1	0.00477345	-0.132585	0.217	0.301	1	0.0294537	Intermediate progenitors	Downregulated
Mff	0.00478029	0.0200485	0.899	0.828	1	0.0294735	Intermediate progenitors	Upregulated
Pbxip1	0.00480059	-0.0268476	0.17	0.163	1	0.029546	Intermediate progenitors	Downregulated
Adipor1	0.00480064	-0.0528709	0.397	0.372	1	0.029546	Intermediate progenitors	Downregulated
Hexim1	0.0048094	-0.0213717	0.19	0.177	1	0.0295847	Intermediate progenitors	Downregulated
Cblb	0.00481897	0.0871327	0.553	0.442	1	0.0296247	Intermediate progenitors	Upregulated
Bckdk	0.00482234	-0.0132672	0.381	0.332	1	0.0296302	Intermediate progenitors	Downregulated
Nhp2	0.00487652	0.0941383	0.957	0.904	1	0.029883	Intermediate progenitors	Upregulated
Tnk2	0.0049142	-0.044138	0.113	0.18	1	0.0300335	Intermediate progenitors	Downregulated
Pkig	0.00493311	-0.0133833	0.81	0.746	1	0.0300993	Intermediate progenitors	Downregulated
Ift43	0.00498298	-0.120166	0.777	0.848	1	0.0303382	Intermediate progenitors	Downregulated
Gprasp1	0.00499881	-0.0959535	0.476	0.499	1	0.0304086	Intermediate progenitors	Downregulated
Wasf1	0.00511959	-0.0946598	0.472	0.504	1	0.0308884	Intermediate progenitors	Downregulated
Rfng	0.00513018	-0.058647	0.148	0.189	1	0.0309019	Intermediate progenitors	Downregulated
Thoc5	0.00514488	-0.00667005	0.439	0.38	1	0.0309527	Intermediate progenitors	Downregulated
Emc10	0.00514763	-0.0616618	0.893	0.854	1	0.0309527	Intermediate progenitors	Downregulated
Plekha1	0.00515682	0.113992	0.494	0.383	1	0.0309856	Intermediate progenitors	Upregulated
Mettl17	0.00515955	0.0574308	0.32	0.231	1	0.0309856	Intermediate progenitors	Upregulated
Dffb	0.00517861	-0.0665335	0.103	0.172	1	0.031073	Intermediate progenitors	Downregulated
Anapc15	0.00518728	0.00114905	0.599	0.53	1	0.0311074	Intermediate progenitors	Upregulated
Hoxc5	0.00520143	0.15337	0.348	0.251	1	0.0311555	Intermediate progenitors	Upregulated
Cald1	0.00520564	0.129003	0.915	0.851	1	0.0311764	Intermediate progenitors	Upregulated
Pink1	0.0052192	0.115071	0.437	0.332	1	0.0312346	Intermediate progenitors	Upregulated
Eif3k	0.00523368	-0.108674	0.994	0.994	1	0.0312863	Intermediate progenitors	Downregulated
Ncs1	0.00525397	-0.0280159	0.496	0.454	1	0.0313491	Intermediate progenitors	Downregulated
Chrac1	0.00530537	0.0693281	0.508	0.406	1	0.0315837	Intermediate progenitors	Upregulated
Pttg1	0.00531015	0.132	0.498	0.389	1	0.0315837	Intermediate progenitors	Upregulated
Kif1b	0.00531058	-0.110896	0.864	0.848	1	0.0315837	Intermediate progenitors	Downregulated
Syt4	0.00534824	-0.105781	0.2	0.262	1	0.0317161	Intermediate progenitors	Downregulated
Kif13b	0.00535573	-0.081156	0.19	0.237	1	0.0317386	Intermediate progenitors	Downregulated
Plaa	0.00535621	-0.0159447	0.53	0.482	1	0.0317386	Intermediate progenitors	Downregulated
Synpr	0.00536745	-0.0767691	0.079	0.149	1	0.0317796	Intermediate progenitors	Downregulated
Magohb	0.00536827	0.0634632	0.765	0.668	1	0.0317796	Intermediate progenitors	Upregulated
Ruvbl1	0.00537035	-0.0352859	0.864	0.814	1	0.0317872	Intermediate progenitors	Downregulated
G6pdx	0.00537467	-0.0883023	0.235	0.287	1	0.0317962	Intermediate progenitors	Downregulated
Prkca	0.00540645	0.0915191	0.209	0.132	1	0.0319259	Intermediate progenitors	Upregulated
Tmem229a	0.00540661	-0.106969	0.364	0.428	1	0.0319259	Intermediate progenitors	Downregulated
Trp53bp1	0.00540773	-0.0937418	0.532	0.552	1	0.0319259	Intermediate progenitors	Downregulated
Dusp14	0.0054138	-0.0559001	0.061	0.107	1	0.0319539	Intermediate progenitors	Downregulated
Tubgcp5	0.00542436	-0.0731314	0.281	0.307	1	0.0319741	Intermediate progenitors	Downregulated
Rab1a	0.00542924	-0.0140113	0.798	0.73	1	0.031994	Intermediate progenitors	Downregulated
Pik3c2b	0.00544078	0.0531344	0.128	0.062	1	0.0320306	Intermediate progenitors	Upregulated
Dnajc4	0.00548077	-0.0836971	0.211	0.279	1	0.032199	Intermediate progenitors	Downregulated
Dynll1	0.00551942	-0.134192	1	1	1	0.0323628	Intermediate progenitors	Downregulated
Fam8a1	0.00553129	0.0300093	0.385	0.31	1	0.0324166	Intermediate progenitors	Upregulated
Ubl4a	0.00554677	0.0632056	0.474	0.372	1	0.0324678	Intermediate progenitors	Upregulated
Ufc1	0.00556522	-0.125972	0.868	0.885	1	0.0325619	Intermediate progenitors	Downregulated
Adgra3	0.00560107	0.0740499	0.48	0.375	1	0.0327298	Intermediate progenitors	Upregulated
Bex1	0.00564897	-0.145728	0.735	0.772	1	0.0329211	Intermediate progenitors	Downregulated
H2afv	0.00565932	-0.157478	1	0.997	1	0.0329701	Intermediate progenitors	Downregulated
Taf1d	0.00568393	0.104463	0.909	0.941	1	0.0330654	Intermediate progenitors	Upregulated
Map3k1	0.00572835	-0.138856	0.638	0.668	1	0.0332273	Intermediate progenitors	Downregulated
Dnmt1	0.00577336	0.0196517	0.32	0.251	1	0.0333838	Intermediate progenitors	Upregulated
Pik3r4	0.00581435	-0.00647404	0.178	0.158	1	0.0335694	Intermediate progenitors	Downregulated
Irf2bpl	0.00581454	0.0839396	0.198	0.118	1	0.0335694	Intermediate progenitors	Upregulated
Myt1	0.00582625	-0.114827	0.237	0.313	1	0.0336168	Intermediate progenitors	Downregulated
Edf1	0.00583162	-0.118571	0.97	0.975	1	0.0336236	Intermediate progenitors	Downregulated
Plxnc1	0.0058383	0.106709	0.358	0.259	1	0.0336386	Intermediate progenitors	Upregulated
Sv2b	0.00584867	0.0501868	0.32	0.231	1	0.0336775	Intermediate progenitors	Upregulated
Psmc3	0.00587871	0.0581484	0.945	0.885	1	0.0337955	Intermediate progenitors	Upregulated
Ndufaf2	0.00588405	0.0925805	0.674	0.566	1	0.0338083	Intermediate progenitors	Upregulated
Pcdh18	0.00592487	0.0571034	0.115	0.054	1	0.0339698	Intermediate progenitors	Upregulated
Senp3	0.00593933	0.0506839	0.449	0.358	1	0.0340324	Intermediate progenitors	Upregulated
Lsm5	0.00594436	0.106903	0.848	0.761	1	0.034041	Intermediate progenitors	Upregulated
Arhgap5	0.00597325	0.0620926	0.822	0.732	1	0.0341292	Intermediate progenitors	Upregulated
Unc79	0.0059783	-0.0578477	0.055	0.101	1	0.0341418	Intermediate progenitors	Downregulated
Sel1l	0.00601797	-0.0787381	0.33	0.375	1	0.0342944	Intermediate progenitors	Downregulated
Mblac1	0.00606005	-0.0518325	0.085	0.124	1	0.0344532	Intermediate progenitors	Downregulated
Vps36	0.00608785	0.0230595	0.729	0.642	1	0.0345511	Intermediate progenitors	Upregulated
Arvcf	0.00612279	-0.0845258	0.18	0.259	1	0.0346951	Intermediate progenitors	Downregulated
Tet1	0.00615044	-0.0933515	0.334	0.377	1	0.0347944	Intermediate progenitors	Downregulated
Scd2	0.00615856	0.176771	0.949	0.924	1	0.0348239	Intermediate progenitors	Upregulated
Rest	0.00618767	0.0903436	0.237	0.149	1	0.0349516	Intermediate progenitors	Upregulated
Btg3	0.00621357	0.0926254	0.243	0.161	1	0.0350443	Intermediate progenitors	Upregulated
Ireb2	0.00623647	-0.0440869	0.591	0.558	1	0.0351282	Intermediate progenitors	Downregulated
Scrt1	0.00623947	-0.111438	0.209	0.296	1	0.0351368	Intermediate progenitors	Downregulated
Celf5	0.00628009	-0.0815442	0.111	0.183	1	0.0352377	Intermediate progenitors	Downregulated
Gdap1	0.0062819	-0.116504	0.263	0.349	1	0.0352437	Intermediate progenitors	Downregulated
Sipa1l3	0.00632431	-0.118239	0.423	0.524	1	0.0353661	Intermediate progenitors	Downregulated
H13	0.00632963	-0.107296	0.773	0.772	1	0.0353877	Intermediate progenitors	Downregulated
Elf2	0.00633451	0.0529009	0.628	0.53	1	0.0354026	Intermediate progenitors	Upregulated
Slc16a2	0.00633554	-0.0772195	0.107	0.175	1	0.0354042	Intermediate progenitors	Downregulated
Panx1	0.00634258	-0.0614458	0.464	0.465	1	0.0354271	Intermediate progenitors	Downregulated
Leo1	0.00636452	-0.0925939	0.619	0.634	1	0.0355094	Intermediate progenitors	Downregulated
Zfp866	0.00639323	0.0815942	0.356	0.256	1	0.0356025	Intermediate progenitors	Upregulated
Idh2	0.00640456	0.154771	0.937	0.89	1	0.0356532	Intermediate progenitors	Upregulated
Cttnbp2nl	0.00648022	0.0366211	0.54	0.454	1	0.035962	Intermediate progenitors	Upregulated
Cfl1	0.00649817	-0.0912926	1	1	1	0.0360306	Intermediate progenitors	Downregulated
Bex2	0.00653924	-0.128477	0.955	0.966	1	0.0361935	Intermediate progenitors	Downregulated
Ccng1	0.00654332	-0.0462364	0.198	0.206	1	0.0362077	Intermediate progenitors	Downregulated
Eid1	0.00657953	-0.11326	0.968	0.963	1	0.036362	Intermediate progenitors	Downregulated
Dclk2	0.00658728	0.0864758	0.534	0.425	1	0.0363778	Intermediate progenitors	Upregulated
Bax	0.00659055	-0.137763	0.98	0.986	1	0.0363778	Intermediate progenitors	Downregulated
Pou2f1	0.0065937	0.105156	0.385	0.282	1	0.0363902	Intermediate progenitors	Upregulated
Adamts1	0.00660117	0.0770297	0.16	0.087	1	0.0364064	Intermediate progenitors	Upregulated
Zfp568	0.00662215	0.0649953	0.132	0.07	1	0.0364934	Intermediate progenitors	Upregulated
Nudt2	0.00673846	0.0366051	0.538	0.448	1	0.036939	Intermediate progenitors	Upregulated
Gcfc2	0.00674132	-0.0347393	0.144	0.155	1	0.0369505	Intermediate progenitors	Downregulated
Vamp3	0.00674588	0.0255454	0.419	0.344	1	0.0369606	Intermediate progenitors	Upregulated
Dennd1b	0.00677437	0.00908053	0.334	0.279	1	0.0370556	Intermediate progenitors	Upregulated
Nfkb1	0.00685838	0.00556803	0.146	0.11	1	0.0373453	Intermediate progenitors	Upregulated
Pphln1	0.00685944	0.0367934	0.435	0.355	1	0.0373468	Intermediate progenitors	Upregulated
Decr2	0.00687955	0.0548849	0.134	0.068	1	0.0373928	Intermediate progenitors	Upregulated
Arhgef2	0.00692218	-0.10272	0.654	0.665	1	0.0375608	Intermediate progenitors	Downregulated
Tmem33	0.00692877	0.107977	0.783	0.69	1	0.0375838	Intermediate progenitors	Upregulated
Ndufc1	0.00702417	0.107705	0.992	0.972	1	0.0379141	Intermediate progenitors	Upregulated
Dennd5b	0.00702725	0.0189682	0.547	0.462	1	0.0379255	Intermediate progenitors	Upregulated
Prdx6	0.00710372	0.110188	0.984	0.977	1	0.0382224	Intermediate progenitors	Upregulated
Emsy	0.00710654	-0.107549	0.603	0.639	1	0.0382248	Intermediate progenitors	Downregulated
Supv3l1	0.00712067	-0.0418124	0.174	0.194	1	0.0382722	Intermediate progenitors	Downregulated
Foxp2	0.00712363	-0.16048	0.51	0.592	1	0.0382782	Intermediate progenitors	Downregulated
Cdkn2aipnl	0.00713246	-0.0957569	0.302	0.375	1	0.0383012	Intermediate progenitors	Downregulated
Ppp2r3d	0.00722052	0.00545895	0.441	0.38	1	0.0386347	Intermediate progenitors	Upregulated
Rbmx	0.00728367	0.146652	0.846	0.797	1	0.0388344	Intermediate progenitors	Upregulated
Tcf7l2	0.00730513	0.0364113	0.168	0.11	1	0.03891	Intermediate progenitors	Upregulated
Nxf1	0.00734451	0.0378968	0.98	0.938	1	0.0390557	Intermediate progenitors	Upregulated
Rexo2	0.00735029	0.0972943	0.684	0.58	1	0.0390692	Intermediate progenitors	Upregulated
Prdx1	0.00735035	0.139698	0.988	0.975	1	0.0390692	Intermediate progenitors	Upregulated
Vps39	0.00735966	0.0766806	0.255	0.166	1	0.0390888	Intermediate progenitors	Upregulated
Foxj2	0.00736154	0.0247659	0.156	0.107	1	0.039092	Intermediate progenitors	Upregulated
Slc50a1	0.00737522	-0.107181	0.368	0.434	1	0.0391187	Intermediate progenitors	Downregulated
Ptprg	0.00741507	-0.156734	0.737	0.786	1	0.0392738	Intermediate progenitors	Downregulated
Fem1a	0.00742719	-0.0576259	0.229	0.251	1	0.0393163	Intermediate progenitors	Downregulated
Krtap17-1	0.00744877	-0.165063	0.134	0.104	1	0.0393963	Intermediate progenitors	Downregulated
Hdac9	0.00746239	-0.113637	0.324	0.42	1	0.039441	Intermediate progenitors	Downregulated
Vamp2	0.00748855	-0.0609613	0.543	0.532	1	0.0395226	Intermediate progenitors	Downregulated
Lactb	0.00750473	-0.0167344	0.265	0.234	1	0.0395699	Intermediate progenitors	Downregulated
Hpcal1	0.00762758	-0.110665	0.822	0.831	1	0.0399821	Intermediate progenitors	Downregulated
Zdhhc16	0.0076614	-0.0966969	0.31	0.369	1	0.0401096	Intermediate progenitors	Downregulated
Jph4	0.00770986	-0.0562833	0.051	0.107	1	0.0402456	Intermediate progenitors	Downregulated
Nacad	0.00771374	-0.055678	0.079	0.135	1	0.0402571	Intermediate progenitors	Downregulated
Mtch1	0.00773742	-0.0840168	0.935	0.907	1	0.0403486	Intermediate progenitors	Downregulated
Mcm8	0.00773799	0.0510747	0.113	0.054	1	0.0403486	Intermediate progenitors	Upregulated
Cntln	0.00774514	0.0860581	0.229	0.146	1	0.040364	Intermediate progenitors	Upregulated
Nxn	0.00781608	0.117021	0.453	0.366	1	0.0406412	Intermediate progenitors	Upregulated
Wdr83	0.00786122	-0.0840614	0.486	0.51	1	0.0407702	Intermediate progenitors	Downregulated
Cwf19l1	0.00788368	0.00094691	0.15	0.115	1	0.0408319	Intermediate progenitors	Upregulated
Emid1	0.00789273	0.136958	0.623	0.521	1	0.0408453	Intermediate progenitors	Upregulated
Nup62	0.00794699	-0.00271823	0.275	0.237	1	0.0410103	Intermediate progenitors	Downregulated
Capn15	0.00800719	-0.0817673	0.267	0.318	1	0.0412408	Intermediate progenitors	Downregulated
Thumpd3	0.00801522	0.0885873	0.613	0.507	1	0.0412635	Intermediate progenitors	Upregulated
Fntb	0.00801641	-0.0829525	0.134	0.211	1	0.0412635	Intermediate progenitors	Downregulated
Nsun3	0.00806917	0.0485544	0.192	0.124	1	0.0414685	Intermediate progenitors	Upregulated
Zkscan5	0.00809699	0.0224573	0.196	0.141	1	0.0415813	Intermediate progenitors	Upregulated
Zfp467	0.00809889	-0.0664805	0.085	0.141	1	0.0415813	Intermediate progenitors	Downregulated
Yap1	0.0081191	0.0556804	0.178	0.104	1	0.0416539	Intermediate progenitors	Upregulated
Htra1	0.00813339	0.141414	0.182	0.127	1	0.0416823	Intermediate progenitors	Upregulated
Pmf1	0.00813797	0.0435837	0.231	0.158	1	0.0416899	Intermediate progenitors	Upregulated
Swsap1	0.00813863	0.0170286	0.154	0.113	1	0.0416899	Intermediate progenitors	Upregulated
Clip1	0.0081416	0.0621789	0.192	0.118	1	0.0416899	Intermediate progenitors	Upregulated
Fam118b	0.00818559	-0.089482	0.494	0.541	1	0.0418295	Intermediate progenitors	Downregulated
Anapc2	0.00819009	-0.0300938	0.543	0.499	1	0.0418396	Intermediate progenitors	Downregulated
Tomm40l	0.00823442	0.0271452	0.217	0.161	1	0.0420036	Intermediate progenitors	Upregulated
Kmt2d	0.00825616	0.0540457	0.287	0.206	1	0.0420877	Intermediate progenitors	Upregulated
Ubap2l	0.0082767	0.121394	0.931	0.901	1	0.04217	Intermediate progenitors	Upregulated
Grid2	0.00828082	0.0677656	0.474	0.375	1	0.0421866	Intermediate progenitors	Upregulated
Hist1h1d	0.00833356	0.094185	0.413	0.31	1	0.0423387	Intermediate progenitors	Upregulated
Srl	0.00834095	0.036936	0.105	0.054	1	0.0423449	Intermediate progenitors	Upregulated
Ergic3	0.00837443	-0.0666511	0.846	0.825	1	0.0424514	Intermediate progenitors	Downregulated
Klhdc4	0.00837741	0.0257015	0.401	0.33	1	0.0424529	Intermediate progenitors	Upregulated
Rab22a	0.00838323	-0.0456937	0.619	0.592	1	0.0424724	Intermediate progenitors	Downregulated
Zfp398	0.00840021	-0.0575095	0.431	0.428	1	0.0425279	Intermediate progenitors	Downregulated
Tmcc3	0.00840767	0.0571944	0.103	0.048	1	0.0425489	Intermediate progenitors	Upregulated
Parp8	0.00842532	-0.0725483	0.13	0.208	1	0.0426157	Intermediate progenitors	Downregulated
Wdr6	0.00842785	-0.0841242	0.648	0.654	1	0.0426196	Intermediate progenitors	Downregulated
Timm8a1	0.00843597	0.0878136	0.67	0.566	1	0.0426388	Intermediate progenitors	Upregulated
Qk	0.00844614	0.110548	0.905	0.837	1	0.0426627	Intermediate progenitors	Upregulated
Pon2	0.00848468	0.0814434	0.257	0.169	1	0.0428124	Intermediate progenitors	Upregulated
Eif2ak1	0.00850016	-0.0766193	0.391	0.411	1	0.0428655	Intermediate progenitors	Downregulated
Vps11	0.00850372	-0.0196792	0.182	0.172	1	0.042868	Intermediate progenitors	Downregulated
Appl1	0.00850922	-0.0331991	0.565	0.521	1	0.0428868	Intermediate progenitors	Downregulated
Afap1	0.0085274	-0.123263	0.739	0.825	1	0.0429451	Intermediate progenitors	Downregulated
Jakmip2	0.00855364	-0.139049	0.494	0.566	1	0.0430544	Intermediate progenitors	Downregulated
Dazap1	0.00856424	-0.126675	0.731	0.806	1	0.0430648	Intermediate progenitors	Downregulated
Mycn	0.00857962	0.0872074	0.587	0.482	1	0.043097	Intermediate progenitors	Upregulated
St6galnac4	0.00862787	-0.0742523	0.132	0.2	1	0.0432671	Intermediate progenitors	Downregulated
Ccdc112	0.00869365	0.0756925	0.512	0.411	1	0.0435063	Intermediate progenitors	Upregulated
Zfp664	0.00870257	0.100395	0.83	0.755	1	0.0435329	Intermediate progenitors	Upregulated
Epc2	0.00877142	0.0246046	0.67	0.592	1	0.0437679	Intermediate progenitors	Upregulated
Fkbp2	0.00877286	0.123798	0.678	0.614	1	0.0437705	Intermediate progenitors	Upregulated
Ttc17	0.00883994	-0.0216514	0.19	0.18	1	0.0440002	Intermediate progenitors	Downregulated
Sel1l3	0.00884896	0.0675463	0.154	0.085	1	0.0440314	Intermediate progenitors	Upregulated
Ergic1	0.00885402	0.0214825	0.53	0.456	1	0.044043	Intermediate progenitors	Upregulated
Nemf	0.00888984	0.126702	0.802	0.741	1	0.0441526	Intermediate progenitors	Upregulated
Wars	0.00895714	-0.0182834	0.395	0.358	1	0.0443952	Intermediate progenitors	Downregulated
Slc29a1	0.00897772	0.118305	0.427	0.33	1	0.044457	Intermediate progenitors	Upregulated
Hivep1	0.00898845	-0.0636345	0.324	0.332	1	0.0444954	Intermediate progenitors	Downregulated
Stard3	0.00901324	0.0856572	0.415	0.313	1	0.0446043	Intermediate progenitors	Upregulated
Phyhipl	0.00902512	-0.107301	0.46	0.482	1	0.0446493	Intermediate progenitors	Downregulated
Usp39	0.00908595	0.0383914	0.575	0.49	1	0.0448718	Intermediate progenitors	Upregulated
B3gat3	0.0090873	-0.108728	0.455	0.518	1	0.0448739	Intermediate progenitors	Downregulated
Rbm7	0.00909815	0.0292156	0.737	0.654	1	0.044886	Intermediate progenitors	Upregulated
Scn8a	0.00911521	-0.0978763	0.231	0.318	1	0.0449511	Intermediate progenitors	Downregulated
Aen	0.00912964	0.114036	0.543	0.442	1	0.0449997	Intermediate progenitors	Upregulated
Coq4	0.00915919	-0.0656405	0.302	0.332	1	0.04509	Intermediate progenitors	Downregulated
Helz	0.00917209	-0.0835465	0.528	0.524	1	0.0451257	Intermediate progenitors	Downregulated
Exosc2	0.00919698	-0.00101956	0.172	0.146	1	0.0452066	Intermediate progenitors	Downregulated
Nphp1	0.00933703	0.0559957	0.235	0.155	1	0.0457031	Intermediate progenitors	Upregulated
Prps1l3	0.00937807	0.0665608	0.213	0.132	1	0.045853	Intermediate progenitors	Upregulated
Gtf2h4	0.00943823	0.079274	0.383	0.285	1	0.0460404	Intermediate progenitors	Upregulated
Tmco1	0.00944129	0.0833109	0.755	0.659	1	0.0460404	Intermediate progenitors	Upregulated
Timm44	0.00944406	-0.000562651	0.534	0.47	1	0.0460493	Intermediate progenitors	Downregulated
Krit1	0.00945078	-0.0175689	0.828	0.766	1	0.0460715	Intermediate progenitors	Downregulated
Nr2f6	0.00945379	-0.12314	0.579	0.639	1	0.0460733	Intermediate progenitors	Downregulated
Uqcc2	0.0094762	-0.0753442	0.927	0.907	1	0.0461265	Intermediate progenitors	Downregulated
Safb	0.00949119	-0.0470531	0.773	0.732	1	0.0461556	Intermediate progenitors	Downregulated
Zcchc10	0.00949214	-0.0231971	0.273	0.248	1	0.0461556	Intermediate progenitors	Downregulated
Pecr	0.00949513	0.0584363	0.223	0.144	1	0.0461613	Intermediate progenitors	Upregulated
Srgap1	0.00949612	0.0464227	0.492	0.403	1	0.0461613	Intermediate progenitors	Upregulated
Mapt	0.00950124	-0.145626	0.279	0.341	1	0.0461782	Intermediate progenitors	Downregulated
Sh3bp2	0.00951026	0.0487186	0.16	0.093	1	0.0462081	Intermediate progenitors	Upregulated
Ankzf1	0.00958433	0.0741728	0.287	0.197	1	0.0464881	Intermediate progenitors	Upregulated
H2-Ke6	0.00960435	-0.124932	0.482	0.555	1	0.0465711	Intermediate progenitors	Downregulated
Crtap	0.0096411	0.0482192	0.111	0.054	1	0.0466928	Intermediate progenitors	Upregulated
Egln2	0.00965824	-0.055071	0.514	0.499	1	0.0467514	Intermediate progenitors	Downregulated
Arhgef12	0.00968916	0.00833978	0.522	0.454	1	0.0468407	Intermediate progenitors	Upregulated
Ppm1e	0.00970011	-0.0628179	0.186	0.231	1	0.0468689	Intermediate progenitors	Downregulated
Copz1	0.00971076	0.00353242	0.733	0.668	1	0.0469121	Intermediate progenitors	Upregulated
Ncan	0.00973903	-0.102651	0.265	0.352	1	0.0470039	Intermediate progenitors	Downregulated
Raf1	0.00979346	-0.091046	0.638	0.656	1	0.0472026	Intermediate progenitors	Downregulated
Zc3h4	0.009799	-0.0566869	0.389	0.389	1	0.0472151	Intermediate progenitors	Downregulated
Hsd17b11	0.00980335	0.108107	0.443	0.341	1	0.0472313	Intermediate progenitors	Upregulated
Diablo	0.00983569	-0.114387	0.607	0.682	1	0.0473681	Intermediate progenitors	Downregulated
Ppm1f	0.00985789	-0.0359773	0.103	0.121	1	0.047437	Intermediate progenitors	Downregulated
Gprin1	0.00988182	-0.109154	0.302	0.392	1	0.0475236	Intermediate progenitors	Downregulated
Tbc1d16	0.00988525	-0.119198	0.587	0.625	1	0.0475354	Intermediate progenitors	Downregulated
Srp68	0.00990735	-0.0782973	0.419	0.454	1	0.0476083	Intermediate progenitors	Downregulated
Fjx1	0.00991195	0.182787	0.601	0.535	1	0.0476209	Intermediate progenitors	Upregulated
Cnbp	0.00992268	0.106755	0.988	0.975	1	0.047663	Intermediate progenitors	Upregulated
Ddx55	0.0099274	-0.103682	0.395	0.454	1	0.0476706	Intermediate progenitors	Downregulated
Lysmd4	0.00999846	-0.0326609	0.16	0.163	1	0.0479073	Intermediate progenitors	Downregulated
Hypk	0.0100011	-0.110951	0.791	0.8	1	0.0479154	Intermediate progenitors	Downregulated
Kif21b	0.0100279	-0.111786	0.332	0.428	1	0.0480199	Intermediate progenitors	Downregulated
Rogdi	0.0100516	-0.0594552	0.192	0.22	1	0.0480901	Intermediate progenitors	Downregulated
Cox4i1	0.0101437	-0.0766979	1	1	1	0.0484152	Intermediate progenitors	Downregulated
Ccdc91	0.0101639	-0.0572773	0.245	0.262	1	0.0484971	Intermediate progenitors	Downregulated
Skiv2l	0.0102078	-0.0475406	0.219	0.239	1	0.0486583	Intermediate progenitors	Downregulated
Mysm1	0.0102234	-0.00318903	0.646	0.577	1	0.0487231	Intermediate progenitors	Downregulated
Tbca	0.0102283	-0.118646	0.996	0.997	1	0.0487365	Intermediate progenitors	Downregulated
Gja1	0.0102627	0.0848082	0.251	0.166	1	0.0488524	Intermediate progenitors	Upregulated
Cdadc1	0.0102627	-0.025827	0.283	0.27	1	0.0488524	Intermediate progenitors	Downregulated
Sbf2	0.0103023	0.0452452	0.518	0.431	1	0.048968	Intermediate progenitors	Upregulated
Uap1	0.0103032	-0.047355	0.209	0.231	1	0.048968	Intermediate progenitors	Downregulated
Bcl11a	0.010338	-0.100563	0.8	0.786	1	0.0490845	Intermediate progenitors	Downregulated
Casc4	0.0103539	-0.0661863	0.591	0.583	1	0.0491259	Intermediate progenitors	Downregulated
Dph7	0.0103874	0.0912574	0.289	0.22	1	0.0492558	Intermediate progenitors	Upregulated
2023-03-05	0.0104107	0.0734135	0.927	0.865	1	0.0493162	Intermediate progenitors	Upregulated
Nsrp1	0.0104464	0.127623	0.777	0.693	1	0.0494282	Intermediate progenitors	Upregulated
Map4k3	0.0105116	0.0248422	0.3	0.239	1	0.0496388	Intermediate progenitors	Upregulated
Nefl	0.0105204	-0.105453	0.227	0.301	1	0.0496457	Intermediate progenitors	Downregulated
Glrx5	0.0105564	-0.0369036	0.911	0.865	1	0.0497429	Intermediate progenitors	Downregulated
Rtel1	0.0106093	-0.00615837	0.115	0.101	1	0.0499044	Intermediate progenitors	Downregulated
Ttr	8.09e-45	0.787873	0.683	0.308	2.51e-40	5.56e-41	Migrating neurons-1	Upregulated
Ckb	2.22e-40	-0.830835	1	1	6.88e-36	9.69e-37	Migrating neurons-1	Downregulated
Pcp4	3.76e-38	-1.45567	0.308	0.69	1.17e-33	1.51e-34	Migrating neurons-1	Downregulated
Ebf1	2.45e-37	-0.623606	0.936	0.998	7.62e-33	9.08e-34	Migrating neurons-1	Downregulated
Necab2	3.52e-29	-0.6452	0.384	0.663	1.09e-24	7.35e-26	Migrating neurons-1	Downregulated
Tubb2b	6e-29	-0.376226	1	1	1.86e-24	1.15e-25	Migrating neurons-1	Downregulated
Tuba1a	1.74e-25	-0.380441	1	1	5.41e-21	2.39e-22	Migrating neurons-1	Downregulated
Ptms	2.95e-23	-0.330969	1	0.998	9.16e-19	3.64e-20	Migrating neurons-1	Downregulated
Rab15	5.64e-22	-0.536774	0.47	0.707	1.75e-17	5.9e-19	Migrating neurons-1	Downregulated
Rtn1	1.1e-21	-0.316199	1	1	3.4e-17	1.12e-18	Migrating neurons-1	Downregulated
Cd63	5.13e-20	0.413305	1	1	1.59e-15	4.57e-17	Migrating neurons-1	Upregulated
Zbtb20	2.41e-19	0.457358	0.995	0.959	7.47e-15	1.96e-16	Migrating neurons-1	Upregulated
Gadd45g	9.84e-19	0.665141	0.993	0.933	3.06e-14	7.51e-16	Migrating neurons-1	Upregulated
Fabp5	2.56e-18	-0.37318	0.998	1	7.96e-14	1.87e-15	Migrating neurons-1	Downregulated
Kitl	3.03e-18	0.364687	0.749	0.459	9.4e-14	2.14e-15	Migrating neurons-1	Upregulated
Ftl1	7.33e-18	-0.215276	1	1	2.28e-13	4.96e-15	Migrating neurons-1	Downregulated
Sox11	1.69e-17	-0.299683	1	1	5.25e-13	1.1e-14	Migrating neurons-1	Downregulated
Lmo1	1.78e-17	-0.519917	0.212	0.462	5.52e-13	1.14e-14	Migrating neurons-1	Downregulated
Ntm	4.11e-17	-0.49025	0.76	0.887	1.28e-12	2.5e-14	Migrating neurons-1	Downregulated
Aes	4.43e-17	-0.299339	0.998	1	1.38e-12	2.66e-14	Migrating neurons-1	Downregulated
Tubb3	3.59e-16	-0.291053	1	1	1.11e-11	2.03e-13	Migrating neurons-1	Downregulated
Actb	1.08e-15	-0.231386	1	1	3.35e-11	5.9e-13	Migrating neurons-1	Downregulated
Camk2n1	1.68e-15	-0.437271	0.37	0.591	5.22e-11	8.89e-13	Migrating neurons-1	Downregulated
Meis2	4.38e-15	-0.631715	0.902	0.928	1.36e-10	2.21e-12	Migrating neurons-1	Downregulated
Ddx3y	2.32e-14	0.28722	0.381	0.147	7.22e-10	1.06e-11	Migrating neurons-1	Upregulated
Mab21l2	3.23e-14	-0.33231	0.973	0.995	1e-09	1.44e-11	Migrating neurons-1	Downregulated
Tenm4	5.03e-14	0.232571	0.379	0.149	1.56e-09	2.18e-11	Migrating neurons-1	Upregulated
Nt5dc2	5.44e-14	-0.403154	0.945	0.974	1.69e-09	2.31e-11	Migrating neurons-1	Downregulated
Stmn2	6.38e-14	-0.518097	0.957	0.99	1.98e-09	2.67e-11	Migrating neurons-1	Downregulated
Ncam1	7.09e-14	-0.407163	0.906	0.954	2.2e-09	2.89e-11	Migrating neurons-1	Downregulated
Nefl	7.3e-14	-0.40377	0.402	0.579	2.27e-09	2.95e-11	Migrating neurons-1	Downregulated
Dctn3	1.35e-13	-0.314833	0.998	0.998	4.18e-09	5.27e-11	Migrating neurons-1	Downregulated
Actg1	1.45e-13	-0.257181	0.993	1	4.52e-09	5.64e-11	Migrating neurons-1	Downregulated
Mrfap1	2.4e-13	0.273911	0.991	0.969	7.44e-09	9.14e-11	Migrating neurons-1	Upregulated
Zc3h12c	3.04e-13	0.302152	0.562	0.322	9.44e-09	1.13e-10	Migrating neurons-1	Upregulated
Tubb5	4.12e-13	-0.206525	1	1	1.28e-08	1.5e-10	Migrating neurons-1	Downregulated
Hes6	4.29e-13	0.389328	0.991	0.962	1.33e-08	1.54e-10	Migrating neurons-1	Upregulated
Nhlh1	7.74e-13	-0.360289	0.753	0.88	2.4e-08	2.72e-10	Migrating neurons-1	Downregulated
Tnik	1.41e-12	-0.364245	0.527	0.728	4.39e-08	4.76e-10	Migrating neurons-1	Downregulated
Dpysl2	1.44e-12	-0.305646	0.991	0.995	4.48e-08	4.82e-10	Migrating neurons-1	Downregulated
Tub	1.56e-12	-0.319238	0.429	0.639	4.84e-08	5.13e-10	Migrating neurons-1	Downregulated
Hey1	2.02e-12	0.494791	0.906	0.796	6.26e-08	6.55e-10	Migrating neurons-1	Upregulated
Cited2	2.36e-12	-0.37154	0.966	0.971	7.34e-08	7.43e-10	Migrating neurons-1	Downregulated
Atoh1	3.05e-12	0.269501	1	0.974	9.47e-08	9.4e-10	Migrating neurons-1	Upregulated
Gng3	5.79e-12	-0.471785	0.521	0.644	1.8e-07	1.7e-09	Migrating neurons-1	Downregulated
Mab21l1	1.02e-11	-0.270795	0.331	0.56	3.18e-07	2.93e-09	Migrating neurons-1	Downregulated
Hes5	1.28e-11	0.89664	0.475	0.272	3.99e-07	3.49e-09	Migrating neurons-1	Upregulated
Draxin	1.33e-11	0.311794	0.986	0.976	4.13e-07	3.59e-09	Migrating neurons-1	Upregulated
Ezr	2.14e-11	0.380587	0.758	0.55	6.64e-07	5.59e-09	Migrating neurons-1	Upregulated
Ina	3.81e-11	-0.557205	0.769	0.856	1.18e-06	9.64e-09	Migrating neurons-1	Downregulated
Phlda1	6.57e-11	-0.431388	0.5	0.671	2.04e-06	1.57e-08	Migrating neurons-1	Downregulated
Basp1	6.99e-11	-0.182637	1	1	2.17e-06	1.66e-08	Migrating neurons-1	Downregulated
Stmn3	7.88e-11	-0.257765	0.993	1	2.45e-06	1.84e-08	Migrating neurons-1	Downregulated
Fst	1.43e-10	0.639895	0.374	0.257	4.43e-06	3.19e-08	Migrating neurons-1	Upregulated
Mybpc1	1.62e-10	0.225921	0.329	0.139	5.03e-06	3.57e-08	Migrating neurons-1	Upregulated
Hist1h2ap	1.93e-10	0.494002	0.63	0.493	6e-06	4.17e-08	Migrating neurons-1	Upregulated
Uba52	2.48e-10	0.595726	0.991	0.966	7.71e-06	5.21e-08	Migrating neurons-1	Upregulated
Gad2	2.91e-10	0.216576	0.244	0.082	9.03e-06	5.93e-08	Migrating neurons-1	Upregulated
Tox3	3.4e-10	0.262717	0.998	0.988	1.06e-05	6.82e-08	Migrating neurons-1	Upregulated
Alcam	4.34e-10	0.276603	0.635	0.416	1.35e-05	8.53e-08	Migrating neurons-1	Upregulated
Hbb-y	4.47e-10	0.227214	0.29	0.154	1.39e-05	8.74e-08	Migrating neurons-1	Upregulated
Socs2	8.48e-10	-0.356253	0.79	0.849	2.63e-05	1.55e-07	Migrating neurons-1	Downregulated
Zbtb18	8.55e-10	0.296935	0.952	0.894	2.66e-05	1.56e-07	Migrating neurons-1	Upregulated
Tmem163	9.3e-10	-0.32306	0.301	0.464	2.89e-05	1.67e-07	Migrating neurons-1	Downregulated
Nckap5	1.13e-09	0.160984	0.164	0.038	3.51e-05	1.99e-07	Migrating neurons-1	Upregulated
Tprn	1.25e-09	0.331046	0.911	0.808	3.89e-05	2.18e-07	Migrating neurons-1	Upregulated
Crmp1	1.36e-09	-0.263589	0.991	0.995	4.22e-05	2.32e-07	Migrating neurons-1	Downregulated
Hist3h2ba	1.72e-09	-0.274703	0.959	0.993	5.33e-05	2.87e-07	Migrating neurons-1	Downregulated
Wls	1.95e-09	0.310555	0.795	0.637	6.05e-05	3.23e-07	Migrating neurons-1	Upregulated
Gapdh	2.57e-09	-0.212487	1	0.995	7.97e-05	4.18e-07	Migrating neurons-1	Downregulated
Slc1a2	3.82e-09	-0.377201	0.801	0.906	0.000118643	5.97e-07	Migrating neurons-1	Downregulated
Acly	4.23e-09	0.269095	0.877	0.839	0.000131243	6.45e-07	Migrating neurons-1	Upregulated
Elavl3	4.57e-09	-0.216543	1	1	0.000142037	6.83e-07	Migrating neurons-1	Downregulated
Lmo3	4.63e-09	0.276652	0.587	0.401	0.000143847	6.9e-07	Migrating neurons-1	Upregulated
Thsd7a	4.85e-09	-0.316886	0.785	0.892	0.000150622	7.13e-07	Migrating neurons-1	Downregulated
Wscd1	7.2e-09	-0.297445	0.363	0.529	0.000223575	1.03e-06	Migrating neurons-1	Downregulated
Clic1	1e-08	-0.292491	0.927	0.947	0.000310749	1.36e-06	Migrating neurons-1	Downregulated
Map1b	1.16e-08	-0.24614	1	1	0.000360509	1.55e-06	Migrating neurons-1	Downregulated
Chchd2	1.38e-08	-0.163728	1	1	0.000429411	1.82e-06	Migrating neurons-1	Downregulated
Erh	1.6e-08	0.297029	0.92	0.868	0.0004977	2.07e-06	Migrating neurons-1	Upregulated
Rdh5	1.68e-08	0.270593	0.701	0.534	0.000521699	2.15e-06	Migrating neurons-1	Upregulated
Eif4g2	2.91e-08	0.190772	1	1	0.000904359	3.48e-06	Migrating neurons-1	Upregulated
Hmgn2	2.98e-08	0.320228	0.989	0.981	0.000925294	3.55e-06	Migrating neurons-1	Upregulated
Nhlh2	3.08e-08	-0.288478	0.92	0.966	0.000955068	3.65e-06	Migrating neurons-1	Downregulated
Mapt	3.09e-08	-0.277313	0.525	0.584	0.000958366	3.66e-06	Migrating neurons-1	Downregulated
Lhx2	4.51e-08	-0.489065	0.265	0.425	0.00140025	5e-06	Migrating neurons-1	Downregulated
Zmiz1	4.86e-08	0.232947	0.986	0.954	0.00151067	5.34e-06	Migrating neurons-1	Upregulated
Cnbp	7.16e-08	0.212184	0.991	0.964	0.00222362	7.54e-06	Migrating neurons-1	Upregulated
Rbfox1	8.64e-08	-0.187598	0.155	0.312	0.00268179	8.75e-06	Migrating neurons-1	Downregulated
Emid1	9.72e-08	0.17984	0.352	0.185	0.0030178	9.76e-06	Migrating neurons-1	Upregulated
Chd7	1.27e-07	0.207185	0.995	0.966	0.00394589	1.22e-05	Migrating neurons-1	Upregulated
Crabp2	1.33e-07	-0.366506	0.484	0.625	0.00411867	1.26e-05	Migrating neurons-1	Downregulated
Dstn	1.56e-07	-0.196965	0.995	0.998	0.00482989	1.45e-05	Migrating neurons-1	Downregulated
Tubb2a	2.01e-07	-0.283926	0.824	0.901	0.0062297	1.79e-05	Migrating neurons-1	Downregulated
Ptn	2.02e-07	-0.35748	0.589	0.714	0.00627637	1.8e-05	Migrating neurons-1	Downregulated
Dact1	2.16e-07	-0.220851	0.231	0.387	0.00671328	1.9e-05	Migrating neurons-1	Downregulated
Islr2	2.5e-07	0.194214	0.329	0.171	0.00775998	2.15e-05	Migrating neurons-1	Upregulated
Nedd4	2.62e-07	0.172208	1	1	0.00815063	2.24e-05	Migrating neurons-1	Upregulated
Pax6	2.82e-07	0.258249	0.989	0.981	0.00876227	2.37e-05	Migrating neurons-1	Upregulated
Dll1	3.17e-07	0.173457	0.247	0.108	0.0098286	2.62e-05	Migrating neurons-1	Upregulated
Cap1	3.41e-07	0.193527	0.621	0.447	0.0105848	2.79e-05	Migrating neurons-1	Upregulated
Bloc1s1	3.81e-07	0.225557	0.63	0.464	0.0118195	3.07e-05	Migrating neurons-1	Upregulated
Neurod6	3.93e-07	-0.278544	0.573	0.68	0.0121932	3.15e-05	Migrating neurons-1	Downregulated
Adamts1	4.03e-07	0.146122	0.162	0.053	0.0125091	3.22e-05	Migrating neurons-1	Upregulated
Dpysl3	4.82e-07	-0.209801	0.995	1	0.0149631	3.72e-05	Migrating neurons-1	Downregulated
Chodl	6.14e-07	0.233394	0.603	0.421	0.0190734	4.5e-05	Migrating neurons-1	Upregulated
Limch1	7.12e-07	0.233311	0.322	0.173	0.0220971	5.1e-05	Migrating neurons-1	Upregulated
Mycl	7.3e-07	0.209856	0.744	0.579	0.0226568	5.19e-05	Migrating neurons-1	Upregulated
Cyp11a1	7.32e-07	-0.180412	0.158	0.291	0.0227165	5.2e-05	Migrating neurons-1	Downregulated
Hist3h2a	7.74e-07	-0.259817	0.874	0.935	0.0240261	5.45e-05	Migrating neurons-1	Downregulated
Nktr	8.03e-07	0.203978	0.991	0.969	0.0249419	5.61e-05	Migrating neurons-1	Upregulated
Sox4	8.95e-07	0.205335	1	1	0.0277841	6.11e-05	Migrating neurons-1	Upregulated
Lrba	9.69e-07	0.186778	0.676	0.5	0.030078	6.57e-05	Migrating neurons-1	Upregulated
Adamts20	9.97e-07	0.122417	0.226	0.096	0.0309567	6.74e-05	Migrating neurons-1	Upregulated
Zfp105	1.05e-06	0.191709	0.614	0.447	0.0325205	6.95e-05	Migrating neurons-1	Upregulated
Nnat	1.07e-06	-0.232274	1	0.998	0.0331987	7.08e-05	Migrating neurons-1	Downregulated
Nxf1	1.08e-06	0.154989	0.989	0.938	0.0335244	7.13e-05	Migrating neurons-1	Upregulated
Agpat4	1.24e-06	-0.210078	0.642	0.709	0.0385056	8.1e-05	Migrating neurons-1	Downregulated
Igsf8	1.27e-06	-0.244497	0.979	0.983	0.0395716	8.28e-05	Migrating neurons-1	Downregulated
Atpif1	1.32e-06	-0.141097	1	1	0.0409828	8.52e-05	Migrating neurons-1	Downregulated
Sp5	1.38e-06	0.189762	0.274	0.132	0.0427054	8.79e-05	Migrating neurons-1	Upregulated
Cldnd1	1.38e-06	-0.159524	0.877	0.88	0.0427774	8.8e-05	Migrating neurons-1	Downregulated
St6galnac5	1.41e-06	0.257536	0.639	0.474	0.0437896	8.97e-05	Migrating neurons-1	Upregulated
Stxbp6	1.59e-06	-0.163114	0.185	0.332	0.0494265	9.98e-05	Migrating neurons-1	Downregulated
Ift43	1.68e-06	-0.19424	0.904	0.925	0.0523232	0.000104691	Migrating neurons-1	Downregulated
Fdft1	1.8e-06	-0.227219	0.662	0.738	0.0558266	0.000109855	Migrating neurons-1	Downregulated
Atp1a1	1.89e-06	0.212832	0.699	0.553	0.058716	0.000114379	Migrating neurons-1	Upregulated
Nkain3	1.9e-06	0.124424	0.4	0.24	0.0588819	0.000114558	Migrating neurons-1	Upregulated
Tomm20	1.93e-06	0.151939	0.998	0.99	0.0598492	0.000115995	Migrating neurons-1	Upregulated
Ier2	2.06e-06	0.255254	0.886	0.788	0.0638374	0.000120859	Migrating neurons-1	Upregulated
Peak1	2.33e-06	0.239319	0.703	0.56	0.0723519	0.000132017	Migrating neurons-1	Upregulated
Nfix	2.47e-06	0.216327	1	0.998	0.0768307	0.000139	Migrating neurons-1	Upregulated
Foxo6	2.73e-06	0.0928024	0.137	0.041	0.0849071	0.000150448	Migrating neurons-1	Upregulated
Cdh20	2.85e-06	-0.110911	0.055	0.156	0.0883846	0.000156075	Migrating neurons-1	Downregulated
Enox2	2.85e-06	0.206303	0.765	0.618	0.0886325	0.000156334	Migrating neurons-1	Upregulated
Mfap4	3.03e-06	0.434744	0.947	0.93	0.0939859	0.00016281	Migrating neurons-1	Upregulated
Btg2	3.08e-06	0.250591	0.963	0.904	0.0956566	0.00016515	Migrating neurons-1	Upregulated
Ndufb9	3.1e-06	-0.16495	0.995	0.998	0.0962369	0.000165967	Migrating neurons-1	Downregulated
Chst2	3.47e-06	0.15919	0.331	0.185	0.10765	0.000181802	Migrating neurons-1	Upregulated
Slit2	3.73e-06	0.175011	0.534	0.37	0.115724	0.000192184	Migrating neurons-1	Upregulated
Vstm2a	3.73e-06	0.075244	0.105	0.024	0.115937	0.000192184	Migrating neurons-1	Upregulated
Slit1	4.34e-06	0.174596	0.331	0.195	0.134645	0.000214968	Migrating neurons-1	Upregulated
Ccdc88c	4.42e-06	-0.233802	0.712	0.8	0.137217	0.000217727	Migrating neurons-1	Downregulated
Ccdc186	4.57e-06	0.158929	0.724	0.562	0.141947	0.000223402	Migrating neurons-1	Upregulated
Zbed3	4.66e-06	0.122804	0.616	0.45	0.144666	0.000226529	Migrating neurons-1	Upregulated
Hoxc4	4.87e-06	0.181984	0.815	0.668	0.15125	0.000234502	Migrating neurons-1	Upregulated
Hoxb5	4.91e-06	0.421027	0.527	0.37	0.152418	0.000235808	Migrating neurons-1	Upregulated
Tmed9	5.43e-06	0.17879	0.991	0.995	0.168674	0.000256347	Migrating neurons-1	Upregulated
Shb	5.46e-06	0.18517	0.468	0.312	0.16954	0.000257137	Migrating neurons-1	Upregulated
Cystm1	5.51e-06	-0.107458	0.1	0.204	0.171218	0.000258944	Migrating neurons-1	Downregulated
Pafah1b3	5.66e-06	-0.188952	0.995	0.99	0.175857	0.000264303	Migrating neurons-1	Downregulated
Hmgcs1	5.7e-06	-0.280104	0.726	0.8	0.177091	0.000265493	Migrating neurons-1	Downregulated
Wwc2	5.73e-06	-0.112573	0.082	0.178	0.17782	0.000265813	Migrating neurons-1	Downregulated
Myl6	5.77e-06	-0.204295	0.998	0.998	0.179219	0.000267646	Migrating neurons-1	Downregulated
Rnf182	6.75e-06	0.274022	0.792	0.695	0.209584	0.000304193	Migrating neurons-1	Upregulated
Hoxa4	6.85e-06	0.241356	0.797	0.663	0.212721	0.000306841	Migrating neurons-1	Upregulated
Cdk2ap1	6.87e-06	-0.13359	1	0.998	0.213448	0.00030721	Migrating neurons-1	Downregulated
Bcas1	7.69e-06	0.216948	0.863	0.767	0.238706	0.000335458	Migrating neurons-1	Upregulated
Grcc10	7.88e-06	0.242498	0.765	0.7	0.244847	0.000340927	Migrating neurons-1	Upregulated
Hoxc5	9.1e-06	0.114975	0.495	0.346	0.282468	0.000379486	Migrating neurons-1	Upregulated
Glce	9.15e-06	-0.17182	0.247	0.373	0.2841	0.0003806	Migrating neurons-1	Downregulated
Eml5	9.18e-06	0.191981	0.607	0.459	0.285131	0.000381119	Migrating neurons-1	Upregulated
Zfp503	9.27e-06	-0.256737	0.95	0.978	0.287759	0.000382524	Migrating neurons-1	Downregulated
Rab3a	9.31e-06	-0.214205	0.715	0.82	0.289214	0.000383799	Migrating neurons-1	Downregulated
Prune2	9.32e-06	-0.0812447	0.039	0.127	0.289504	0.000383855	Migrating neurons-1	Downregulated
Usp3	9.56e-06	0.192571	0.858	0.755	0.296859	0.000388873	Migrating neurons-1	Upregulated
Eif4h	9.65e-06	0.147142	0.982	0.942	0.299792	0.000391134	Migrating neurons-1	Upregulated
Prdx6	9.85e-06	0.179133	0.966	0.913	0.305813	0.000396649	Migrating neurons-1	Upregulated
Itga7	1.03e-05	0.108075	0.24	0.115	0.320639	0.000413558	Migrating neurons-1	Upregulated
Csmd3	1.04e-05	0.202728	0.199	0.094	0.322242	0.000414487	Migrating neurons-1	Upregulated
Dpysl4	1.19e-05	-0.183072	1	1	0.371017	0.000462996	Migrating neurons-1	Downregulated
Hspa9	1.25e-05	0.162397	0.863	0.743	0.388783	0.000478991	Migrating neurons-1	Upregulated
Epha3	1.26e-05	-0.337925	0.685	0.776	0.392607	0.000481449	Migrating neurons-1	Downregulated
Map1lc3a	1.27e-05	-0.175593	0.959	0.959	0.395813	0.000483804	Migrating neurons-1	Downregulated
Cadm1	1.38e-05	0.221098	0.774	0.642	0.427849	0.000514035	Migrating neurons-1	Upregulated
Col18a1	1.39e-05	0.127465	0.244	0.12	0.432013	0.000516235	Migrating neurons-1	Upregulated
Kif21b	1.41e-05	-0.212933	0.557	0.685	0.439147	0.000522504	Migrating neurons-1	Downregulated
Ccnd1	1.44e-05	0.124428	0.121	0.038	0.448508	0.000530218	Migrating neurons-1	Upregulated
Vim	1.57e-05	-0.188002	0.998	1	0.488784	0.000562795	Migrating neurons-1	Downregulated
Cfl1	1.58e-05	-0.110482	1	1	0.490132	0.000563091	Migrating neurons-1	Downregulated
Ptprk	1.61e-05	-0.176598	0.194	0.32	0.501467	0.00057145	Migrating neurons-1	Downregulated
Hoxa5	1.64e-05	0.361099	0.626	0.481	0.509683	0.000577836	Migrating neurons-1	Upregulated
Trim62	1.68e-05	-0.135407	0.24	0.32	0.520622	0.000588085	Migrating neurons-1	Downregulated
Smox	1.72e-05	-0.19107	0.436	0.546	0.535155	0.000600124	Migrating neurons-1	Downregulated
Vps37b	1.73e-05	0.176955	0.982	0.94	0.537149	0.00060149	Migrating neurons-1	Upregulated
Rgs16	1.74e-05	0.267009	0.621	0.507	0.541842	0.000605868	Migrating neurons-1	Upregulated
Nrxn3	1.8e-05	0.127693	0.178	0.075	0.557869	0.000621992	Migrating neurons-1	Upregulated
Map2	1.86e-05	-0.237453	0.936	0.962	0.578074	0.000639352	Migrating neurons-1	Downregulated
Zfpm2	1.93e-05	0.141352	0.361	0.224	0.600548	0.000655421	Migrating neurons-1	Upregulated
Ddah2	1.96e-05	-0.137781	1	1	0.607908	0.00066066	Migrating neurons-1	Downregulated
Pam	1.97e-05	0.162601	0.58	0.423	0.610579	0.000661333	Migrating neurons-1	Upregulated
Eif2s3y	2.05e-05	0.174263	0.338	0.2	0.637127	0.000680946	Migrating neurons-1	Upregulated
Zmym4	2.12e-05	0.111527	0.767	0.623	0.658091	0.000694262	Migrating neurons-1	Upregulated
Pabpc1	2.14e-05	0.205387	0.984	0.969	0.664144	0.000698256	Migrating neurons-1	Upregulated
Tagln3	2.19e-05	-0.197887	0.961	0.976	0.679835	0.000707599	Migrating neurons-1	Downregulated
Trhde	2.25e-05	0.111194	0.212	0.099	0.698884	0.000723967	Migrating neurons-1	Upregulated
Cdca7	2.25e-05	0.168367	0.358	0.226	0.699564	0.000724188	Migrating neurons-1	Upregulated
Hist1h3e	2.29e-05	0.0819339	0.228	0.115	0.711957	0.000733584	Migrating neurons-1	Upregulated
Efna3	2.31e-05	0.205084	0.89	0.817	0.717523	0.00073654	Migrating neurons-1	Upregulated
Notch1	2.31e-05	0.139789	0.258	0.137	0.717679	0.00073654	Migrating neurons-1	Upregulated
Kdm5d	2.39e-05	0.0956574	0.219	0.106	0.742621	0.000758119	Migrating neurons-1	Upregulated
Bzw2	2.43e-05	-0.189378	0.888	0.95	0.753802	0.000767508	Migrating neurons-1	Downregulated
Cd9	2.45e-05	-0.229535	0.607	0.668	0.7615	0.00077322	Migrating neurons-1	Downregulated
Fyn	2.46e-05	-0.181186	0.881	0.918	0.764184	0.000773503	Migrating neurons-1	Downregulated
Serp2	2.49e-05	-0.151546	0.386	0.471	0.774546	0.000781385	Migrating neurons-1	Downregulated
Hebp2	2.66e-05	-0.12806	0.199	0.293	0.827577	0.000818935	Migrating neurons-1	Downregulated
Ubc	2.69e-05	-0.16158	0.993	0.993	0.836116	0.000823701	Migrating neurons-1	Downregulated
Hypk	2.92e-05	-0.171741	0.744	0.839	0.906544	0.000879102	Migrating neurons-1	Downregulated
Gins2	2.93e-05	0.14273	0.482	0.329	0.908509	0.000879355	Migrating neurons-1	Upregulated
Apba2	2.94e-05	-0.202503	0.717	0.803	0.914301	0.000882755	Migrating neurons-1	Downregulated
Gpr156	3.04e-05	0.0824111	0.144	0.055	0.943618	0.000902062	Migrating neurons-1	Upregulated
Fam122a	3.06e-05	0.0806618	0.493	0.353	0.950149	0.000907185	Migrating neurons-1	Upregulated
Fam43a	3.09e-05	-0.125646	0.105	0.214	0.958379	0.000911671	Migrating neurons-1	Downregulated
Hrk	3.19e-05	0.18957	0.224	0.113	0.991917	0.000936688	Migrating neurons-1	Upregulated
Marcks	3.23e-05	-0.116824	1	1	1	0.000944546	Migrating neurons-1	Downregulated
Arrdc3	3.75e-05	0.184415	0.904	0.82	1	0.00104919	Migrating neurons-1	Upregulated
Srrm3	3.75e-05	-0.220132	0.76	0.81	1	0.00104919	Migrating neurons-1	Downregulated
Zeb2	3.79e-05	0.244668	0.699	0.591	1	0.00105523	Migrating neurons-1	Upregulated
Mrps35	3.85e-05	0.0731598	0.653	0.514	1	0.00106678	Migrating neurons-1	Upregulated
Nsg2	4.08e-05	-0.168859	0.993	0.993	1	0.00111642	Migrating neurons-1	Downregulated
Zeb1	4.09e-05	0.245547	0.954	0.909	1	0.00111764	Migrating neurons-1	Upregulated
Syt4	4.18e-05	-0.148472	0.226	0.332	1	0.00113312	Migrating neurons-1	Downregulated
Ooep	4.19e-05	-0.121526	0.128	0.233	1	0.00113382	Migrating neurons-1	Downregulated
Tmsb4x	4.33e-05	-0.122931	1	1	1	0.00116128	Migrating neurons-1	Downregulated
Atp6v1g1	4.51e-05	-0.138119	0.995	0.998	1	0.00119666	Migrating neurons-1	Downregulated
Hist1h2ak	4.58e-05	0.0694645	0.123	0.041	1	0.00120922	Migrating neurons-1	Upregulated
Exosc3	4.6e-05	0.111556	0.635	0.486	1	0.00121279	Migrating neurons-1	Upregulated
Atp6v1f	4.61e-05	-0.147159	0.973	0.978	1	0.00121491	Migrating neurons-1	Downregulated
Bmp2k	4.77e-05	0.115818	0.427	0.281	1	0.00124644	Migrating neurons-1	Upregulated
Acot9	4.81e-05	-0.132323	0.274	0.382	1	0.00125474	Migrating neurons-1	Downregulated
Fdps	4.88e-05	-0.16414	0.628	0.651	1	0.00126551	Migrating neurons-1	Downregulated
Cnn3	5.19e-05	-0.189721	0.954	0.971	1	0.00132292	Migrating neurons-1	Downregulated
Rbm39	5.27e-05	0.13273	1	1	1	0.00133801	Migrating neurons-1	Upregulated
Grid2	5.42e-05	0.17255	0.584	0.452	1	0.00136132	Migrating neurons-1	Upregulated
Zfp799	6.1e-05	0.15401	0.53	0.392	1	0.0014851	Migrating neurons-1	Upregulated
Son	6.27e-05	0.143082	1	0.99	1	0.0015108	Migrating neurons-1	Upregulated
Srsf10	6.3e-05	0.144595	0.977	0.928	1	0.00151294	Migrating neurons-1	Upregulated
Hist1h1e	6.72e-05	0.195775	0.847	0.834	1	0.00159342	Migrating neurons-1	Upregulated
Snx11	6.88e-05	0.147238	0.514	0.368	1	0.00161656	Migrating neurons-1	Upregulated
Gabarap	6.97e-05	-0.138599	0.998	1	1	0.00163267	Migrating neurons-1	Downregulated
Dnmt1	7.08e-05	-0.0861933	0.384	0.399	1	0.00165615	Migrating neurons-1	Downregulated
Hspb1	7.13e-05	-0.117699	0.116	0.228	1	0.00166403	Migrating neurons-1	Downregulated
Tspan18	7.3e-05	-0.208121	0.893	0.909	1	0.00169568	Migrating neurons-1	Downregulated
Tchh	7.41e-05	0.117063	0.103	0.034	1	0.0017096	Migrating neurons-1	Upregulated
Purb	7.47e-05	0.179006	0.865	0.772	1	0.0017207	Migrating neurons-1	Upregulated
Mgst3	7.58e-05	-0.174879	0.797	0.837	1	0.0017397	Migrating neurons-1	Downregulated
Cadps	7.68e-05	-0.169718	0.379	0.478	1	0.00175446	Migrating neurons-1	Downregulated
Fam174b	7.81e-05	0.148971	0.525	0.377	1	0.00177445	Migrating neurons-1	Upregulated
Mad2l2	8.13e-05	0.164514	0.731	0.603	1	0.00182097	Migrating neurons-1	Upregulated
Tbca	8.32e-05	-0.143571	0.995	0.998	1	0.00184746	Migrating neurons-1	Downregulated
Exosc7	8.51e-05	0.141683	0.774	0.649	1	0.00187453	Migrating neurons-1	Upregulated
Cog1	8.52e-05	0.19595	0.792	0.709	1	0.00187575	Migrating neurons-1	Upregulated
Ppib	8.54e-05	-0.146398	1	1	1	0.00187756	Migrating neurons-1	Downregulated
Odc1	8.71e-05	0.150952	0.991	0.962	1	0.00190622	Migrating neurons-1	Upregulated
Nlgn1	9.02e-05	0.193096	0.749	0.623	1	0.00195188	Migrating neurons-1	Upregulated
Chst15	9.31e-05	0.184255	0.733	0.668	1	0.00199535	Migrating neurons-1	Upregulated
Tcerg1	9.82e-05	0.0735934	0.792	0.668	1	0.00207035	Migrating neurons-1	Upregulated
Chmp2b	9.85e-05	0.124238	0.432	0.291	1	0.0020725	Migrating neurons-1	Upregulated
Madd	9.87e-05	0.172203	0.509	0.373	1	0.00207404	Migrating neurons-1	Upregulated
Rbm3	0.000100043	0.13923	0.998	0.986	1	0.00209277	Migrating neurons-1	Upregulated
Dmxl2	0.00010163	-0.127172	0.237	0.325	1	0.0021195	Migrating neurons-1	Downregulated
Mettl14	0.000102533	0.107236	0.395	0.26	1	0.00213649	Migrating neurons-1	Upregulated
Cpsf4	0.000104482	0.0776524	0.352	0.228	1	0.00216305	Migrating neurons-1	Upregulated
Nab1	0.000104594	-0.150413	0.32	0.43	1	0.00216335	Migrating neurons-1	Downregulated
Cmtm4	0.000105183	0.171065	0.562	0.459	1	0.00217054	Migrating neurons-1	Upregulated
Csrp1	0.000105558	-0.182888	0.447	0.548	1	0.00217553	Migrating neurons-1	Downregulated
Cdkn1c	0.000105583	-0.264087	0.532	0.623	1	0.00217553	Migrating neurons-1	Downregulated
Nek4	0.000106576	0.0602333	0.201	0.106	1	0.00218849	Migrating neurons-1	Upregulated
Gabbr2	0.000116436	0.163538	0.347	0.238	1	0.00232959	Migrating neurons-1	Upregulated
Nrp1	0.000121743	-0.130248	0.112	0.183	1	0.00240842	Migrating neurons-1	Downregulated
Igf2bp1	0.000143769	0.0896277	0.815	0.692	1	0.00272425	Migrating neurons-1	Upregulated
Nr2f2	0.000144991	-0.22945	0.502	0.584	1	0.00273877	Migrating neurons-1	Downregulated
Fam168b	0.00015047	0.165368	0.808	0.74	1	0.00281573	Migrating neurons-1	Upregulated
Scn9a	0.000151912	-0.105474	0.098	0.185	1	0.00283608	Migrating neurons-1	Downregulated
Lrp12	0.000155561	0.0995174	0.482	0.344	1	0.00288074	Migrating neurons-1	Upregulated
Mdga1	0.000156473	0.180025	0.952	0.899	1	0.00289317	Migrating neurons-1	Upregulated
Zfp563	0.000158345	0.0480852	0.16	0.082	1	0.00291573	Migrating neurons-1	Upregulated
Agap1	0.000167308	-0.110368	0.774	0.743	1	0.00303172	Migrating neurons-1	Downregulated
Ndufa4	0.000172834	-0.111622	1	1	1	0.00310974	Migrating neurons-1	Downregulated
Zcchc18	0.000173464	0.0768471	0.724	0.594	1	0.00311626	Migrating neurons-1	Upregulated
Isl1	0.000177914	0.253212	0.438	0.317	1	0.00317251	Migrating neurons-1	Upregulated
Taf1d	0.000178984	0.198709	0.893	0.839	1	0.00318803	Migrating neurons-1	Upregulated
Sparcl1	0.000183642	0.190025	0.432	0.308	1	0.00324456	Migrating neurons-1	Upregulated
Pmepa1	0.000185348	0.284527	0.877	0.832	1	0.00326871	Migrating neurons-1	Upregulated
Ptprg	0.000191491	-0.160733	0.849	0.868	1	0.00333545	Migrating neurons-1	Downregulated
Brd7	0.00019319	0.179877	0.842	0.781	1	0.00335135	Migrating neurons-1	Upregulated
Shisa2	0.00019324	0.0757047	0.146	0.062	1	0.00335135	Migrating neurons-1	Upregulated
Ssr1	0.000195727	0.108831	0.699	0.562	1	0.00338471	Migrating neurons-1	Upregulated
Fcho2	0.000204452	0.111479	0.436	0.3	1	0.00350161	Migrating neurons-1	Upregulated
Zbed4	0.000205074	0.00830227	0.559	0.469	1	0.00350477	Migrating neurons-1	Upregulated
Clstn1	0.000207762	-0.174334	0.568	0.654	1	0.00353938	Migrating neurons-1	Downregulated
Syn2	0.000207855	-0.181229	0.418	0.541	1	0.00353971	Migrating neurons-1	Downregulated
Arhgap20	0.000210852	0.112892	0.151	0.07	1	0.00358217	Migrating neurons-1	Upregulated
Ghr	0.000211288	0.0860008	0.132	0.055	1	0.00358421	Migrating neurons-1	Upregulated
Snap25	0.000211602	-0.118423	0.712	0.702	1	0.00358702	Migrating neurons-1	Downregulated
Rpf1	0.000213676	0.127413	0.678	0.543	1	0.00360945	Migrating neurons-1	Upregulated
Idi1	0.000214057	-0.185308	0.347	0.466	1	0.00361081	Migrating neurons-1	Downregulated
Prdm6	0.000218041	0.0970003	0.158	0.077	1	0.0036575	Migrating neurons-1	Upregulated
Trmt10c	0.000219483	0.107094	0.584	0.445	1	0.0036705	Migrating neurons-1	Upregulated
Trp53rka	0.000225038	0.070921	0.539	0.411	1	0.00373303	Migrating neurons-1	Upregulated
Cib2	0.00023061	-0.137338	0.347	0.462	1	0.00379811	Migrating neurons-1	Downregulated
Fam214a	0.000232852	0.104811	0.393	0.262	1	0.00382064	Migrating neurons-1	Upregulated
Hint1	0.000234716	-0.120008	0.995	1	1	0.00384181	Migrating neurons-1	Downregulated
Med10	0.000237527	-0.113278	0.877	0.863	1	0.00387226	Migrating neurons-1	Downregulated
Dcc	0.000241513	0.160425	0.913	0.837	1	0.00392792	Migrating neurons-1	Upregulated
Pnpt1	0.000249391	0.114608	0.301	0.188	1	0.00402338	Migrating neurons-1	Upregulated
Cmtm6	0.000254344	0.0832104	0.174	0.091	1	0.00408138	Migrating neurons-1	Upregulated
R3hdm4	0.000256471	-0.101827	0.781	0.762	1	0.00409803	Migrating neurons-1	Downregulated
Tra2b	0.000259389	0.120431	0.993	0.962	1	0.00413475	Migrating neurons-1	Upregulated
Hnrnpr	0.000262601	0.135991	0.984	0.971	1	0.00417637	Migrating neurons-1	Upregulated
Atp6v0d1	0.000263422	0.175596	0.977	0.925	1	0.00418793	Migrating neurons-1	Upregulated
Ift74	0.000263955	0.176914	0.646	0.565	1	0.00419225	Migrating neurons-1	Upregulated
Nfe2l2	0.000267671	0.0368217	0.377	0.276	1	0.00423309	Migrating neurons-1	Upregulated
Aco1	0.000268997	0.0319756	0.381	0.291	1	0.00424172	Migrating neurons-1	Upregulated
Mocs2	0.00027062	0.132927	0.799	0.683	1	0.00425872	Migrating neurons-1	Upregulated
Zzz3	0.000271212	0.123315	0.628	0.49	1	0.00426525	Migrating neurons-1	Upregulated
Usp45	0.000277792	0.0925592	0.26	0.149	1	0.00433893	Migrating neurons-1	Upregulated
[truncated: 7,277 more rows]
