# Supplementary material for: Atoh1 drives the heterogeneity of the pontine nuclei neurons and promotes their differentiation
Source: Sci Adv. 2023 Jun 30;9(26):eadg1671. doi: 10.1126/sciadv.adg1671 (PMC10313176; doi:10.1126/sciadv.adg1671)
Supplement: Supplementary file 2 — Data S1 to S3 [file sciadv.adg1671_data_s1_to_s3.zip › adg1671_Data_S2.xlsx]

## Sheet: Table of content
Data S3. Gene ontology enrichment analysis of the differentially expressed genes between control and Atoh1S193A/- mice grouped by cell state
This file incldes the output from GO analysis. The up- and down-regulated genes in each cell state in Atoh1S193A/- animals were used for GO enrichment analysis, respectively. The results for progenitors, intermediate progenitors, and migrating neurons-1 are shown in individual tab.

## Sheet: Progenitors_down
source	term_name	term_id	adjusted_p_value	negative_log10_of_adjusted_p_value	term_size	query_size	intersection_size	effective_domain_size	intersections
GO:BP	neurogenesis	GO:0022008	0.000123104	3.90973	1726	30	14	18776	BARHL1,HES6,TUBB3,INSM1,NAV2,ID2,ATOH1,ID1,RND2,STMN1,SOX11,DPYSL4,MDGA1,SRRM4
GO:BP	mitotic cell cycle	GO:0000278	0.000137369	3.86211	798	30	10	18776	TUBB3,UBE2C,UBE2S,ID2,CENPA,STMN1,TUBA1B,NUSAP1,SPC25,CENPE
GO:BP	generation of neurons	GO:0048699	0.000137369	3.86211	1595	30	13	18776	BARHL1,HES6,TUBB3,INSM1,ID2,ATOH1,ID1,RND2,STMN1,SOX11,DPYSL4,MDGA1,SRRM4
GO:BP	nervous system development	GO:0007399	0.000187863	3.72616	2337	30	15	18776	BARHL1,HES6,TUBB3,INSM1,NAV2,ID2,ATOH1,ID1,ELAVL3,RND2,STMN1,SOX11,DPYSL4,MDGA1,SRRM4
GO:BP	cell cycle	GO:0007049	0.000435083	3.36143	1534	30	12	18776	GADD45G,TUBB3,UBE2C,INSM1,UBE2S,ID2,CENPA,STMN1,TUBA1B,NUSAP1,SPC25,CENPE
GO:BP	microtubule cytoskeleton organization involved in mitosis	GO:1902850	0.000437811	3.35871	135	30	5	18776	CENPA,STMN1,NUSAP1,SPC25,CENPE
GO:BP	negative regulation of nervous system development	GO:0051961	0.000843235	3.07405	161	30	5	18776	ID2,ATOH1,ID1,SOX11,MDGA1
GO:BP	cell differentiation	GO:0030154	0.000843235	3.07405	4050	30	18	18776	BARHL1,NKD1,HES6,TUBB3,INSM1,NAV2,ID2,MFNG,ATOH1,ID1,ELAVL3,RND2,STMN1,SOX11,DPYSL4,MDGA1,CBFA2T3,SRRM4
GO:BP	mitotic cell cycle process	GO:1903047	0.000844818	3.07324	657	30	8	18776	UBE2C,UBE2S,ID2,CENPA,STMN1,NUSAP1,SPC25,CENPE
GO:BP	cellular developmental process	GO:0048869	0.000871649	3.05966	4120	30	18	18776	BARHL1,NKD1,HES6,TUBB3,INSM1,NAV2,ID2,MFNG,ATOH1,ID1,ELAVL3,RND2,STMN1,SOX11,DPYSL4,MDGA1,CBFA2T3,SRRM4
GO:BP	regulation of nervous system development	GO:0051960	0.0013616	2.86595	511	30	7	18776	HES6,ID2,ATOH1,ID1,RND2,SOX11,MDGA1
GO:BP	microtubule cytoskeleton organization	GO:0000226	0.00254932	2.59358	578	30	7	18776	TUBB3,CENPA,STMN1,TUBA1B,NUSAP1,SPC25,CENPE
GO:BP	cell cycle process	GO:0022402	0.00254932	2.59358	1056	30	9	18776	UBE2C,INSM1,UBE2S,ID2,CENPA,STMN1,NUSAP1,SPC25,CENPE
GO:BP	neuron differentiation	GO:0030182	0.00362202	2.44105	1440	30	10	18776	TUBB3,INSM1,ID2,ATOH1,ID1,RND2,STMN1,SOX11,DPYSL4,SRRM4
GO:BP	system development	GO:0048731	0.00362202	2.44105	4670	30	18	18776	BARHL1,NKD1,HES6,TUBB3,INSM1,NAV2,ID2,MFNG,ATOH1,ID1,ELAVL3,RND2,STMN1,SOX11,DPYSL4,MDGA1,CBFA2T3,SRRM4
GO:BP	regulation of neurogenesis	GO:0050767	0.00362202	2.44105	418	30	6	18776	HES6,ID2,ATOH1,ID1,RND2,SOX11
GO:BP	free ubiquitin chain polymerization	GO:0010994	0.00362202	2.44105	7	30	2	18776	UBE2C,UBE2S
GO:BP	negative regulation of DNA binding	GO:0043392	0.00377551	2.42302	47	30	3	18776	ID2,ID1,SOX11
GO:BP	autonomic nervous system development	GO:0048483	0.00409405	2.38785	50	30	3	18776	INSM1,NAV2,SOX11
GO:BP	neuron development	GO:0048666	0.00409405	2.38785	1184	30	9	18776	TUBB3,INSM1,ID2,ATOH1,ID1,RND2,STMN1,DPYSL4,SRRM4
GO:BP	negative regulation of gliogenesis	GO:0014014	0.00413833	2.38318	51	30	3	18776	ID2,ATOH1,SOX11
GO:BP	noradrenergic neuron differentiation	GO:0003357	0.00537092	2.26995	10	30	2	18776	INSM1,SOX11
GO:BP	ubiquitin recycling	GO:0010992	0.00537092	2.26995	10	30	2	18776	UBE2C,UBE2S
GO:BP	negative regulation of neurogenesis	GO:0050768	0.00537092	2.26995	158	30	4	18776	ID2,ATOH1,ID1,SOX11
GO:BP	multicellular organism development	GO:0007275	0.00537092	2.26995	4974	30	18	18776	BARHL1,NKD1,HES6,TUBB3,INSM1,NAV2,ID2,MFNG,ATOH1,ID1,ELAVL3,RND2,STMN1,SOX11,DPYSL4,MDGA1,CBFA2T3,SRRM4
GO:BP	mitotic cytokinesis	GO:0000281	0.00659422	2.18084	64	30	3	18776	CENPA,STMN1,NUSAP1
GO:BP	cytoskeleton organization	GO:0007010	0.00679726	2.16767	1323	30	9	18776	TUBB3,CENPA,ID1,RND2,STMN1,TUBA1B,NUSAP1,SPC25,CENPE
GO:BP	regulation of cell development	GO:0060284	0.00813448	2.08967	545	30	6	18776	HES6,ID2,ATOH1,ID1,RND2,SOX11
GO:BP	kinetochore assembly	GO:0051382	0.0088324	2.05392	14	30	2	18776	CENPA,CENPE
GO:BP	cell division	GO:0051301	0.0088324	2.05392	560	30	6	18776	UBE2C,UBE2S,CENPA,STMN1,NUSAP1,SPC25
GO:BP	cytoskeleton-dependent cytokinesis	GO:0061640	0.00921205	2.03564	76	30	3	18776	CENPA,STMN1,NUSAP1
GO:BP	negative regulation of cell development	GO:0010721	0.00933617	2.02983	195	30	4	18776	ID2,ATOH1,ID1,SOX11
GO:BP	regulation of binding	GO:0051098	0.0099142	2.00374	371	30	5	18776	ID2,MFNG,ID1,STMN1,SOX11
GO:BP	microtubule-based process	GO:0007017	0.0099142	2.00374	837	30	7	18776	TUBB3,CENPA,STMN1,TUBA1B,NUSAP1,SPC25,CENPE
GO:BP	ganglion development	GO:0061548	0.0103901	1.98338	17	30	2	18776	TUBB3,INSM1
GO:BP	cell development	GO:0048468	0.0103901	1.98338	2172	30	11	18776	HES6,TUBB3,INSM1,ID2,ATOH1,ID1,RND2,STMN1,SOX11,DPYSL4,SRRM4
GO:BP	anaphase-promoting complex-dependent catabolic process	GO:0031145	0.0103901	1.98338	17	30	2	18776	UBE2C,UBE2S
GO:BP	cell morphogenesis involved in neuron differentiation	GO:0048667	0.0103901	1.98338	596	30	6	18776	TUBB3,ID2,ATOH1,ID1,RND2,STMN1
GO:BP	negative regulation of transcription regulatory region DNA binding	GO:2000678	0.0113778	1.94394	18	30	2	18776	ID2,SOX11
GO:BP	kinetochore organization	GO:0051383	0.0123862	1.90706	19	30	2	18776	CENPA,CENPE
GO:BP	anatomical structure development	GO:0048856	0.0127895	1.89315	5492	30	18	18776	BARHL1,NKD1,HES6,TUBB3,INSM1,NAV2,ID2,MFNG,ATOH1,ID1,ELAVL3,RND2,STMN1,SOX11,DPYSL4,MDGA1,CBFA2T3,SRRM4
GO:BP	cellular component organization	GO:0016043	0.0127895	1.89315	5507	30	18	18776	IGFBPL1,TUBB3,UBE2C,INSM1,NAV2,UBE2S,MFAP4,ATOH1,CENPA,ID1,RND2,STMN1,TUBA1B,DPYSL4,MDGA1,NUSAP1,SPC25,CENPE
GO:BP	embryonic digestive tract morphogenesis	GO:0048557	0.0127895	1.89315	20	30	2	18776	ID2,SOX11
GO:BP	neuron projection morphogenesis	GO:0048812	0.0135363	1.8685	652	30	6	18776	TUBB3,ATOH1,ID1,RND2,STMN1,DPYSL4
GO:BP	plasma membrane bounded cell projection morphogenesis	GO:0120039	0.0149277	1.82601	667	30	6	18776	TUBB3,ATOH1,ID1,RND2,STMN1,DPYSL4
GO:BP	cell projection morphogenesis	GO:0048858	0.0151903	1.81843	672	30	6	18776	TUBB3,ATOH1,ID1,RND2,STMN1,DPYSL4
GO:BP	sympathetic nervous system development	GO:0048485	0.0152109	1.81785	23	30	2	18776	INSM1,SOX11
GO:BP	neuroepithelial cell differentiation	GO:0060563	0.0152109	1.81785	23	30	2	18776	INSM1,SOX11
GO:BP	mitotic spindle organization	GO:0007052	0.0154853	1.81008	106	30	3	18776	STMN1,SPC25,CENPE
GO:BP	exit from mitosis	GO:0010458	0.0156643	1.80509	24	30	2	18776	UBE2C,UBE2S
GO:BP	cellular component organization or biogenesis	GO:0071840	0.0156643	1.80509	5665	30	18	18776	IGFBPL1,TUBB3,UBE2C,INSM1,NAV2,UBE2S,MFAP4,ATOH1,CENPA,ID1,RND2,STMN1,TUBA1B,DPYSL4,MDGA1,NUSAP1,SPC25,CENPE
GO:BP	centromere complex assembly	GO:0034508	0.0160497	1.79453	25	30	2	18776	CENPA,CENPE
GO:BP	cell part morphogenesis	GO:0032990	0.0160497	1.79453	700	30	6	18776	TUBB3,ATOH1,ID1,RND2,STMN1,DPYSL4
GO:BP	central nervous system development	GO:0007417	0.0160497	1.79453	979	30	7	18776	BARHL1,NAV2,ID2,ATOH1,ID1,SOX11,MDGA1
GO:BP	mitotic nuclear division	GO:0140014	0.0160997	1.79318	260	30	4	18776	UBE2C,UBE2S,NUSAP1,CENPE
GO:BP	regulation of DNA binding	GO:0051101	0.0185063	1.73268	118	30	3	18776	ID2,ID1,SOX11
GO:BP	brain development	GO:0007420	0.0189196	1.72309	730	30	6	18776	BARHL1,NAV2,ID2,ATOH1,ID1,MDGA1
GO:BP	regulation of gliogenesis	GO:0014013	0.0192162	1.71633	121	30	3	18776	ID2,ATOH1,SOX11
GO:BP	cell morphogenesis involved in differentiation	GO:0000904	0.0210152	1.67747	751	30	6	18776	TUBB3,ID2,ATOH1,ID1,RND2,STMN1
GO:BP	cell morphogenesis	GO:0000902	0.0210152	1.67747	1045	30	7	18776	TUBB3,ID2,ATOH1,ID1,RND2,STMN1,DPYSL4
GO:BP	regulation of osteoblast differentiation	GO:0045667	0.0210152	1.67747	127	30	3	18776	ID2,ID1,SOX11
GO:BP	protein K11-linked ubiquitination	GO:0070979	0.0214728	1.66811	31	30	2	18776	UBE2C,UBE2S
GO:BP	head development	GO:0060322	0.0239659	1.62041	779	30	6	18776	BARHL1,NAV2,ID2,ATOH1,ID1,MDGA1
GO:BP	regulation of non-canonical Wnt signaling pathway via JNK cascade	GO:1901229	0.0241488	1.6171	1	30	1	18776	NKD1
GO:BP	positive regulation of mechanoreceptor differentiation	GO:0045633	0.0241488	1.6171	1	30	1	18776	ATOH1
GO:BP	microtubule plus-end directed mitotic chromosome migration	GO:0099606	0.0241488	1.6171	1	30	1	18776	CENPE
GO:BP	developmental process	GO:0032502	0.0241488	1.6171	5977	30	18	18776	BARHL1,NKD1,HES6,TUBB3,INSM1,NAV2,ID2,MFNG,ATOH1,ID1,ELAVL3,RND2,STMN1,SOX11,DPYSL4,MDGA1,CBFA2T3,SRRM4
GO:BP	establishment of mitotic spindle localization	GO:0040001	0.0241488	1.6171	37	30	2	18776	CENPA,NUSAP1
GO:BP	positive regulation of inner ear receptor cell differentiation	GO:2000982	0.0241488	1.6171	1	30	1	18776	ATOH1
GO:BP	cell-abiotic substrate adhesion	GO:0036164	0.0241488	1.6171	1	30	1	18776	ID1
GO:BP	animal organ development	GO:0048513	0.0241488	1.6171	3493	30	13	18776	BARHL1,NKD1,TUBB3,INSM1,NAV2,ID2,MFNG,ATOH1,ID1,STMN1,SOX11,MDGA1,CBFA2T3
GO:BP	cellular component morphogenesis	GO:0032989	0.0241488	1.6171	786	30	6	18776	TUBB3,ATOH1,ID1,RND2,STMN1,DPYSL4
GO:BP	auditory receptor cell fate determination	GO:0042668	0.0241488	1.6171	1	30	1	18776	ATOH1
GO:BP	embryonic digestive tract development	GO:0048566	0.0241488	1.6171	36	30	2	18776	ID2,SOX11
GO:BP	positive regulation of inner ear auditory receptor cell differentiation	GO:0045609	0.0241488	1.6171	1	30	1	18776	ATOH1
GO:BP	negative regulation of convergent extension involved in axis elongation	GO:1901233	0.0241488	1.6171	1	30	1	18776	NKD1
GO:BP	regulation of convergent extension involved in axis elongation	GO:1901232	0.0241488	1.6171	1	30	1	18776	NKD1
GO:BP	positive regulation of non-canonical Wnt signaling pathway via JNK cascade	GO:1901231	0.0241488	1.6171	1	30	1	18776	NKD1
GO:BP	chromosome segregation	GO:0007059	0.0241488	1.6171	308	30	4	18776	UBE2C,NUSAP1,SPC25,CENPE
GO:BP	sensory perception of sound	GO:0007605	0.0248782	1.60418	148	30	3	18776	BARHL1,NAV2,SRRM4
GO:BP	ventricular septum morphogenesis	GO:0060412	0.0259844	1.58529	39	30	2	18776	ID2,SOX11
GO:BP	negative regulation of binding	GO:0051100	0.0266896	1.57366	153	30	3	18776	ID2,ID1,SOX11
GO:BP	cytokinesis	GO:0000910	0.0270381	1.56802	155	30	3	18776	CENPA,STMN1,NUSAP1
GO:BP	mitotic sister chromatid segregation	GO:0000070	0.0270381	1.56802	155	30	3	18776	UBE2C,NUSAP1,CENPE
GO:BP	negative regulation of DNA-binding transcription factor activity	GO:0043433	0.0277151	1.55728	157	30	3	18776	HES6,ID2,ID1
GO:BP	oligodendrocyte development	GO:0014003	0.0310899	1.50738	44	30	2	18776	ID2,SOX11
GO:BP	spindle organization	GO:0007051	0.031732	1.4985	166	30	3	18776	STMN1,SPC25,CENPE
GO:BP	closure of optic fissure	GO:0061386	0.0349776	1.45621	2	30	1	18776	SOX11
GO:BP	regulation of lens epithelial cell proliferation	GO:2001109	0.0349776	1.45621	2	30	1	18776	SOX11
GO:BP	digestive tract morphogenesis	GO:0048546	0.0349776	1.45621	52	30	2	18776	ID2,SOX11
GO:BP	sister chromatid segregation	GO:0000819	0.0349776	1.45621	182	30	3	18776	UBE2C,NUSAP1,CENPE
GO:BP	sensory perception of mechanical stimulus	GO:0050954	0.0349776	1.45621	176	30	3	18776	BARHL1,NAV2,SRRM4
GO:BP	negative regulation of developmental process	GO:0051093	0.0349776	1.45621	914	30	6	18776	NKD1,ID2,ATOH1,ID1,SOX11,MDGA1
GO:BP	establishment of spindle localization	GO:0051293	0.0349776	1.45621	52	30	2	18776	CENPA,NUSAP1
GO:BP	negative regulation of osteoblast differentiation	GO:0045668	0.0349776	1.45621	48	30	2	18776	ID2,ID1
GO:BP	movement of cell or subcellular component	GO:0006928	0.0349776	1.45621	2005	30	9	18776	BARHL1,TUBB3,INSM1,ATOH1,RND2,STMN1,DPYSL4,MDGA1,CENPE
GO:BP	regulation of cell cycle process	GO:0010564	0.0349776	1.45621	626	30	5	18776	UBE2C,INSM1,ID2,NUSAP1,CENPE
GO:BP	negative regulation of transcription by RNA polymerase II	GO:0000122	0.0349776	1.45621	904	30	6	18776	HES6,INSM1,ID2,ID1,SOX11,CBFA2T3
GO:BP	mitotic cell cycle phase transition	GO:0044772	0.0349776	1.45621	384	30	4	18776	UBE2C,UBE2S,ID2,CENPE
GO:BP	neuron migration	GO:0001764	0.0349776	1.45621	176	30	3	18776	BARHL1,ATOH1,MDGA1
GO:BP	positive regulation of biological process	GO:0048518	0.0349776	1.45621	5828	30	17	18776	BARHL1,GADD45G,NKD1,UBE2C,INSM1,UBE2S,MFAP4,ID2,MFNG,ATOH1,ID1,RND2,STMN1,SOX11,CBFA2T3,NUSAP1,CENPE
GO:BP	lens epithelial cell proliferation	GO:0097166	0.0349776	1.45621	2	30	1	18776	SOX11
GO:BP	lateral attachment of mitotic spindle microtubules to kinetochore	GO:0099607	0.0349776	1.45621	2	30	1	18776	CENPE
GO:BP	auditory receptor cell fate specification	GO:0042667	0.0349776	1.45621	2	30	1	18776	ATOH1
GO:BP	negative regulation of core promoter binding	GO:1904797	0.0349776	1.45621	2	30	1	18776	ID2
GO:BP	vagus nerve development	GO:0021564	0.0349776	1.45621	2	30	1	18776	NAV2
GO:BP	regulation of transcription regulatory region DNA binding	GO:2000677	0.0349776	1.45621	49	30	2	18776	ID2,SOX11
GO:BP	positive regulation of lens epithelial cell proliferation	GO:2001111	0.0349776	1.45621	2	30	1	18776	SOX11
GO:BP	adrenal chromaffin cell differentiation	GO:0061104	0.0349776	1.45621	2	30	1	18776	INSM1
GO:BP	regulation of cell cycle	GO:0051726	0.0358983	1.44493	942	30	6	18776	GADD45G,UBE2C,INSM1,ID2,NUSAP1,CENPE
GO:BP	nuclear division	GO:0000280	0.0362302	1.44093	394	30	4	18776	UBE2C,UBE2S,NUSAP1,CENPE
GO:BP	positive regulation of cellular process	GO:0048522	0.0362302	1.44093	5318	30	16	18776	BARHL1,GADD45G,NKD1,UBE2C,INSM1,UBE2S,ID2,MFNG,ATOH1,ID1,RND2,STMN1,SOX11,CBFA2T3,NUSAP1,CENPE
GO:BP	spindle localization	GO:0051653	0.0380633	1.41949	56	30	2	18776	CENPA,NUSAP1
GO:BP	osteoblast differentiation	GO:0001649	0.0383702	1.41601	196	30	3	18776	ID2,ID1,SOX11
GO:BP	epithelial cell differentiation	GO:0030855	0.0383702	1.41601	662	30	5	18776	INSM1,ID2,ATOH1,ID1,SOX11
GO:BP	organelle organization	GO:0006996	0.0385933	1.41349	3361	30	12	18776	TUBB3,UBE2C,NAV2,UBE2S,CENPA,ID1,RND2,STMN1,TUBA1B,NUSAP1,SPC25,CENPE
GO:BP	regulation of mitotic metaphase/anaphase transition	GO:0030071	0.0407228	1.39016	59	30	2	18776	UBE2C,CENPE
GO:BP	circadian regulation of gene expression	GO:0032922	0.0413781	1.38323	60	30	2	18776	ID2,ID1
GO:BP	metaphase/anaphase transition of mitotic cell cycle	GO:0007091	0.0413781	1.38323	60	30	2	18776	UBE2C,CENPE
GO:BP	regulation of mitotic sister chromatid separation	GO:0010965	0.0423822	1.37282	61	30	2	18776	UBE2C,CENPE
GO:BP	lung morphogenesis	GO:0060425	0.0430344	1.36618	62	30	2	18776	ID1,SOX11
GO:BP	regulation of metaphase/anaphase transition of cell cycle	GO:1902099	0.0430344	1.36618	62	30	2	18776	UBE2C,CENPE
GO:BP	regulation of mitotic cell cycle	GO:0007346	0.0436216	1.3603	428	30	4	18776	UBE2C,ID2,NUSAP1,CENPE
GO:BP	mitotic sister chromatid separation	GO:0051306	0.0436216	1.3603	64	30	2	18776	UBE2C,CENPE
GO:BP	negative regulation of thrombin-activated receptor signaling pathway	GO:0070495	0.0436216	1.3603	3	30	1	18776	STMN1
GO:BP	negative regulation of B cell differentiation	GO:0045578	0.0436216	1.3603	3	30	1	18776	ID2
GO:BP	regulation of thrombin-activated receptor signaling pathway	GO:0070494	0.0436216	1.3603	3	30	1	18776	STMN1
GO:BP	thigmotaxis	GO:0001966	0.0436216	1.3603	3	30	1	18776	ID2
GO:BP	metaphase/anaphase transition of cell cycle	GO:0044784	0.0436216	1.3603	63	30	2	18776	UBE2C,CENPE
GO:BP	endodermal digestive tract morphogenesis	GO:0061031	0.0436216	1.3603	3	30	1	18776	ID2
GO:BP	mitotic chromosome movement towards spindle pole	GO:0007079	0.0436216	1.3603	3	30	1	18776	CENPE
GO:BP	regulation of neuron differentiation	GO:0045664	0.0444221	1.3524	217	30	3	18776	ID2,ATOH1,SOX11
GO:BP	organelle fission	GO:0048285	0.0451712	1.34514	440	30	4	18776	UBE2C,UBE2S,NUSAP1,CENPE
GO:BP	regulation of chromosome separation	GO:1905818	0.0458922	1.33826	68	30	2	18776	UBE2C,CENPE
GO:BP	regulation of sister chromatid segregation	GO:0033045	0.0458922	1.33826	68	30	2	18776	UBE2C,CENPE
GO:BP	cardiac septum morphogenesis	GO:0060411	0.0458922	1.33826	68	30	2	18776	ID2,SOX11
GO:BP	axonogenesis	GO:0007409	0.0458922	1.33826	443	30	4	18776	TUBB3,ATOH1,RND2,STMN1
GO:BP	neuron projection development	GO:0031175	0.0465009	1.33254	1041	30	6	18776	TUBB3,ATOH1,ID1,RND2,STMN1,DPYSL4
GO:BP	ventricular septum development	GO:0003281	0.0465009	1.33254	69	30	2	18776	ID2,SOX11
GO:BP	regulation of multicellular organismal development	GO:2000026	0.0465009	1.33254	1393	30	7	18776	HES6,ID2,ATOH1,ID1,RND2,SOX11,MDGA1
GO:BP	regulation of organelle organization	GO:0033043	0.0478998	1.31967	1051	30	6	18776	UBE2C,ID1,RND2,STMN1,NUSAP1,CENPE
GO:BP	neuron fate commitment	GO:0048663	0.0481566	1.31734	71	30	2	18776	ID2,ATOH1
GO:BP	locomotion	GO:0040011	0.0489949	1.30985	1793	30	8	18776	BARHL1,TUBB3,INSM1,ID2,ATOH1,RND2,DPYSL4,MDGA1
GO:BP	anatomical structure morphogenesis	GO:0009653	0.0491652	1.30834	2631	30	10	18776	NKD1,TUBB3,ID2,MFNG,ATOH1,ID1,RND2,STMN1,SOX11,DPYSL4

## Sheet: Progenitors_up
source	term_name	term_id	adjusted_p_value	negative_log10_of_adjusted_p_value	term_size	query_size	intersection_size	effective_domain_size	intersections
GO:BP	system development	GO:0048731	1.13133e-06	5.94641	4670	49	33	18776	NPPC,FOS,EGR1,HOPX,SOX9,DBI,JUN,CD9,KITL,COL2A1,ZFP36L1,IER2,QK,GAS1,DDAH1,SLC1A3,HES5,SOX2,EFNB3,EPHA5,NDRG2,MFGE8,FEZ1,GPM6B,CCND1,PDLIM3,GRCC10,IRF2BPL,SORBS2,CRIP2,NOTCH1,ITGB8,JUNB
GO:BP	anatomical structure development	GO:0048856	1.59098e-06	5.79833	5492	49	35	18776	NPPC,FOS,EGR1,ALDOC,HOPX,SOX9,DBI,JUN,CD9,KITL,COL2A1,ZFP36L1,IER2,QK,GAS1,DDAH1,S100A10,SLC1A3,HES5,SOX2,EFNB3,EPHA5,NDRG2,MFGE8,FEZ1,GPM6B,CCND1,PDLIM3,GRCC10,IRF2BPL,SORBS2,CRIP2,NOTCH1,ITGB8,JUNB
GO:BP	multicellular organism development	GO:0007275	1.63598e-06	5.78622	4974	49	33	18776	NPPC,FOS,EGR1,HOPX,SOX9,DBI,JUN,CD9,KITL,COL2A1,ZFP36L1,IER2,QK,GAS1,DDAH1,SLC1A3,HES5,SOX2,EFNB3,EPHA5,NDRG2,MFGE8,FEZ1,GPM6B,CCND1,PDLIM3,GRCC10,IRF2BPL,SORBS2,CRIP2,NOTCH1,ITGB8,JUNB
GO:BP	cell differentiation	GO:0030154	1.63598e-06	5.78622	4050	49	30	18776	NPPC,FOS,EGR1,ALDOC,HOPX,SOX9,DBI,JUN,CD9,KITL,COL2A1,ZFP36L1,IER2,QK,GAS1,S100A10,SLC1A3,HES5,SOX2,EFNB3,EPHA5,NDRG2,FEZ1,GPM6B,CCND1,GRCC10,SORBS2,NOTCH1,ITGB8,JUNB
GO:BP	cellular developmental process	GO:0048869	1.73236e-06	5.76136	4120	49	30	18776	NPPC,FOS,EGR1,ALDOC,HOPX,SOX9,DBI,JUN,CD9,KITL,COL2A1,ZFP36L1,IER2,QK,GAS1,S100A10,SLC1A3,HES5,SOX2,EFNB3,EPHA5,NDRG2,FEZ1,GPM6B,CCND1,GRCC10,SORBS2,NOTCH1,ITGB8,JUNB
GO:BP	response to growth factor	GO:0070848	5.01898e-06	5.29938	674	49	13	18776	FOS,EGR1,SOX9,JUN,COL2A1,ZFP36L1,IER2,GAS1,HES5,SOX2,FEZ1,NOTCH1,ITGB8
GO:BP	developmental process	GO:0032502	5.39439e-06	5.26806	5977	49	35	18776	NPPC,FOS,EGR1,ALDOC,HOPX,SOX9,DBI,JUN,CD9,KITL,COL2A1,ZFP36L1,IER2,QK,GAS1,DDAH1,S100A10,SLC1A3,HES5,SOX2,EFNB3,EPHA5,NDRG2,MFGE8,FEZ1,GPM6B,CCND1,PDLIM3,GRCC10,IRF2BPL,SORBS2,CRIP2,NOTCH1,ITGB8,JUNB
GO:BP	positive regulation of developmental process	GO:0051094	8.9758e-06	5.04693	1365	49	17	18776	NPPC,FOS,HOPX,SOX9,JUN,KITL,ZFP36L1,QK,DDAH1,S100A10,SOX2,FEZ1,GPM6B,CCND1,NOTCH1,ITGB8,JUNB
GO:BP	positive regulation of biological process	GO:0048518	1.07374e-05	4.9691	5828	49	34	18776	NPPC,FOS,PLA2G7,EGR1,CST3,HOPX,SOX9,DBI,JUN,KITL,ZFP36L1,IER2,QK,GAS1,SPON1,PFN2,DDAH1,S100A10,SLC1A3,HES5,SOX2,EFNB3,EPHA5,MFGE8,FEZ1,GPM6B,CCND1,ENHO,IRF2BPL,CRIP2,NOTCH1,ITGB8,HRK,JUNB
GO:BP	regulation of cell population proliferation	GO:0042127	1.11394e-05	4.95314	1595	49	18	18776	NPPC,EGR1,CST3,SOX9,JUN,CD9,KITL,ZFP36L1,FBXO2,GAS1,DDAH1,HES5,SOX2,NDRG2,CCND1,CRIP2,NOTCH1,JUNB
GO:BP	nervous system development	GO:0007399	2.16584e-05	4.66437	2337	49	21	18776	FOS,SOX9,DBI,JUN,CD9,COL2A1,ZFP36L1,IER2,QK,GAS1,SLC1A3,HES5,SOX2,EFNB3,EPHA5,NDRG2,FEZ1,GPM6B,GRCC10,IRF2BPL,NOTCH1
GO:BP	tissue development	GO:0009888	2.16584e-05	4.66437	1893	49	19	18776	NPPC,FOS,EGR1,ALDOC,SOX9,DBI,JUN,KITL,COL2A1,ZFP36L1,GAS1,HES5,SOX2,GPM6B,CCND1,SORBS2,NOTCH1,ITGB8,JUNB
GO:BP	cell population proliferation	GO:0008283	2.16584e-05	4.66437	1900	49	19	18776	NPPC,EGR1,CST3,SOX9,DBI,JUN,CD9,KITL,ZFP36L1,FBXO2,GAS1,DDAH1,HES5,SOX2,NDRG2,CCND1,CRIP2,NOTCH1,JUNB
GO:BP	anatomical structure morphogenesis	GO:0009653	3.04762e-05	4.51604	2631	49	22	18776	NPPC,HOPX,SOX9,JUN,CD9,COL2A1,ZFP36L1,QK,GAS1,DDAH1,S100A10,SLC1A3,HES5,SOX2,EFNB3,EPHA5,MFGE8,FEZ1,GRCC10,NOTCH1,ITGB8,JUNB
GO:BP	positive regulation of cell differentiation	GO:0045597	5.93331e-05	4.2267	905	49	13	18776	NPPC,FOS,HOPX,SOX9,JUN,KITL,ZFP36L1,QK,S100A10,SOX2,FEZ1,NOTCH1,JUNB
GO:BP	positive regulation of cellular process	GO:0048522	5.93331e-05	4.2267	5318	49	31	18776	NPPC,FOS,PLA2G7,EGR1,CST3,HOPX,SOX9,DBI,JUN,KITL,ZFP36L1,IER2,QK,GAS1,SPON1,PFN2,DDAH1,S100A10,SLC1A3,HES5,SOX2,EFNB3,EPHA5,FEZ1,CCND1,ENHO,IRF2BPL,CRIP2,NOTCH1,HRK,JUNB
GO:BP	circulatory system development	GO:0072359	8.27472e-05	4.08225	1107	49	14	18776	EGR1,HOPX,SOX9,JUN,COL2A1,ZFP36L1,QK,DDAH1,MFGE8,PDLIM3,SORBS2,NOTCH1,ITGB8,JUNB
GO:BP	cellular response to growth factor stimulus	GO:0071363	9.60482e-05	4.01751	648	49	11	18776	FOS,EGR1,SOX9,JUN,COL2A1,ZFP36L1,GAS1,HES5,FEZ1,NOTCH1,ITGB8
GO:BP	regulation of cell differentiation	GO:0045595	0.000125557	3.90116	1536	49	16	18776	NPPC,FOS,HOPX,SOX9,JUN,KITL,ZFP36L1,QK,S100A10,HES5,SOX2,EFNB3,FEZ1,CCND1,NOTCH1,JUNB
GO:BP	cell adhesion	GO:0007155	0.000128264	3.89189	1349	49	15	18776	SOX9,TTYH1,CD9,KITL,ZFP36L1,SPON1,S100A10,HES5,SOX2,EFNB3,EPHA5,MFGE8,GPM6B,NOTCH1,ITGB8
GO:BP	biological adhesion	GO:0022610	0.000136621	3.86448	1361	49	15	18776	SOX9,TTYH1,CD9,KITL,ZFP36L1,SPON1,S100A10,HES5,SOX2,EFNB3,EPHA5,MFGE8,GPM6B,NOTCH1,ITGB8
GO:BP	animal organ development	GO:0048513	0.000158003	3.80134	3493	49	24	18776	NPPC,FOS,EGR1,HOPX,SOX9,DBI,JUN,KITL,COL2A1,ZFP36L1,GAS1,HES5,SOX2,EPHA5,FEZ1,GPM6B,CCND1,PDLIM3,GRCC10,SORBS2,CRIP2,NOTCH1,ITGB8,JUNB
GO:BP	negative regulation of cellular process	GO:0048523	0.000180995	3.74233	4692	49	28	18776	NPPC,EGR1,CST3,HOPX,SOX9,DBI,JUN,CD9,KITL,COL2A1,ZFP36L1,FBXO2,QK,GAS1,SPON1,PFN2,DDAH1,HES5,SOX2,EFNB3,EPHA5,NDRG2,ITM2B,FEZ1,GPM6B,CCND1,IRF2BPL,NOTCH1
GO:BP	negative regulation of biological process	GO:0048519	0.000295038	3.53012	5126	49	29	18776	NPPC,EGR1,CST3,HOPX,SOX9,DBI,JUN,CD9,KITL,COL2A1,ZFP36L1,FBXO2,QK,GAS1,SPON1,PFN2,DDAH1,HES5,SOX2,EFNB3,EPHA5,NDRG2,ITM2B,FEZ1,GPM6B,CCND1,IRF2BPL,NOTCH1,ITGB8
GO:BP	tube development	GO:0035295	0.000308621	3.51057	1092	49	13	18776	HOPX,SOX9,JUN,COL2A1,ZFP36L1,QK,GAS1,DDAH1,HES5,MFGE8,NOTCH1,ITGB8,JUNB
GO:BP	vasculogenesis	GO:0001570	0.000362107	3.44116	90	49	5	18776	ZFP36L1,QK,NOTCH1,ITGB8,JUNB
GO:BP	regulation of multicellular organismal process	GO:0051239	0.00040457	3.39301	2664	49	20	18776	NPPC,FOS,EGR1,HOPX,SOX9,JUN,CD9,KITL,ZFP36L1,QK,PFN2,DDAH1,HES5,EFNB3,NDRG2,GPM6B,CCND1,GRCC10,NOTCH1,ITGB8
GO:BP	regulation of developmental process	GO:0050793	0.00040457	3.39301	2418	49	19	18776	NPPC,FOS,HOPX,SOX9,JUN,KITL,ZFP36L1,QK,DDAH1,S100A10,HES5,SOX2,EFNB3,FEZ1,GPM6B,CCND1,NOTCH1,ITGB8,JUNB
GO:BP	muscle structure development	GO:0061061	0.00040457	3.39301	635	49	10	18776	FOS,EGR1,HOPX,SOX9,CD9,ZFP36L1,QK,PDLIM3,SORBS2,NOTCH1
GO:BP	connective tissue development	GO:0061448	0.000425562	3.37104	262	49	7	18776	NPPC,EGR1,SOX9,COL2A1,HES5,NOTCH1,ITGB8
GO:BP	regulation of epithelial cell proliferation	GO:0050678	0.000465839	3.33176	379	49	8	18776	SOX9,JUN,ZFP36L1,GAS1,HES5,SOX2,CCND1,NOTCH1
GO:BP	negative regulation of epithelial cell differentiation	GO:0030857	0.000589655	3.2294	48	49	4	18776	SOX9,HES5,CCND1,NOTCH1
GO:BP	regulation of multicellular organismal development	GO:2000026	0.000640402	3.19355	1393	49	14	18776	FOS,HOPX,SOX9,JUN,KITL,ZFP36L1,QK,DDAH1,HES5,EFNB3,GPM6B,CCND1,NOTCH1,ITGB8
GO:BP	negative regulation of cell population proliferation	GO:0008285	0.000801935	3.09586	699	49	10	18776	NPPC,SOX9,JUN,CD9,FBXO2,GAS1,DDAH1,SOX2,NDRG2,NOTCH1
GO:BP	organonitrogen compound metabolic process	GO:1901564	0.000999797	3.00009	5854	49	30	18776	TTR,NPPC,PLA2G7,EGR1,ALDOC,CST3,HOPX,SOX9,DBI,JUN,KITL,COL2A1,ZFP36L1,FBXO2,QK,GAS1,SPON1,PFN2,DDAH1,SCRN1,SLC1A3,HES5,SOX2,EPHA5,ITM2B,CCND1,IRF2BPL,NOTCH1,ITGB8,GAD2
GO:BP	regeneration	GO:0031099	0.0012222	2.91286	210	49	6	18776	HOPX,JUN,CD9,SOX2,CCND1,NOTCH1
GO:BP	epithelial cell proliferation	GO:0050673	0.00123241	2.90925	444	49	8	18776	SOX9,JUN,ZFP36L1,GAS1,HES5,SOX2,CCND1,NOTCH1
GO:BP	negative regulation of pro-B cell differentiation	GO:2000974	0.0013209	2.87913	3	49	2	18776	HES5,NOTCH1
GO:BP	negative regulation of lymphoid progenitor cell differentiation	GO:1905457	0.0013209	2.87913	3	49	2	18776	HES5,NOTCH1
GO:BP	neurogenesis	GO:0022008	0.00132618	2.8774	1726	49	15	18776	SOX9,DBI,JUN,CD9,IER2,QK,GAS1,SLC1A3,HES5,EFNB3,EPHA5,FEZ1,GPM6B,GRCC10,NOTCH1
GO:BP	myeloid leukocyte differentiation	GO:0002573	0.00136025	2.86638	219	49	6	18776	FOS,JUN,KITL,ZFP36L1,ITGB8,JUNB
GO:BP	anatomical structure formation involved in morphogenesis	GO:0048646	0.00147208	2.83207	1127	49	12	18776	HOPX,SOX9,JUN,CD9,COL2A1,DDAH1,HES5,SOX2,MFGE8,NOTCH1,ITGB8,JUNB
GO:BP	cell surface receptor signaling pathway	GO:0007166	0.00154418	2.8113	2473	49	18	18776	NPPC,FOS,EGR1,SOX9,JUN,KITL,COL2A1,GAS1,HES5,SOX2,EFNB3,EPHA5,NDRG2,CCND1,ENHO,SORBS2,NOTCH1,ITGB8
GO:BP	positive regulation of myeloid leukocyte differentiation	GO:0002763	0.00154418	2.8113	66	49	4	18776	FOS,JUN,KITL,ZFP36L1
GO:BP	head development	GO:0060322	0.00154418	2.8113	779	49	10	18776	SOX9,DBI,COL2A1,GAS1,HES5,SOX2,EPHA5,FEZ1,GRCC10,NOTCH1
GO:BP	ear development	GO:0043583	0.00155873	2.80723	229	49	6	18776	SOX9,COL2A1,GAS1,HES5,SOX2,NOTCH1
GO:BP	muscle cell proliferation	GO:0033002	0.00163938	2.78532	236	49	6	18776	NPPC,EGR1,JUN,HES5,NDRG2,NOTCH1
GO:BP	central nervous system development	GO:0007417	0.00163938	2.78532	979	49	11	18776	SOX9,DBI,COL2A1,QK,GAS1,HES5,SOX2,EPHA5,FEZ1,GRCC10,NOTCH1
GO:BP	regulation of biological process	GO:0050789	0.00163938	2.78532	11441	49	43	18776	TTR,NPPC,FOS,PLA2G7,EGR1,CST3,HOPX,SOX9,DBI,JUN,CD9,KITL,COL2A1,ZFP36L1,FBXO2,IER2,QK,GAS1,SPON1,PFN2,DDAH1,S100A10,SLC1A3,HES5,SOX2,EFNB3,EPHA5,NDRG2,ITM2B,MFGE8,PPP1R14C,FEZ1,GPM6B,CCND1,ENHO,GRCC10,IRF2BPL,SORBS2,CRIP2,NOTCH1,ITGB8,HRK,JUNB
GO:BP	tissue regeneration	GO:0042246	0.00163938	2.78532	69	49	4	18776	HOPX,CD9,SOX2,NOTCH1
GO:BP	response to endogenous stimulus	GO:0009719	0.00163938	2.78532	1580	49	14	18776	FOS,EGR1,SOX9,JUN,CD9,COL2A1,ZFP36L1,IER2,SLC1A3,HES5,EPHA5,CCND1,NOTCH1,ITGB8
GO:BP	multicellular organismal process	GO:0032501	0.00163938	2.78532	7904	49	35	18776	NPPC,FOS,PLA2G7,EGR1,HOPX,SOX9,DBI,JUN,CD9,KITL,COL2A1,ZFP36L1,IER2,QK,GAS1,PFN2,DDAH1,SLC1A3,HES5,SOX2,EFNB3,EPHA5,NDRG2,MFGE8,FEZ1,GPM6B,CCND1,PDLIM3,GRCC10,IRF2BPL,SORBS2,CRIP2,NOTCH1,ITGB8,JUNB
GO:BP	regulation of metabolic process	GO:0019222	0.00163938	2.78532	6106	49	30	18776	NPPC,FOS,EGR1,CST3,HOPX,SOX9,DBI,JUN,KITL,COL2A1,ZFP36L1,FBXO2,IER2,QK,GAS1,SPON1,PFN2,DDAH1,HES5,SOX2,EPHA5,NDRG2,ITM2B,PPP1R14C,FEZ1,CCND1,IRF2BPL,NOTCH1,ITGB8,JUNB
GO:BP	regulation of epithelial cell differentiation	GO:0030856	0.00163938	2.78532	142	49	5	18776	SOX9,ZFP36L1,HES5,CCND1,NOTCH1
GO:BP	regulation of cellular process	GO:0050794	0.00166929	2.77747	10962	49	42	18776	TTR,NPPC,FOS,PLA2G7,EGR1,CST3,HOPX,SOX9,DBI,JUN,CD9,KITL,COL2A1,ZFP36L1,FBXO2,IER2,QK,GAS1,SPON1,PFN2,DDAH1,S100A10,SLC1A3,HES5,SOX2,EFNB3,EPHA5,NDRG2,ITM2B,MFGE8,PPP1R14C,FEZ1,GPM6B,CCND1,ENHO,IRF2BPL,SORBS2,CRIP2,NOTCH1,ITGB8,HRK,JUNB
GO:BP	cellular response to potassium ion starvation	GO:0051365	0.0017143	2.76591	4	49	2	18776	JUN,HRK
GO:BP	cellular response to heparin	GO:0071504	0.0017143	2.76591	4	49	2	18776	EGR1,SOX9
GO:BP	negative regulation of inner ear auditory receptor cell differentiation	GO:0045608	0.0017143	2.76591	4	49	2	18776	HES5,NOTCH1
GO:BP	negative regulation of mechanoreceptor differentiation	GO:0045632	0.0017143	2.76591	4	49	2	18776	HES5,NOTCH1
GO:BP	negative regulation of inner ear receptor cell differentiation	GO:2000981	0.0017143	2.76591	4	49	2	18776	HES5,NOTCH1
GO:BP	negative regulation of metabolic process	GO:0009892	0.00201171	2.69643	2847	49	19	18776	NPPC,EGR1,CST3,HOPX,SOX9,DBI,JUN,ZFP36L1,QK,GAS1,SPON1,HES5,NDRG2,ITM2B,FEZ1,CCND1,IRF2BPL,NOTCH1,ITGB8
GO:BP	biological regulation	GO:0065007	0.00201171	2.69643	12075	49	44	18776	TTR,NPPC,FOS,PLA2G7,EGR1,CST3,HOPX,SOX9,DBI,JUN,CD9,KITL,COL2A1,ZFP36L1,FBXO2,IER2,QK,GAS1,SPON1,PFN2,DDAH1,S100A10,SLC1A3,HES5,SOX2,EFNB3,EPHA5,NDRG2,ITM2B,MFGE8,PPP1R14C,FEZ1,GPM6B,CCND1,ENHO,GRCC10,IRF2BPL,SORBS2,CRIP2,NOTCH1,ITGB8,GAD2,HRK,JUNB
GO:BP	ossification	GO:0001503	0.00201171	2.69643	374	49	7	18776	NPPC,SOX9,COL2A1,SOX2,GPM6B,NOTCH1,JUNB
GO:BP	regulation of miRNA transcription	GO:1902893	0.00225394	2.64706	80	49	4	18776	FOS,EGR1,SOX9,JUN
GO:BP	neuron differentiation	GO:0030182	0.00229433	2.63934	1440	49	13	18776	SOX9,JUN,IER2,QK,GAS1,SLC1A3,HES5,EFNB3,EPHA5,FEZ1,GPM6B,GRCC10,NOTCH1
GO:BP	miRNA transcription	GO:0061614	0.00229478	2.63926	81	49	4	18776	FOS,EGR1,SOX9,JUN
GO:BP	negative regulation of macromolecule metabolic process	GO:0010605	0.00249998	2.60206	2643	49	18	18776	NPPC,EGR1,CST3,HOPX,SOX9,DBI,JUN,ZFP36L1,QK,GAS1,SPON1,HES5,NDRG2,ITM2B,CCND1,IRF2BPL,NOTCH1,ITGB8
GO:BP	negative regulation of cellular metabolic process	GO:0031324	0.00259041	2.58663	2403	49	17	18776	NPPC,EGR1,CST3,HOPX,SOX9,DBI,JUN,ZFP36L1,QK,GAS1,SPON1,HES5,ITM2B,FEZ1,CCND1,IRF2BPL,NOTCH1
GO:BP	tube morphogenesis	GO:0035239	0.00259041	2.58663	872	49	10	18776	SOX9,JUN,ZFP36L1,QK,DDAH1,HES5,MFGE8,NOTCH1,ITGB8,JUNB
GO:BP	response to organic substance	GO:0010033	0.00259041	2.58663	3192	49	20	18776	NPPC,FOS,EGR1,SOX9,JUN,CD9,COL2A1,ZFP36L1,FBXO2,IER2,GAS1,SLC1A3,HES5,SOX2,EPHA5,FEZ1,CCND1,SORBS2,NOTCH1,ITGB8
GO:BP	blood vessel development	GO:0001568	0.00260227	2.58465	701	49	9	18776	EGR1,JUN,ZFP36L1,QK,DDAH1,MFGE8,NOTCH1,ITGB8,JUNB
GO:BP	hemopoiesis	GO:0030097	0.00260227	2.58465	876	49	10	18776	FOS,EGR1,JUN,KITL,ZFP36L1,HES5,CRIP2,NOTCH1,ITGB8,JUNB
GO:BP	developmental growth	GO:0048589	0.00260347	2.58445	708	49	9	18776	NPPC,HOPX,SOX9,CD9,ZFP36L1,GAS1,SOX2,SORBS2,NOTCH1
GO:BP	cellular response to BMP stimulus	GO:0071773	0.00260347	2.58445	168	49	5	18776	EGR1,SOX9,COL2A1,HES5,NOTCH1
GO:BP	response to BMP	GO:0071772	0.00260347	2.58445	168	49	5	18776	EGR1,SOX9,COL2A1,HES5,NOTCH1
GO:BP	cell development	GO:0048468	0.00260347	2.58445	2172	49	16	18776	NPPC,SOX9,JUN,KITL,QK,GAS1,S100A10,SLC1A3,HES5,EFNB3,EPHA5,FEZ1,GPM6B,GRCC10,SORBS2,NOTCH1
GO:BP	Notch signaling pathway	GO:0007219	0.00260347	2.58445	169	49	5	18776	SOX9,HES5,ENHO,SORBS2,NOTCH1
GO:BP	forebrain development	GO:0030900	0.00268078	2.57174	405	49	7	18776	DBI,HES5,SOX2,EPHA5,FEZ1,GRCC10,NOTCH1
GO:BP	regulation of smooth muscle cell proliferation	GO:0048660	0.00273336	2.5633	172	49	5	18776	NPPC,EGR1,JUN,HES5,NDRG2
GO:BP	reproduction	GO:0000003	0.00276304	2.55861	1498	49	13	18776	NPPC,FOS,EGR1,SOX9,CD9,KITL,ZFP36L1,QK,MFGE8,CCND1,IRF2BPL,NOTCH1,JUNB
GO:BP	reproductive process	GO:0022414	0.00276304	2.55861	1497	49	13	18776	NPPC,FOS,EGR1,SOX9,CD9,KITL,ZFP36L1,QK,MFGE8,CCND1,IRF2BPL,NOTCH1,JUNB
GO:BP	positive regulation of multicellular organismal process	GO:0051240	0.0028431	2.54621	1504	49	13	18776	NPPC,FOS,EGR1,SOX9,JUN,KITL,ZFP36L1,QK,DDAH1,GPM6B,CCND1,NOTCH1,ITGB8
GO:BP	smooth muscle cell proliferation	GO:0048659	0.00286363	2.54308	176	49	5	18776	NPPC,EGR1,JUN,HES5,NDRG2
GO:BP	enzyme linked receptor protein signaling pathway	GO:0007167	0.00286363	2.54308	903	49	10	18776	NPPC,FOS,EGR1,SOX9,JUN,HES5,EFNB3,EPHA5,NOTCH1,ITGB8
GO:BP	cartilage development involved in endochondral bone morphogenesis	GO:0060351	0.00286363	2.54308	34	49	3	18776	NPPC,SOX9,COL2A1
GO:BP	response to heparin	GO:0071503	0.00294583	2.53079	6	49	2	18776	EGR1,SOX9
GO:BP	vasculature development	GO:0001944	0.00294583	2.53079	731	49	9	18776	EGR1,JUN,ZFP36L1,QK,DDAH1,MFGE8,NOTCH1,ITGB8,JUNB
GO:BP	hematopoietic or lymphoid organ development	GO:0048534	0.00319879	2.49501	920	49	10	18776	FOS,EGR1,JUN,KITL,ZFP36L1,HES5,CRIP2,NOTCH1,ITGB8,JUNB
GO:BP	response to nitrogen compound	GO:1901698	0.00338846	2.47	1125	49	11	18776	FOS,EGR1,SOX9,JUN,CD9,ZFP36L1,FBXO2,SLC1A3,CCND1,SORBS2,NOTCH1
GO:BP	regulation of cellular metabolic process	GO:0031323	0.00338846	2.47	5451	49	27	18776	NPPC,FOS,EGR1,CST3,HOPX,SOX9,DBI,JUN,KITL,ZFP36L1,FBXO2,IER2,QK,GAS1,SPON1,PFN2,DDAH1,HES5,SOX2,EPHA5,ITM2B,PPP1R14C,FEZ1,CCND1,IRF2BPL,NOTCH1,JUNB
GO:BP	positive regulation of cell population proliferation	GO:0008284	0.00338846	2.47	932	49	10	18776	EGR1,CST3,SOX9,JUN,KITL,GAS1,HES5,CCND1,CRIP2,NOTCH1
GO:BP	negative regulation of nitrogen compound metabolic process	GO:0051172	0.00338846	2.47	2257	49	16	18776	NPPC,EGR1,CST3,HOPX,SOX9,DBI,JUN,ZFP36L1,QK,GAS1,SPON1,HES5,ITM2B,CCND1,IRF2BPL,NOTCH1
GO:BP	positive regulation of metabolic process	GO:0009893	0.00338846	2.47	3599	49	21	18776	FOS,EGR1,CST3,SOX9,DBI,JUN,KITL,ZFP36L1,IER2,QK,SPON1,PFN2,DDAH1,HES5,SOX2,EPHA5,CCND1,IRF2BPL,NOTCH1,ITGB8,JUNB
GO:BP	heart development	GO:0007507	0.00347226	2.45939	587	49	8	18776	HOPX,SOX9,JUN,COL2A1,ZFP36L1,PDLIM3,SORBS2,NOTCH1
GO:BP	positive regulation of Notch signaling pathway	GO:0045747	0.00354831	2.44998	38	49	3	18776	HES5,ENHO,NOTCH1
GO:BP	ephrin receptor signaling pathway	GO:0048013	0.00354831	2.44998	38	49	3	18776	EFNB3,EPHA5,NOTCH1
GO:BP	sensory organ development	GO:0007423	0.00356733	2.44766	592	49	8	18776	SOX9,JUN,COL2A1,GAS1,HES5,SOX2,GRCC10,NOTCH1
GO:BP	negative regulation of photoreceptor cell differentiation	GO:0046533	0.00358204	2.44587	7	49	2	18776	SOX9,NOTCH1
GO:BP	anterior head development	GO:0097065	0.00358204	2.44587	7	49	2	18776	SOX9,COL2A1
GO:BP	metanephric nephron tubule morphogenesis	GO:0072282	0.00358204	2.44587	7	49	2	18776	SOX9,HES5
GO:BP	cartilage development	GO:0051216	0.00358589	2.4454	192	49	5	18776	NPPC,SOX9,COL2A1,HES5,ITGB8
GO:BP	metanephric nephron development	GO:0072210	0.00361126	2.44234	39	49	3	18776	EGR1,SOX9,HES5
GO:BP	osteoblast differentiation	GO:0001649	0.00385156	2.41436	196	49	5	18776	NPPC,SOX9,SOX2,NOTCH1,JUNB
GO:BP	positive regulation of myeloid cell differentiation	GO:0045639	0.00385156	2.41436	104	49	4	18776	FOS,JUN,KITL,ZFP36L1
GO:BP	generation of neurons	GO:0048699	0.00402295	2.39546	1595	49	13	18776	SOX9,JUN,IER2,QK,GAS1,SLC1A3,HES5,EFNB3,EPHA5,FEZ1,GPM6B,GRCC10,NOTCH1
GO:BP	immune system development	GO:0002520	0.00402834	2.39487	969	49	10	18776	FOS,EGR1,JUN,KITL,ZFP36L1,HES5,CRIP2,NOTCH1,ITGB8,JUNB
GO:BP	blood vessel morphogenesis	GO:0048514	0.00402834	2.39487	611	49	8	18776	JUN,ZFP36L1,QK,DDAH1,MFGE8,NOTCH1,ITGB8,JUNB
GO:BP	inner ear development	GO:0048839	0.00415311	2.38163	201	49	5	18776	SOX9,COL2A1,HES5,SOX2,NOTCH1
GO:BP	extracellular matrix assembly	GO:0085029	0.00422169	2.37451	42	49	3	18776	SOX9,GPM6B,NOTCH1
GO:BP	regulation of pro-B cell differentiation	GO:2000973	0.00433463	2.36305	8	49	2	18776	HES5,NOTCH1
GO:BP	neuron development	GO:0048666	0.00439194	2.35734	1184	49	11	18776	JUN,QK,GAS1,SLC1A3,HES5,EFNB3,EPHA5,FEZ1,GPM6B,GRCC10,NOTCH1
GO:BP	gliogenesis	GO:0042063	0.0044908	2.34768	326	49	6	18776	SOX9,DBI,CD9,QK,HES5,NOTCH1
GO:BP	oligodendrocyte differentiation	GO:0048709	0.00451572	2.34527	111	49	4	18776	SOX9,QK,HES5,NOTCH1
GO:BP	positive regulation of epithelial cell proliferation	GO:0050679	0.00451572	2.34527	207	49	5	18776	SOX9,JUN,GAS1,CCND1,NOTCH1
GO:BP	embryonic organ development	GO:0048568	0.00487265	2.31223	475	49	7	18776	SOX9,KITL,COL2A1,ZFP36L1,GAS1,NOTCH1,JUNB
GO:BP	regulation of macromolecule metabolic process	GO:0060255	0.00502888	2.29853	5648	49	27	18776	NPPC,FOS,EGR1,CST3,HOPX,SOX9,DBI,JUN,KITL,COL2A1,ZFP36L1,FBXO2,IER2,QK,GAS1,SPON1,PFN2,HES5,SOX2,EPHA5,NDRG2,ITM2B,CCND1,IRF2BPL,NOTCH1,ITGB8,JUNB
GO:BP	regulation of inner ear auditory receptor cell differentiation	GO:0045607	0.00510015	2.29242	9	49	2	18776	HES5,NOTCH1
GO:BP	regulation of mechanoreceptor differentiation	GO:0045631	0.00510015	2.29242	9	49	2	18776	HES5,NOTCH1
GO:BP	regulation of inner ear receptor cell differentiation	GO:2000980	0.00510015	2.29242	9	49	2	18776	HES5,NOTCH1
GO:BP	regulation of photoreceptor cell differentiation	GO:0046532	0.00510015	2.29242	9	49	2	18776	SOX9,NOTCH1
GO:BP	regulation of transcription from RNA polymerase II promoter in response to stress	GO:0043618	0.00532257	2.27388	47	49	3	18776	EGR1,JUN,NOTCH1
GO:BP	negative regulation of macromolecule biosynthetic process	GO:0010558	0.00545175	2.26346	1443	49	12	18776	NPPC,EGR1,HOPX,SOX9,DBI,JUN,ZFP36L1,HES5,ITM2B,CCND1,IRF2BPL,NOTCH1
GO:BP	positive regulation of neuron death	GO:1901216	0.00546503	2.26241	119	49	4	18776	FOS,EGR1,JUN,HRK
GO:BP	regulation of protein metabolic process	GO:0051246	0.00569271	2.24468	2423	49	16	18776	EGR1,CST3,SOX9,DBI,JUN,KITL,ZFP36L1,FBXO2,QK,GAS1,SPON1,PFN2,HES5,SOX2,ITM2B,CCND1
GO:BP	response to organonitrogen compound	GO:0010243	0.00569271	2.24468	1040	49	10	18776	FOS,EGR1,SOX9,JUN,CD9,ZFP36L1,FBXO2,SLC1A3,CCND1,NOTCH1
GO:BP	cellular response to chemical stimulus	GO:0070887	0.00569271	2.24468	2957	49	18	18776	FOS,PLA2G7,EGR1,SOX9,JUN,COL2A1,ZFP36L1,GAS1,DDAH1,SLC1A3,HES5,EPHA5,FEZ1,CCND1,SORBS2,NOTCH1,ITGB8,JUNB
GO:BP	regulation of DNA-templated transcription in response to stress	GO:0043620	0.00569271	2.24468	50	49	3	18776	EGR1,JUN,NOTCH1
GO:BP	regulation of lymphoid progenitor cell differentiation	GO:1905456	0.00569271	2.24468	10	49	2	18776	HES5,NOTCH1
GO:BP	transmembrane receptor protein serine/threonine kinase signaling pathway	GO:0007178	0.00569271	2.24468	350	49	6	18776	FOS,EGR1,JUN,HES5,NOTCH1,ITGB8
GO:BP	negative regulation of cell differentiation	GO:0045596	0.00569271	2.24468	666	49	8	18776	NPPC,HOPX,SOX9,ZFP36L1,HES5,EFNB3,CCND1,NOTCH1
GO:BP	positive regulation of monocyte differentiation	GO:0045657	0.00569271	2.24468	10	49	2	18776	JUN,ZFP36L1
GO:BP	neuron projection development	GO:0031175	0.00569271	2.24468	1041	49	10	18776	JUN,QK,GAS1,HES5,EFNB3,EPHA5,FEZ1,GPM6B,GRCC10,NOTCH1
GO:BP	metanephric tubule morphogenesis	GO:0072173	0.00569271	2.24468	10	49	2	18776	SOX9,HES5
GO:BP	limb bud formation	GO:0060174	0.00569271	2.24468	10	49	2	18776	SOX9,COL2A1
GO:BP	regulation of oligodendrocyte differentiation	GO:0048713	0.00569271	2.24468	49	49	3	18776	QK,HES5,NOTCH1
GO:BP	growth plate cartilage chondrocyte differentiation	GO:0003418	0.00569271	2.24468	10	49	2	18776	NPPC,SOX9
GO:BP	cell-cell signaling	GO:0007267	0.00583555	2.23392	1472	49	12	18776	EGR1,SOX9,DBI,PFN2,SLC1A3,SOX2,EFNB3,EPHA5,NDRG2,CCND1,SORBS2,NOTCH1
GO:BP	regulation of myeloid leukocyte differentiation	GO:0002761	0.00587709	2.23084	125	49	4	18776	FOS,JUN,KITL,ZFP36L1
GO:BP	regulation of nitrogen compound metabolic process	GO:0051171	0.00617605	2.20929	5106	49	25	18776	NPPC,FOS,EGR1,CST3,HOPX,SOX9,DBI,JUN,KITL,ZFP36L1,FBXO2,IER2,QK,GAS1,SPON1,PFN2,DDAH1,HES5,SOX2,EPHA5,ITM2B,CCND1,IRF2BPL,NOTCH1,JUNB
GO:BP	negative regulation of canonical Wnt signaling pathway	GO:0090090	0.00634048	2.19788	128	49	4	18776	EGR1,SOX9,SOX2,NOTCH1
GO:BP	plasma membrane bounded cell projection organization	GO:0120036	0.00634071	2.19786	1490	49	12	18776	TTYH1,JUN,QK,GAS1,PFN2,HES5,EFNB3,EPHA5,FEZ1,GPM6B,GRCC10,NOTCH1
GO:BP	pro-B cell differentiation	GO:0002328	0.00636085	2.19648	11	49	2	18776	HES5,NOTCH1
GO:BP	regulation of localization	GO:0032879	0.00636085	2.19648	2743	49	17	18776	NPPC,PLA2G7,EGR1,SOX9,DBI,JUN,CD9,KITL,ZFP36L1,GAS1,PFN2,EPHA5,MFGE8,FEZ1,GPM6B,SORBS2,NOTCH1
GO:BP	negative regulation of hematopoietic progenitor cell differentiation	GO:1901533	0.00636085	2.19648	11	49	2	18776	HES5,NOTCH1
GO:BP	regulation of epidermal cell differentiation	GO:0045604	0.00636085	2.19648	53	49	3	18776	ZFP36L1,HES5,NOTCH1
GO:BP	epithelial cell proliferation involved in prostate gland development	GO:0060767	0.00636085	2.19648	11	49	2	18776	SOX9,NOTCH1
GO:BP	negative regulation of fatty acid oxidation	GO:0046322	0.00636085	2.19648	11	49	2	18776	SOX9,DBI
GO:BP	cellular response to transforming growth factor beta stimulus	GO:0071560	0.00648851	2.18786	237	49	5	18776	FOS,SOX9,JUN,ZFP36L1,ITGB8
GO:BP	negative regulation of cellular biosynthetic process	GO:0031327	0.00653731	2.1846	1504	49	12	18776	NPPC,EGR1,HOPX,SOX9,DBI,JUN,ZFP36L1,HES5,ITM2B,CCND1,IRF2BPL,NOTCH1
GO:BP	cellular response to endogenous stimulus	GO:0071495	0.00664548	2.17747	1286	49	11	18776	FOS,EGR1,SOX9,JUN,COL2A1,ZFP36L1,SLC1A3,HES5,EPHA5,NOTCH1,ITGB8
GO:BP	response to transforming growth factor beta	GO:0071559	0.00699707	2.15508	242	49	5	18776	FOS,SOX9,JUN,ZFP36L1,ITGB8
GO:BP	regulation of stem cell differentiation	GO:2000736	0.00712489	2.14722	56	49	3	18776	SOX9,HES5,NOTCH1
GO:BP	regulation of transcription from RNA polymerase II promoter in response to hypoxia	GO:0061418	0.00717342	2.14427	12	49	2	18776	EGR1,NOTCH1
GO:BP	otic vesicle development	GO:0071599	0.00717342	2.14427	12	49	2	18776	SOX9,COL2A1
GO:BP	cell projection organization	GO:0030030	0.00717342	2.14427	1526	49	12	18776	TTYH1,JUN,QK,GAS1,PFN2,HES5,EFNB3,EPHA5,FEZ1,GPM6B,GRCC10,NOTCH1
GO:BP	muscle cell differentiation	GO:0042692	0.00717342	2.14427	379	49	6	18776	HOPX,SOX9,CD9,QK,SORBS2,NOTCH1
GO:BP	movement of cell or subcellular component	GO:0006928	0.00717342	2.14427	2005	49	14	18776	PLA2G7,EGR1,SOX9,JUN,CD9,KITL,IER2,GAS1,PFN2,EFNB3,EPHA5,FEZ1,NOTCH1,ITGB8
GO:BP	cellular response to hypoxia	GO:0071456	0.00747267	2.12652	138	49	4	18776	EGR1,ZFP36L1,DDAH1,NOTCH1
GO:BP	negative regulation of biosynthetic process	GO:0009890	0.00778121	2.10895	1544	49	12	18776	NPPC,EGR1,HOPX,SOX9,DBI,JUN,ZFP36L1,HES5,ITM2B,CCND1,IRF2BPL,NOTCH1
GO:BP	regulation of epidermis development	GO:0045682	0.00779706	2.10807	59	49	3	18776	ZFP36L1,HES5,NOTCH1
GO:BP	endochondral bone morphogenesis	GO:0060350	0.00779706	2.10807	59	49	3	18776	NPPC,SOX9,COL2A1
GO:BP	regulation of cellular biosynthetic process	GO:0031326	0.00779706	2.10807	3666	49	20	18776	NPPC,FOS,EGR1,CST3,HOPX,SOX9,DBI,JUN,ZFP36L1,IER2,QK,DDAH1,HES5,SOX2,EPHA5,ITM2B,CCND1,IRF2BPL,NOTCH1,JUNB
GO:BP	regulation of cell adhesion	GO:0030155	0.00796593	2.09876	720	49	8	18776	SOX9,CD9,S100A10,SOX2,EFNB3,EPHA5,GPM6B,NOTCH1
GO:BP	regulation of extracellular matrix assembly	GO:1901201	0.00803184	2.09519	13	49	2	18776	SOX9,NOTCH1
GO:BP	eye development	GO:0001654	0.00803456	2.09504	391	49	6	18776	SOX9,JUN,GAS1,HES5,SOX2,GRCC10
GO:BP	locomotion	GO:0040011	0.00803456	2.09504	1793	49	13	18776	PLA2G7,EGR1,SOX9,JUN,CD9,KITL,IER2,GAS1,PFN2,EFNB3,EPHA5,NOTCH1,ITGB8
GO:BP	response to abiotic stimulus	GO:0009628	0.00825028	2.08353	1122	49	10	18776	NPPC,FOS,EGR1,SOX9,JUN,ZFP36L1,DDAH1,SLC1A3,CCND1,NOTCH1
GO:BP	regulation of myoblast differentiation	GO:0045661	0.00825028	2.08353	61	49	3	18776	SOX9,ZFP36L1,NOTCH1
GO:BP	visual system development	GO:0150063	0.00825028	2.08353	394	49	6	18776	SOX9,JUN,GAS1,HES5,SOX2,GRCC10
GO:BP	brain development	GO:0007420	0.00836702	2.07743	730	49	8	18776	DBI,GAS1,HES5,SOX2,EPHA5,FEZ1,GRCC10,NOTCH1
GO:BP	leukocyte differentiation	GO:0002521	0.00837406	2.07706	555	49	7	18776	FOS,EGR1,JUN,KITL,ZFP36L1,ITGB8,JUNB
GO:BP	cellular response to decreased oxygen levels	GO:0036294	0.0084902	2.07108	146	49	4	18776	EGR1,ZFP36L1,DDAH1,NOTCH1
GO:BP	sensory system development	GO:0048880	0.00853828	2.06863	399	49	6	18776	SOX9,JUN,GAS1,HES5,SOX2,GRCC10
GO:BP	myeloid cell differentiation	GO:0030099	0.00860156	2.06542	400	49	6	18776	FOS,JUN,KITL,ZFP36L1,ITGB8,JUNB
GO:BP	heart valve formation	GO:0003188	0.00870278	2.06034	14	49	2	18776	SOX9,NOTCH1
GO:BP	positive regulation of cellular metabolic process	GO:0031325	0.00870278	2.06034	3140	49	18	18776	FOS,EGR1,CST3,SOX9,JUN,KITL,ZFP36L1,IER2,SPON1,PFN2,DDAH1,HES5,SOX2,EPHA5,CCND1,IRF2BPL,NOTCH1,JUNB
GO:BP	response to calcium ion	GO:0051592	0.00870278	2.06034	148	49	4	18776	FOS,JUN,CCND1,JUNB
GO:BP	cell fate commitment	GO:0045165	0.00881686	2.05469	264	49	5	18776	SOX9,GAS1,HES5,SOX2,NOTCH1
GO:BP	Wnt signaling pathway	GO:0016055	0.00891812	2.04973	405	49	6	18776	EGR1,SOX9,SOX2,NDRG2,CCND1,NOTCH1
GO:BP	appendage morphogenesis	GO:0035107	0.00891812	2.04973	150	49	4	18776	SOX9,COL2A1,GAS1,NOTCH1
GO:BP	limb morphogenesis	GO:0035108	0.00891812	2.04973	150	49	4	18776	SOX9,COL2A1,GAS1,NOTCH1
GO:BP	embryo development	GO:0009790	0.00891812	2.04973	1144	49	10	18776	HOPX,SOX9,KITL,COL2A1,ZFP36L1,GAS1,HES5,SOX2,NOTCH1,JUNB
GO:BP	cell-cell signaling by wnt	GO:0198738	0.00895749	2.04781	407	49	6	18776	EGR1,SOX9,SOX2,NDRG2,CCND1,NOTCH1
GO:BP	immune system process	GO:0002376	0.00897562	2.04694	2339	49	15	18776	NPPC,FOS,PLA2G7,EGR1,SOX9,JUN,CD9,KITL,ZFP36L1,HES5,EFNB3,CRIP2,NOTCH1,ITGB8,JUNB
GO:BP	regulation of biosynthetic process	GO:0009889	0.00898996	2.04624	3742	49	20	18776	NPPC,FOS,EGR1,CST3,HOPX,SOX9,DBI,JUN,ZFP36L1,IER2,QK,DDAH1,HES5,SOX2,EPHA5,ITM2B,CCND1,IRF2BPL,NOTCH1,JUNB
GO:BP	chordate embryonic development	GO:0043009	0.00900756	2.04539	749	49	8	18776	HOPX,SOX9,COL2A1,ZFP36L1,GAS1,HES5,NOTCH1,JUNB
GO:BP	regulation of cell cycle	GO:0051726	0.00900756	2.04539	942	49	9	18776	NPPC,SOX9,JUN,ZFP36L1,GAS1,SOX2,CCND1,NOTCH1,JUNB
GO:BP	telencephalon development	GO:0021537	0.00930148	2.03145	271	49	5	18776	DBI,HES5,EPHA5,FEZ1,GRCC10
GO:BP	negative regulation of epidermis development	GO:0045683	0.00930148	2.03145	15	49	2	18776	HES5,NOTCH1
GO:BP	negative regulation of epidermal cell differentiation	GO:0045605	0.00930148	2.03145	15	49	2	18776	HES5,NOTCH1
GO:BP	regulation of cell death	GO:0010941	0.00938968	2.02735	1609	49	12	18776	FOS,EGR1,CST3,SOX9,JUN,KITL,COL2A1,ZFP36L1,QK,GAS1,NOTCH1,HRK
GO:BP	negative regulation of Wnt signaling pathway	GO:0030178	0.00947103	2.0236	155	49	4	18776	EGR1,SOX9,SOX2,NOTCH1
GO:BP	stem cell population maintenance	GO:0019827	0.00947103	2.0236	155	49	4	18776	SOX9,HES5,SOX2,NOTCH1
GO:BP	positive regulation of cellular component movement	GO:0051272	0.00977631	2.00983	582	49	7	18776	PLA2G7,EGR1,SOX9,JUN,KITL,FEZ1,NOTCH1
GO:BP	nephron development	GO:0072006	0.00978431	2.00947	157	49	4	18776	EGR1,SOX9,HES5,NOTCH1
GO:BP	positive regulation of miRNA transcription	GO:1902895	0.00978431	2.00947	68	49	3	18776	FOS,EGR1,JUN
GO:BP	embryo development ending in birth or egg hatching	GO:0009792	0.0098188	2.00794	765	49	8	18776	HOPX,SOX9,COL2A1,ZFP36L1,GAS1,HES5,NOTCH1,JUNB
GO:BP	maintenance of cell number	GO:0098727	0.00989269	2.00469	158	49	4	18776	SOX9,HES5,SOX2,NOTCH1
GO:BP	regulation of macromolecule biosynthetic process	GO:0010556	0.00989269	2.00469	3493	49	19	18776	NPPC,FOS,EGR1,CST3,HOPX,SOX9,DBI,JUN,ZFP36L1,IER2,QK,HES5,SOX2,EPHA5,ITM2B,CCND1,IRF2BPL,NOTCH1,JUNB
GO:BP	chondrocyte differentiation involved in endochondral bone morphogenesis	GO:0003413	0.00993293	2.00292	16	49	2	18776	NPPC,SOX9
GO:BP	glial cell fate commitment	GO:0021781	0.00993293	2.00292	16	49	2	18776	SOX9,HES5
GO:BP	negative regulation of cell cycle G1/S phase transition	GO:1902807	0.00993293	2.00292	69	49	3	18776	GAS1,SOX2,CCND1
GO:BP	negative regulation of oligodendrocyte differentiation	GO:0048715	0.00993293	2.00292	16	49	2	18776	HES5,NOTCH1
GO:BP	epithelium development	GO:0060429	0.0101872	1.99195	1181	49	10	18776	ALDOC,SOX9,DBI,JUN,COL2A1,ZFP36L1,GAS1,HES5,CCND1,NOTCH1
GO:BP	regulation of cellular macromolecule biosynthetic process	GO:2000112	0.0105863	1.97525	596	49	7	18776	NPPC,CST3,DBI,JUN,ZFP36L1,QK,ITM2B
GO:BP	skeletal muscle cell differentiation	GO:0035914	0.0105863	1.97525	71	49	3	18776	FOS,EGR1,NOTCH1
GO:BP	growth	GO:0040007	0.010669	1.97188	979	49	9	18776	NPPC,HOPX,SOX9,CD9,ZFP36L1,GAS1,SOX2,SORBS2,NOTCH1
GO:BP	cellular response to oxygen levels	GO:0071453	0.0108497	1.96458	164	49	4	18776	EGR1,ZFP36L1,DDAH1,NOTCH1
GO:BP	cellular response to follicle-stimulating hormone stimulus	GO:0071372	0.010864	1.96401	17	49	2	18776	EPHA5,NOTCH1
GO:BP	glomerular mesangium development	GO:0072109	0.010864	1.96401	17	49	2	18776	EGR1,NOTCH1
GO:BP	liver development	GO:0001889	0.0109403	1.96097	165	49	4	18776	SOX9,JUN,CCND1,NOTCH1
GO:BP	positive regulation of transcription by RNA polymerase II	GO:0045944	0.011373	1.94413	1204	49	10	18776	FOS,EGR1,SOX9,JUN,IER2,HES5,SOX2,IRF2BPL,NOTCH1,JUNB
GO:BP	hepaticobiliary system development	GO:0061008	0.0115887	1.93597	168	49	4	18776	SOX9,JUN,CCND1,NOTCH1
GO:BP	localization	GO:0051179	0.0116909	1.93215	5788	49	26	18776	TTR,NPPC,PLA2G7,EGR1,SOX9,DBI,TTYH1,JUN,CD9,KITL,ZFP36L1,IER2,QK,GAS1,PFN2,SCRN1,S100A10,SLC1A3,EPHA5,MFGE8,FEZ1,GPM6B,CCND1,SORBS2,NOTCH1,ITGB8
GO:BP	regulation of monocyte differentiation	GO:0045655	0.0118627	1.92582	18	49	2	18776	JUN,ZFP36L1
GO:BP	aortic valve morphogenesis	GO:0003180	0.0118627	1.92582	18	49	2	18776	SOX9,NOTCH1
GO:BP	developmental process involved in reproduction	GO:0003006	0.0120276	1.91982	1003	49	9	18776	NPPC,SOX9,KITL,ZFP36L1,QK,CCND1,IRF2BPL,NOTCH1,JUNB
GO:BP	embryonic morphogenesis	GO:0048598	0.0120276	1.91982	615	49	7	18776	SOX9,COL2A1,ZFP36L1,GAS1,HES5,SOX2,NOTCH1
GO:BP	signal transduction in absence of ligand	GO:0038034	0.0125006	1.90307	77	49	3	18776	KITL,COL2A1,GAS1
GO:BP	extrinsic apoptotic signaling pathway in absence of ligand	GO:0097192	0.0125006	1.90307	77	49	3	18776	KITL,COL2A1,GAS1
GO:BP	response to chemical	GO:0042221	0.0125755	1.90047	5155	49	24	18776	NPPC,FOS,PLA2G7,EGR1,SOX9,JUN,CD9,COL2A1,ZFP36L1,FBXO2,IER2,GAS1,DDAH1,SLC1A3,HES5,SOX2,EFNB3,EPHA5,FEZ1,CCND1,SORBS2,NOTCH1,ITGB8,JUNB
GO:BP	positive regulation of hemopoiesis	GO:1903708	0.0125945	1.89982	174	49	4	18776	FOS,JUN,KITL,ZFP36L1
GO:BP	regulation of programmed cell death	GO:0043067	0.0125945	1.89982	1456	49	11	18776	EGR1,CST3,SOX9,JUN,KITL,COL2A1,ZFP36L1,QK,GAS1,NOTCH1,HRK
GO:BP	positive regulation of leukocyte differentiation	GO:1902107	0.0125945	1.89982	174	49	4	18776	FOS,JUN,KITL,ZFP36L1
GO:BP	nephron tubule formation	GO:0072079	0.0125948	1.89981	19	49	2	18776	SOX9,HES5
GO:BP	metanephric nephron tubule development	GO:0072234	0.0125948	1.89981	19	49	2	18776	SOX9,HES5
GO:BP	regulation of cell proliferation involved in heart morphogenesis	GO:2000136	0.0125948	1.89981	19	49	2	18776	SOX9,NOTCH1
GO:BP	positive regulation of macromolecule metabolic process	GO:0010604	0.0126039	1.8995	3305	49	18	18776	FOS,EGR1,CST3,SOX9,JUN,KITL,ZFP36L1,IER2,QK,SPON1,PFN2,HES5,SOX2,CCND1,IRF2BPL,NOTCH1,ITGB8,JUNB
GO:BP	multi-organism reproductive process	GO:0044703	0.0127125	1.89577	1018	49	9	18776	NPPC,FOS,SOX9,CD9,KITL,QK,MFGE8,NOTCH1,JUNB
GO:BP	positive regulation of neuron apoptotic process	GO:0043525	0.0128791	1.89011	79	49	3	18776	EGR1,JUN,HRK
GO:BP	astrocyte differentiation	GO:0048708	0.0132986	1.87619	80	49	3	18776	SOX9,HES5,NOTCH1
GO:BP	regulation of cellular localization	GO:0060341	0.0133774	1.87363	823	49	8	18776	NPPC,DBI,ZFP36L1,GAS1,EPHA5,FEZ1,GPM6B,SORBS2
GO:BP	negative regulation of neuron differentiation	GO:0045665	0.0133794	1.87356	81	49	3	18776	SOX9,HES5,NOTCH1
GO:BP	cell proliferation involved in heart morphogenesis	GO:0061323	0.0133794	1.87356	20	49	2	18776	SOX9,NOTCH1
GO:BP	positive regulation of biosynthetic process	GO:0009891	0.0133794	1.87356	1965	49	13	18776	FOS,EGR1,CST3,SOX9,DBI,JUN,IER2,DDAH1,HES5,SOX2,IRF2BPL,NOTCH1,JUNB
GO:BP	notochord development	GO:0030903	0.0133794	1.87356	20	49	2	18776	SOX9,COL2A1
GO:BP	neural tube development	GO:0021915	0.0133794	1.87356	179	49	4	18776	ZFP36L1,GAS1,HES5,NOTCH1
GO:BP	growth plate cartilage development	GO:0003417	0.0133794	1.87356	20	49	2	18776	NPPC,SOX9
GO:BP	regulation of cellular component movement	GO:0051270	0.013497	1.86976	1033	49	9	18776	PLA2G7,EGR1,SOX9,JUN,CD9,KITL,PFN2,FEZ1,NOTCH1
GO:BP	regulation of Notch signaling pathway	GO:0008593	0.0137467	1.8618	82	49	3	18776	HES5,ENHO,NOTCH1
GO:BP	response to hypoxia	GO:0001666	0.0137543	1.86156	312	49	5	18776	NPPC,EGR1,ZFP36L1,DDAH1,NOTCH1
GO:BP	limb development	GO:0060173	0.0139394	1.85576	183	49	4	18776	SOX9,COL2A1,GAS1,NOTCH1
GO:BP	appendage development	GO:0048736	0.0139394	1.85576	183	49	4	18776	SOX9,COL2A1,GAS1,NOTCH1
GO:BP	cellular response to calcium ion	GO:0071277	0.0140027	1.85379	83	49	3	18776	FOS,JUN,JUNB
GO:BP	cartilage condensation	GO:0001502	0.0142252	1.84694	21	49	2	18776	SOX9,COL2A1
GO:BP	lymphoid progenitor cell differentiation	GO:0002320	0.0142252	1.84694	21	49	2	18776	HES5,NOTCH1
GO:BP	organ growth	GO:0035265	0.0148496	1.82829	187	49	4	18776	NPPC,SOX9,SORBS2,NOTCH1
GO:BP	regulation of cellular protein metabolic process	GO:0032268	0.0149631	1.82498	2259	49	14	18776	EGR1,CST3,SOX9,DBI,JUN,KITL,ZFP36L1,FBXO2,QK,GAS1,SPON1,PFN2,HES5,CCND1
GO:BP	metanephric nephron epithelium development	GO:0072243	0.0150115	1.82358	22	49	2	18776	SOX9,HES5
GO:BP	negative regulation of biomineral tissue development	GO:0070168	0.0150115	1.82358	22	49	2	18776	SOX9,NOTCH1
GO:BP	response to corticosteroid	GO:0031960	0.0150115	1.82358	188	49	4	18776	FOS,ZFP36L1,CCND1,NOTCH1
GO:BP	positive regulation of transcription from RNA polymerase II promoter involved in cellular response to chemical stimulus	GO:1901522	0.0150115	1.82358	22	49	2	18776	JUN,NOTCH1
GO:BP	epidermis development	GO:0008544	0.0150115	1.82358	322	49	5	18776	SOX9,DBI,ZFP36L1,HES5,NOTCH1
GO:BP	cell death	GO:0008219	0.0150115	1.82358	2002	49	13	18776	FOS,EGR1,ALDOC,CST3,SOX9,JUN,KITL,COL2A1,ZFP36L1,QK,GAS1,NOTCH1,HRK
GO:BP	negative regulation of stem cell differentiation	GO:2000737	0.0150115	1.82358	22	49	2	18776	HES5,NOTCH1
GO:BP	response to muscle stretch	GO:0035994	0.0150115	1.82358	22	49	2	18776	FOS,JUN
GO:BP	response to decreased oxygen levels	GO:0036293	0.0150296	1.82305	323	49	5	18776	NPPC,EGR1,ZFP36L1,DDAH1,NOTCH1
GO:BP	regulation of glial cell differentiation	GO:0045685	0.0151074	1.82081	87	49	3	18776	QK,HES5,NOTCH1
GO:BP	endoderm development	GO:0007492	0.0151074	1.82081	87	49	3	18776	ZFP36L1,SOX2,NOTCH1
GO:BP	regulation of primary metabolic process	GO:0080090	0.0151629	1.81922	5275	49	24	18776	NPPC,FOS,EGR1,CST3,HOPX,SOX9,DBI,JUN,KITL,ZFP36L1,FBXO2,IER2,QK,GAS1,SPON1,PFN2,HES5,SOX2,EPHA5,ITM2B,CCND1,IRF2BPL,NOTCH1,JUNB
GO:BP	epithelial cell differentiation	GO:0030855	0.015354	1.81378	662	49	7	18776	ALDOC,SOX9,JUN,ZFP36L1,HES5,CCND1,NOTCH1
GO:BP	mesenchymal cell development	GO:0014031	0.0153746	1.8132	88	49	3	18776	SOX9,KITL,NOTCH1
GO:BP	cyclic-nucleotide-mediated signaling	GO:0019935	0.0153746	1.8132	88	49	3	18776	NPPC,SOX9,EPHA5
GO:BP	glutamine family amino acid catabolic process	GO:0009065	0.0156789	1.80469	23	49	2	18776	DDAH1,GAD2
GO:BP	trophectodermal cell differentiation	GO:0001829	0.0156789	1.80469	23	49	2	18776	HOPX,JUNB
GO:BP	aortic valve development	GO:0003176	0.0156789	1.80469	23	49	2	18776	SOX9,NOTCH1
GO:BP	metanephric tubule development	GO:0072170	0.0156789	1.80469	23	49	2	18776	SOX9,HES5
GO:BP	negative regulation of biomineralization	GO:0110150	0.0156789	1.80469	23	49	2	18776	SOX9,NOTCH1
GO:BP	multicellular organism reproduction	GO:0032504	0.0157243	1.80343	864	49	8	18776	NPPC,EGR1,SOX9,CD9,KITL,QK,NOTCH1,JUNB
GO:BP	negative regulation of cell development	GO:0010721	0.0158408	1.80022	195	49	4	18776	NPPC,HES5,EFNB3,NOTCH1
GO:BP	myoblast differentiation	GO:0045445	0.0162122	1.79016	91	49	3	18776	SOX9,ZFP36L1,NOTCH1
GO:BP	cognition	GO:0050890	0.0162122	1.79016	334	49	5	18776	FOS,EGR1,DBI,JUN,GRCC10
GO:BP	hair follicle development	GO:0001942	0.0162122	1.79016	91	49	3	18776	SOX9,DBI,NOTCH1
GO:BP	axon development	GO:0061564	0.0162122	1.79016	494	49	6	18776	JUN,GAS1,EFNB3,EPHA5,GRCC10,NOTCH1
GO:BP	negative regulation of cell cycle	GO:0045786	0.0162122	1.79016	334	49	5	18776	NPPC,ZFP36L1,GAS1,SOX2,CCND1
GO:BP	regulation of biomineral tissue development	GO:0070167	0.0162122	1.79016	91	49	3	18776	SOX9,GPM6B,NOTCH1
GO:BP	metanephric nephron morphogenesis	GO:0072273	0.0162895	1.78809	24	49	2	18776	SOX9,HES5
GO:BP	response to follicle-stimulating hormone	GO:0032354	0.0162895	1.78809	24	49	2	18776	EPHA5,NOTCH1
GO:BP	neuronal stem cell population maintenance	GO:0097150	0.0162895	1.78809	24	49	2	18776	HES5,NOTCH1
GO:BP	reproductive structure development	GO:0048608	0.0162895	1.78809	497	49	6	18776	SOX9,KITL,ZFP36L1,CCND1,NOTCH1,JUNB
GO:BP	cell fate specification	GO:0001708	0.0162895	1.78809	92	49	3	18776	SOX9,SOX2,NOTCH1
GO:BP	metanephros development	GO:0001656	0.0162895	1.78809	92	49	3	18776	EGR1,SOX9,HES5
GO:BP	ERK1 and ERK2 cascade	GO:0070371	0.0165091	1.78228	338	49	5	18776	SOX9,JUN,ZFP36L1,NDRG2,NOTCH1
GO:BP	regulation of biomineralization	GO:0110149	0.0165091	1.78228	93	49	3	18776	SOX9,GPM6B,NOTCH1
GO:BP	roof of mouth development	GO:0060021	0.0165091	1.78228	93	49	3	18776	COL2A1,GAS1,ITGB8
GO:BP	skeletal system development	GO:0001501	0.0165091	1.78228	499	49	6	18776	NPPC,SOX9,COL2A1,GAS1,HES5,ITGB8
GO:BP	cellular metabolic process	GO:0044237	0.0165091	1.78228	9377	49	35	18776	TTR,NPPC,FOS,PLA2G7,EGR1,ALDOC,CST3,HOPX,SOX9,DBI,JUN,CD9,KITL,COL2A1,ZFP36L1,FBXO2,IER2,QK,GAS1,SPON1,PFN2,DDAH1,SLC1A3,HES5,SOX2,EPHA5,ITM2B,PPP1R14C,FEZ1,CCND1,IRF2BPL,NOTCH1,ITGB8,GAD2,JUNB
GO:BP	reproductive system development	GO:0061458	0.0165758	1.78053	501	49	6	18776	SOX9,KITL,ZFP36L1,CCND1,NOTCH1,JUNB
GO:BP	nephron tubule development	GO:0072080	0.016779	1.77523	94	49	3	18776	SOX9,HES5,NOTCH1
GO:BP	molting cycle process	GO:0022404	0.016779	1.77523	94	49	3	18776	SOX9,DBI,NOTCH1
GO:BP	hair cycle process	GO:0022405	0.016779	1.77523	94	49	3	18776	SOX9,DBI,NOTCH1
GO:BP	camera-type eye development	GO:0043010	0.016779	1.77523	341	49	5	18776	SOX9,JUN,GAS1,HES5,GRCC10
GO:BP	cellular response to gonadotropin stimulus	GO:0071371	0.0168911	1.77234	25	49	2	18776	EPHA5,NOTCH1
GO:BP	cell aggregation	GO:0098743	0.0168911	1.77234	25	49	2	18776	SOX9,COL2A1
GO:BP	cellular response to organic substance	GO:0071310	0.0170104	1.76929	2332	49	14	18776	FOS,EGR1,SOX9,JUN,COL2A1,ZFP36L1,GAS1,SLC1A3,HES5,EPHA5,FEZ1,CCND1,NOTCH1,ITGB8
GO:BP	skin epidermis development	GO:0098773	0.0170104	1.76929	95	49	3	18776	SOX9,DBI,NOTCH1
GO:BP	protein metabolic process	GO:0019538	0.0170104	1.76929	5032	49	23	18776	EGR1,CST3,HOPX,SOX9,DBI,JUN,KITL,COL2A1,ZFP36L1,FBXO2,QK,GAS1,SPON1,PFN2,DDAH1,SCRN1,HES5,SOX2,EPHA5,ITM2B,CCND1,IRF2BPL,NOTCH1
GO:BP	response to oxygen levels	GO:0070482	0.0175187	1.7565	346	49	5	18776	NPPC,EGR1,ZFP36L1,DDAH1,NOTCH1
GO:BP	negative regulation of fatty acid metabolic process	GO:0045922	0.0178434	1.74852	26	49	2	18776	SOX9,DBI
GO:BP	positive regulation of mesenchymal cell proliferation	GO:0002053	0.0178434	1.74852	26	49	2	18776	SOX9,GAS1
GO:BP	response to corticosterone	GO:0051412	0.0178434	1.74852	26	49	2	18776	FOS,CCND1
GO:BP	regulation of cell migration	GO:0030334	0.0178561	1.74821	898	49	8	18776	PLA2G7,EGR1,SOX9,JUN,CD9,KITL,PFN2,NOTCH1
GO:BP	renal tubule development	GO:0061326	0.0181617	1.74084	98	49	3	18776	SOX9,HES5,NOTCH1
GO:BP	cell-substrate adhesion	GO:0031589	0.0183857	1.73552	352	49	5	18776	TTYH1,S100A10,GPM6B,NOTCH1,ITGB8
GO:BP	cell surface receptor signaling pathway involved in cell-cell signaling	GO:1905114	0.0183857	1.73552	517	49	6	18776	EGR1,SOX9,SOX2,NDRG2,CCND1,NOTCH1
GO:BP	negative regulation of transcription by RNA polymerase II	GO:0000122	0.0183857	1.73552	904	49	8	18776	EGR1,HOPX,SOX9,JUN,HES5,CCND1,IRF2BPL,NOTCH1
GO:BP	bone morphogenesis	GO:0060349	0.0184515	1.73397	99	49	3	18776	NPPC,SOX9,COL2A1
GO:BP	metabolic process	GO:0008152	0.0185907	1.7307	10284	49	37	18776	TTR,NPPC,FOS,PLA2G7,EGR1,ALDOC,CST3,HOPX,SOX9,DBI,JUN,CD9,KITL,COL2A1,ZFP36L1,FBXO2,IER2,QK,GAS1,SPON1,PFN2,DDAH1,SCRN1,SLC1A3,HES5,SOX2,EPHA5,NDRG2,ITM2B,PPP1R14C,FEZ1,CCND1,IRF2BPL,NOTCH1,ITGB8,GAD2,JUNB
GO:BP	programmed cell death	GO:0012501	0.0186209	1.73	1841	49	12	18776	EGR1,ALDOC,CST3,SOX9,JUN,KITL,COL2A1,ZFP36L1,QK,GAS1,NOTCH1,HRK
GO:BP	behavior	GO:0007610	0.0186209	1.73	706	49	7	18776	FOS,EGR1,DBI,JUN,SLC1A3,EFNB3,GRCC10
GO:BP	positive regulation of nitrogen compound metabolic process	GO:0051173	0.0186209	1.73	2922	49	16	18776	FOS,EGR1,SOX9,JUN,KITL,ZFP36L1,IER2,SPON1,PFN2,DDAH1,HES5,SOX2,CCND1,IRF2BPL,NOTCH1,JUNB
GO:BP	response to mechanical stimulus	GO:0009612	0.0189071	1.72337	213	49	4	18776	FOS,SOX9,JUN,SLC1A3
GO:BP	response to cAMP	GO:0051591	0.0191586	1.71764	101	49	3	18776	FOS,JUN,ZFP36L1
GO:BP	negative regulation of developmental process	GO:0051093	0.0191748	1.71727	914	49	8	18776	NPPC,HOPX,SOX9,ZFP36L1,HES5,EFNB3,CCND1,NOTCH1
GO:BP	negative regulation of myoblast differentiation	GO:0045662	0.0197025	1.70548	28	49	2	18776	SOX9,NOTCH1
GO:BP	metanephric epithelium development	GO:0072207	0.0197025	1.70548	28	49	2	18776	SOX9,HES5
GO:BP	Notch signaling pathway involved in regulation of secondary heart field cardioblast proliferation	GO:0003270	0.0198238	1.70281	1	49	1	18776	NOTCH1
GO:BP	regulation of myeloid cell differentiation	GO:0045637	0.0198238	1.70281	218	49	4	18776	FOS,JUN,KITL,ZFP36L1
GO:BP	positive regulation of anterograde axonal transport of mitochondrion	GO:0061881	0.0198238	1.70281	1	49	1	18776	FEZ1
GO:BP	cellular response to raffinose	GO:0097403	0.0198238	1.70281	1	49	1	18776	ZFP36L1
GO:BP	regulation of anterograde axonal transport of mitochondrion	GO:0061880	0.0198238	1.70281	1	49	1	18776	FEZ1
GO:BP	coronary sinus valve morphogenesis	GO:0003182	0.0198238	1.70281	1	49	1	18776	NOTCH1
GO:BP	coronary sinus valve development	GO:0003178	0.0198238	1.70281	1	49	1	18776	NOTCH1
GO:BP	response to raffinose	GO:1901545	0.0198238	1.70281	1	49	1	18776	ZFP36L1
GO:BP	positive regulation of glomerular metanephric mesangial cell proliferation	GO:0072303	0.0198238	1.70281	1	49	1	18776	EGR1
GO:BP	chondrocyte differentiation	GO:0002062	0.0198238	1.70281	103	49	3	18776	NPPC,SOX9,COL2A1
GO:BP	glomerulus vasculature development	GO:0072012	0.0198238	1.70281	29	49	2	18776	EGR1,NOTCH1
GO:BP	negative regulation of cell cycle phase transition	GO:1901988	0.0198238	1.70281	221	49	4	18776	ZFP36L1,GAS1,SOX2,CCND1
GO:BP	epithelial cell proliferation involved in prostatic bud elongation	GO:0060517	0.0198238	1.70281	1	49	1	18776	SOX9
GO:BP	response to mycophenolic acid	GO:0071505	0.0198238	1.70281	1	49	1	18776	EGR1
GO:BP	regulation of cell proliferation involved in tissue homeostasis	GO:0060784	0.0198238	1.70281	1	49	1	18776	SOX9
GO:BP	venous endothelial cell differentiation	GO:0060843	0.0198238	1.70281	1	49	1	18776	NOTCH1
GO:BP	positive regulation of smooth muscle cell proliferation	GO:0048661	0.0198238	1.70281	104	49	3	18776	EGR1,JUN,HES5
GO:BP	semi-lunar valve development	GO:1905314	0.0198238	1.70281	29	49	2	18776	SOX9,NOTCH1
GO:BP	stem cell differentiation	GO:0048863	0.0198238	1.70281	218	49	4	18776	SOX9,KITL,HES5,NOTCH1
GO:BP	endochondral bone growth	GO:0003416	0.0198238	1.70281	29	49	2	18776	NPPC,SOX9
GO:BP	glutamate decarboxylation to succinate	GO:0006540	0.0198238	1.70281	1	49	1	18776	GAD2
GO:BP	regulation of metanephric glomerular mesangial cell proliferation	GO:0072301	0.0198238	1.70281	1	49	1	18776	EGR1
GO:BP	cellular response to mycophenolic acid	GO:0071506	0.0198238	1.70281	1	49	1	18776	EGR1
GO:BP	regulation of neuron differentiation	GO:0045664	0.0198238	1.70281	217	49	4	18776	SOX9,HES5,FEZ1,NOTCH1
GO:BP	cell junction organization	GO:0034330	0.0199688	1.69965	727	49	7	18776	CD9,PFN2,S100A10,EPHA5,NDRG2,GPM6B,SORBS2
GO:BP	nitrogen compound metabolic process	GO:0006807	0.0200602	1.69766	8743	49	33	18776	TTR,NPPC,FOS,PLA2G7,EGR1,ALDOC,CST3,HOPX,SOX9,DBI,JUN,KITL,COL2A1,ZFP36L1,FBXO2,IER2,QK,GAS1,SPON1,PFN2,DDAH1,SCRN1,SLC1A3,HES5,SOX2,EPHA5,ITM2B,CCND1,IRF2BPL,NOTCH1,ITGB8,GAD2,JUNB
GO:BP	positive regulation of cell migration	GO:0030335	0.0204437	1.68944	541	49	6	18776	PLA2G7,EGR1,SOX9,JUN,KITL,NOTCH1
GO:BP	regulation of epithelial cell migration	GO:0010632	0.020569	1.68679	224	49	4	18776	SOX9,JUN,PFN2,NOTCH1
GO:BP	cellular response to cadmium ion	GO:0071276	0.0206388	1.68532	30	49	2	18776	FOS,JUN
GO:BP	prostate gland epithelium morphogenesis	GO:0060740	0.0206388	1.68532	30	49	2	18776	SOX9,NOTCH1
GO:BP	regulation of cell development	GO:0060284	0.0209602	1.67861	545	49	6	18776	NPPC,QK,S100A10,HES5,EFNB3,NOTCH1
GO:BP	kidney vasculature development	GO:0061440	0.0216501	1.66454	31	49	2	18776	EGR1,NOTCH1
GO:BP	prostate gland morphogenesis	GO:0060512	0.0216501	1.66454	31	49	2	18776	SOX9,NOTCH1
GO:BP	regulation of hematopoietic progenitor cell differentiation	GO:1901532	0.0216501	1.66454	31	49	2	18776	HES5,NOTCH1
GO:BP	metanephros morphogenesis	GO:0003338	0.0216501	1.66454	31	49	2	18776	SOX9,HES5
GO:BP	renal system vasculature development	GO:0061437	0.0216501	1.66454	31	49	2	18776	EGR1,NOTCH1
GO:BP	regulation of cell motility	GO:2000145	0.0220867	1.65587	953	49	8	18776	PLA2G7,EGR1,SOX9,JUN,CD9,KITL,PFN2,NOTCH1
GO:BP	negative regulation of nucleobase-containing compound metabolic process	GO:0045934	0.0225724	1.64642	1414	49	10	18776	NPPC,EGR1,HOPX,SOX9,JUN,QK,HES5,CCND1,IRF2BPL,NOTCH1
GO:BP	positive regulation of cell communication	GO:0010647	0.0225724	1.64642	1659	49	11	18776	NPPC,SOX9,DBI,JUN,KITL,GAS1,SLC1A3,HES5,SOX2,ENHO,NOTCH1
GO:BP	cell morphogenesis involved in differentiation	GO:0000904	0.0226154	1.6456	751	49	7	18776	GAS1,S100A10,SLC1A3,EFNB3,EPHA5,GRCC10,NOTCH1
GO:BP	monocyte differentiation	GO:0030224	0.0226154	1.6456	32	49	2	18776	JUN,ZFP36L1
GO:BP	hair cycle	GO:0042633	0.0226154	1.6456	113	49	3	18776	SOX9,DBI,NOTCH1
GO:BP	negative regulation of cellular macromolecule biosynthetic process	GO:2000113	0.0226154	1.6456	234	49	4	18776	NPPC,DBI,ZFP36L1,ITM2B
GO:BP	molting cycle	GO:0042303	0.0226154	1.6456	113	49	3	18776	SOX9,DBI,NOTCH1
GO:BP	cellular process	GO:0009987	0.0226154	1.6456	15940	49	48	18776	TTR,NPPC,FOS,PLA2G7,EGR1,ALDOC,CST3,HOPX,SOX9,DBI,TTYH1,JUN,CD9,KITL,COL2A1,ZFP36L1,FBXO2,IER2,QK,GAS1,SPON1,PFN2,DDAH1,SCRN1,S100A10,SLC1A3,HES5,SOX2,EFNB3,EPHA5,NDRG2,ITM2B,MFGE8,PPP1R14C,FEZ1,GPM6B,CCND1,PDLIM3,ENHO,GRCC10,IRF2BPL,SORBS2,CRIP2,NOTCH1,ITGB8,GAD2,HRK,JUNB
GO:BP	regulation of keratinocyte differentiation	GO:0045616	0.0226154	1.6456	32	49	2	18776	ZFP36L1,NOTCH1
GO:BP	positive regulation of cellular biosynthetic process	GO:0031328	0.0226154	1.6456	1920	49	12	18776	FOS,EGR1,CST3,SOX9,JUN,IER2,DDAH1,HES5,SOX2,IRF2BPL,NOTCH1,JUNB
GO:BP	positive regulation of signaling	GO:0023056	0.0226154	1.6456	1665	49	11	18776	NPPC,SOX9,DBI,JUN,KITL,GAS1,SLC1A3,HES5,SOX2,ENHO,NOTCH1
GO:BP	ventricular system development	GO:0021591	0.0226154	1.6456	32	49	2	18776	DBI,GRCC10
GO:BP	skeletal system morphogenesis	GO:0048705	0.0226154	1.6456	234	49	4	18776	NPPC,SOX9,COL2A1,GAS1
GO:BP	small molecule metabolic process	GO:0044281	0.0227685	1.64267	1668	49	11	18776	TTR,NPPC,PLA2G7,EGR1,ALDOC,SOX9,DBI,QK,DDAH1,SLC1A3,GAD2
GO:BP	axon guidance	GO:0007411	0.0228385	1.64133	235	49	4	18776	GAS1,EFNB3,EPHA5,NOTCH1
GO:BP	negative regulation of signal transduction in absence of ligand	GO:1901099	0.0229378	1.63945	33	49	2	18776	COL2A1,GAS1
GO:BP	regulation of canonical Wnt signaling pathway	GO:0060828	0.0229378	1.63945	236	49	4	18776	EGR1,SOX9,SOX2,NOTCH1
GO:BP	neuron projection guidance	GO:0097485	0.0229378	1.63945	236	49	4	18776	GAS1,EFNB3,EPHA5,NOTCH1
GO:BP	bone growth	GO:0098868	0.0229378	1.63945	33	49	2	18776	NPPC,SOX9
GO:BP	endocardial cushion morphogenesis	GO:0003203	0.0229378	1.63945	33	49	2	18776	SOX9,NOTCH1
GO:BP	regulation of apoptotic process	GO:0042981	0.0229378	1.63945	1426	49	10	18776	EGR1,SOX9,JUN,KITL,COL2A1,ZFP36L1,QK,GAS1,NOTCH1,HRK
GO:BP	negative regulation of extrinsic apoptotic signaling pathway in absence of ligand	GO:2001240	0.0229378	1.63945	33	49	2	18776	COL2A1,GAS1
GO:BP	regulation of astrocyte differentiation	GO:0048710	0.0229378	1.63945	33	49	2	18776	HES5,NOTCH1
GO:BP	glial cell differentiation	GO:0010001	0.0229794	1.63866	237	49	4	18776	SOX9,QK,HES5,NOTCH1
GO:BP	positive regulation of cell motility	GO:2000147	0.0231647	1.63517	566	49	6	18776	PLA2G7,EGR1,SOX9,JUN,KITL,NOTCH1
GO:BP	MAPK cascade	GO:0000165	0.0231647	1.63517	761	49	7	18776	SOX9,JUN,KITL,ZFP36L1,SOX2,NDRG2,NOTCH1
GO:BP	nephron epithelium development	GO:0072009	0.0239245	1.62116	117	49	3	18776	SOX9,HES5,NOTCH1
GO:BP	negative regulation of glial cell differentiation	GO:0045686	0.0239488	1.62072	34	49	2	18776	HES5,NOTCH1
GO:BP	regulation of mesenchymal cell proliferation	GO:0010464	0.0239488	1.62072	34	49	2	18776	SOX9,GAS1
GO:BP	response to organic cyclic compound	GO:0014070	0.0249111	1.60361	985	49	8	18776	FOS,EGR1,JUN,ZFP36L1,SLC1A3,EPHA5,CCND1,NOTCH1
GO:BP	regulation of biological quality	GO:0065008	0.025253	1.59769	3670	49	18	18776	TTR,EGR1,SOX9,DBI,JUN,CD9,KITL,COL2A1,ZFP36L1,QK,PFN2,DDAH1,SLC1A3,EPHA5,GPM6B,CCND1,NOTCH1,GAD2
GO:BP	positive regulation of RNA metabolic process	GO:0051254	0.025253	1.59769	1701	49	11	18776	FOS,EGR1,SOX9,JUN,ZFP36L1,IER2,HES5,SOX2,IRF2BPL,NOTCH1,JUNB
GO:BP	regulation of gliogenesis	GO:0014013	0.025818	1.58808	121	49	3	18776	QK,HES5,NOTCH1
GO:BP	lipid oxidation	GO:0034440	0.025818	1.58808	121	49	3	18776	PLA2G7,SOX9,DBI
GO:BP	regulation of phosphorylation	GO:0042325	0.0258396	1.58771	1220	49	9	18776	EGR1,SOX9,JUN,KITL,PFN2,HES5,EPHA5,PPP1R14C,CCND1
GO:BP	positive regulation of locomotion	GO:0040017	0.0262553	1.58078	584	49	6	18776	PLA2G7,EGR1,SOX9,JUN,KITL,NOTCH1
GO:BP	regulation of fatty acid oxidation	GO:0046320	0.0262553	1.58078	36	49	2	18776	SOX9,DBI
GO:BP	cellular component morphogenesis	GO:0032989	0.026754	1.57261	786	49	7	18776	CD9,GAS1,EFNB3,EPHA5,FEZ1,GRCC10,NOTCH1
GO:BP	heart morphogenesis	GO:0003007	0.026754	1.57261	250	49	4	18776	SOX9,JUN,COL2A1,NOTCH1
GO:BP	regulation of locomotion	GO:0040012	0.0267694	1.57236	1001	49	8	18776	PLA2G7,EGR1,SOX9,JUN,CD9,KITL,PFN2,NOTCH1
GO:BP	regulation of gene expression	GO:0010468	0.0268661	1.57079	4324	49	20	18776	FOS,EGR1,HOPX,SOX9,JUN,COL2A1,ZFP36L1,IER2,QK,GAS1,SPON1,HES5,SOX2,EPHA5,NDRG2,CCND1,IRF2BPL,NOTCH1,ITGB8,JUNB
GO:BP	ear morphogenesis	GO:0042471	0.0270917	1.56716	124	49	3	18776	SOX9,COL2A1,GAS1
GO:BP	response to oxygen-containing compound	GO:1901700	0.0272166	1.56517	1724	49	11	18776	NPPC,FOS,EGR1,SOX9,JUN,ZFP36L1,SLC1A3,EPHA5,CCND1,SORBS2,NOTCH1
GO:BP	response to gonadotropin	GO:0034698	0.027221	1.5651	37	49	2	18776	EPHA5,NOTCH1
GO:BP	regulation of cell communication	GO:0010646	0.0273111	1.56366	3106	49	16	18776	NPPC,EGR1,SOX9,DBI,JUN,KITL,COL2A1,GAS1,PFN2,SLC1A3,HES5,SOX2,EPHA5,NDRG2,ENHO,NOTCH1
GO:BP	regulation of signaling	GO:0023051	0.0279834	1.5531	3115	49	16	18776	NPPC,EGR1,SOX9,DBI,JUN,KITL,COL2A1,GAS1,PFN2,SLC1A3,HES5,SOX2,EPHA5,NDRG2,ENHO,NOTCH1
GO:BP	regulation of ossification	GO:0030278	0.0279834	1.5531	126	49	3	18776	SOX9,GPM6B,NOTCH1
GO:BP	cell morphogenesis involved in neuron differentiation	GO:0048667	0.0281318	1.5508	596	49	6	18776	GAS1,SLC1A3,EFNB3,EPHA5,GRCC10,NOTCH1
GO:BP	positive regulation of BMP signaling pathway	GO:0030513	0.0282585	1.54885	38	49	2	18776	HES5,NOTCH1
GO:BP	homeostasis of number of cells within a tissue	GO:0048873	0.0282585	1.54885	38	49	2	18776	SOX9,NOTCH1
GO:BP	regulation of osteoblast differentiation	GO:0045667	0.028319	1.54792	127	49	3	18776	NPPC,SOX9,NOTCH1
GO:BP	response to stimulus	GO:0050896	0.0290382	1.53703	8983	49	33	18776	TTR,NPPC,FOS,PLA2G7,EGR1,CST3,HOPX,SOX9,DBI,JUN,CD9,KITL,COL2A1,ZFP36L1,FBXO2,IER2,GAS1,DDAH1,SLC1A3,HES5,SOX2,EFNB3,EPHA5,NDRG2,PPP1R14C,FEZ1,CCND1,ENHO,SORBS2,NOTCH1,ITGB8,HRK,JUNB
GO:BP	ameboidal-type cell migration	GO:0001667	0.0292069	1.53451	419	49	5	18776	SOX9,JUN,KITL,PFN2,NOTCH1
GO:BP	negative regulation of cell cycle process	GO:0010948	0.0295068	1.53008	260	49	4	18776	ZFP36L1,GAS1,SOX2,CCND1
GO:BP	positive regulation of immune system process	GO:0002684	0.0295068	1.53008	806	49	7	18776	NPPC,FOS,PLA2G7,JUN,KITL,ZFP36L1,EFNB3
GO:BP	muscle tissue development	GO:0060537	0.0295796	1.52901	421	49	5	18776	FOS,EGR1,SOX9,SORBS2,NOTCH1
GO:BP	animal organ morphogenesis	GO:0009887	0.029596	1.52877	1025	49	8	18776	NPPC,SOX9,JUN,COL2A1,GAS1,HES5,GRCC10,NOTCH1
GO:BP	male germ-line sex determination	GO:0019100	0.0301311	1.52098	2	49	1	18776	SOX9
GO:BP	negative regulation of ossification	GO:0030279	0.0301311	1.52098	40	49	2	18776	SOX9,NOTCH1
GO:BP	lung smooth muscle development	GO:0061145	0.0301311	1.52098	2	49	1	18776	SOX9
GO:BP	neural crest cell fate specification	GO:0014036	0.0301311	1.52098	2	49	1	18776	SOX9
GO:BP	beta-catenin-TCF complex assembly	GO:1904837	0.0301311	1.52098	2	49	1	18776	SOX9
GO:BP	negative regulation of protein lipidation	GO:1903060	0.0301311	1.52098	2	49	1	18776	DBI
GO:BP	regulation of extracellular matrix organization	GO:1903053	0.0301311	1.52098	41	49	2	18776	SOX9,NOTCH1
GO:BP	ether catabolic process	GO:1901502	0.0301311	1.52098	2	49	1	18776	PLA2G7
GO:BP	regulation of beta-catenin-TCF complex assembly	GO:1904863	0.0301311	1.52098	2	49	1	18776	SOX9
GO:BP	response to radiation	GO:0009314	0.0301311	1.52098	427	49	5	18776	FOS,EGR1,JUN,SLC1A3,CCND1
GO:BP	positive regulation of CoA-transferase activity	GO:1905920	0.0301311	1.52098	2	49	1	18776	DBI
GO:BP	regulation of CoA-transferase activity	GO:1905918	0.0301311	1.52098	2	49	1	18776	DBI
GO:BP	primary sex determination, germ-line	GO:0007542	0.0301311	1.52098	2	49	1	18776	SOX9
GO:BP	primary sex determination	GO:0007538	0.0301311	1.52098	2	49	1	18776	SOX9
GO:BP	negative regulation of beta-catenin-TCF complex assembly	GO:1904864	0.0301311	1.52098	2	49	1	18776	SOX9
GO:BP	positive regulation of uterine smooth muscle relaxation	GO:1900721	0.0301311	1.52098	2	49	1	18776	NPPC
GO:BP	septum transversum development	GO:0003343	0.0301311	1.52098	2	49	1	18776	ZFP36L1
GO:BP	coronary vein morphogenesis	GO:0003169	0.0301311	1.52098	2	49	1	18776	NOTCH1
GO:BP	proepicardium development	GO:0003342	0.0301311	1.52098	2	49	1	18776	ZFP36L1
GO:BP	positive regulation of ephrin receptor signaling pathway	GO:1901189	0.0301311	1.52098	2	49	1	18776	NOTCH1
GO:BP	negative regulation of cell proliferation involved in heart valve morphogenesis	GO:0003252	0.0301311	1.52098	2	49	1	18776	NOTCH1
GO:BP	cell-cell adhesion	GO:0098609	0.0301311	1.52098	822	49	7	18776	SOX9,TTYH1,CD9,ZFP36L1,SOX2,EFNB3,NOTCH1
GO:BP	regulation of uterine smooth muscle relaxation	GO:1900719	0.0301311	1.52098	2	49	1	18776	NPPC
GO:BP	metanephric glomerular mesangial cell proliferation involved in metanephros development	GO:0072262	0.0301311	1.52098	2	49	1	18776	EGR1
GO:BP	Langerhans cell differentiation	GO:0061520	0.0301311	1.52098	2	49	1	18776	ITGB8
GO:BP	skeletal muscle tissue regeneration	GO:0043403	0.0301311	1.52098	41	49	2	18776	HOPX,CD9
GO:BP	response to mineralocorticoid	GO:0051385	0.0301311	1.52098	41	49	2	18776	FOS,CCND1
GO:BP	glycerol ether catabolic process	GO:0044269	0.0301311	1.52098	2	49	1	18776	PLA2G7
GO:BP	primary prostatic bud elongation	GO:0060516	0.0301311	1.52098	2	49	1	18776	SOX9
GO:BP	positive regulation of phosphorylation	GO:0042327	0.0301311	1.52098	813	49	7	18776	EGR1,SOX9,KITL,PFN2,HES5,EPHA5,CCND1
GO:BP	platelet activating factor catabolic process	GO:0062234	0.0301311	1.52098	2	49	1	18776	PLA2G7
GO:BP	bronchus cartilage development	GO:0060532	0.0301311	1.52098	2	49	1	18776	SOX9
GO:BP	intrahepatic bile duct development	GO:0035622	0.0301311	1.52098	2	49	1	18776	SOX9
GO:BP	uterine smooth muscle relaxation	GO:0044558	0.0301311	1.52098	2	49	1	18776	NPPC
GO:BP	negative regulation of cell death	GO:0060548	0.0301311	1.52098	1031	49	8	18776	CST3,SOX9,JUN,KITL,COL2A1,QK,GAS1,NOTCH1
GO:BP	leading edge cell differentiation	GO:0035026	0.0301311	1.52098	2	49	1	18776	JUN
GO:BP	response to organophosphorus	GO:0046683	0.0303415	1.51796	135	49	3	18776	FOS,JUN,ZFP36L1
GO:BP	apoptotic process	GO:0006915	0.0314513	1.50236	1786	49	11	18776	EGR1,ALDOC,SOX9,JUN,KITL,COL2A1,ZFP36L1,QK,GAS1,NOTCH1,HRK
GO:BP	cellular biosynthetic process	GO:0044249	0.03165	1.49963	5086	49	22	18776	NPPC,FOS,EGR1,CST3,HOPX,SOX9,DBI,JUN,ZFP36L1,IER2,QK,DDAH1,SLC1A3,HES5,SOX2,EPHA5,ITM2B,CCND1,IRF2BPL,NOTCH1,GAD2,JUNB
GO:BP	cell cycle	GO:0007049	0.031823	1.49726	1534	49	10	18776	NPPC,SOX9,TTYH1,JUN,ZFP36L1,GAS1,SOX2,CCND1,NOTCH1,JUNB
GO:BP	heart valve morphogenesis	GO:0003179	0.0320247	1.49451	43	49	2	18776	SOX9,NOTCH1
GO:BP	regulation of immune system process	GO:0002682	0.0320247	1.49451	1290	49	9	18776	NPPC,FOS,PLA2G7,SOX9,JUN,CD9,KITL,ZFP36L1,EFNB3
GO:BP	endocardial cushion development	GO:0003197	0.0320247	1.49451	43	49	2	18776	SOX9,NOTCH1
GO:BP	regulation of cellular ketone metabolic process	GO:0010565	0.0323932	1.48955	139	49	3	18776	EGR1,SOX9,DBI
GO:BP	response to external stimulus	GO:0009605	0.0326688	1.48587	2620	49	14	18776	FOS,PLA2G7,HOPX,SOX9,JUN,CD9,GAS1,SLC1A3,EFNB3,EPHA5,CCND1,NOTCH1,ITGB8,HRK
GO:BP	axonogenesis	GO:0007409	0.0328347	1.48367	443	49	5	18776	GAS1,EFNB3,EPHA5,GRCC10,NOTCH1
GO:BP	organic substance metabolic process	GO:0071704	0.0330669	1.48061	9899	49	35	18776	TTR,NPPC,FOS,PLA2G7,EGR1,ALDOC,CST3,HOPX,SOX9,DBI,JUN,CD9,KITL,COL2A1,ZFP36L1,FBXO2,IER2,QK,GAS1,SPON1,PFN2,DDAH1,SCRN1,SLC1A3,HES5,SOX2,EPHA5,NDRG2,ITM2B,CCND1,IRF2BPL,NOTCH1,ITGB8,GAD2,JUNB
GO:BP	inner ear auditory receptor cell differentiation	GO:0042491	0.0331285	1.4798	44	49	2	18776	HES5,NOTCH1
GO:BP	mesenchyme development	GO:0060485	0.0331797	1.47913	278	49	4	18776	SOX9,KITL,ZFP36L1,NOTCH1
GO:BP	extracellular matrix organization	GO:0030198	0.0334558	1.47553	279	49	4	18776	SOX9,COL2A1,GPM6B,NOTCH1
GO:BP	sexual reproduction	GO:0019953	0.0334558	1.47553	844	49	7	18776	NPPC,SOX9,CD9,KITL,QK,MFGE8,NOTCH1
GO:BP	positive regulation of macromolecule biosynthetic process	GO:0010557	0.0335688	1.47406	1809	49	11	18776	FOS,EGR1,CST3,SOX9,JUN,IER2,HES5,SOX2,IRF2BPL,NOTCH1,JUNB
GO:BP	external encapsulating structure organization	GO:0045229	0.0335818	1.4739	280	49	4	18776	SOX9,COL2A1,GPM6B,NOTCH1
GO:BP	response to alcohol	GO:0097305	0.0335818	1.4739	280	49	4	18776	NPPC,FOS,EPHA5,CCND1
GO:BP	striated muscle cell differentiation	GO:0051146	0.0335818	1.4739	280	49	4	18776	HOPX,CD9,SORBS2,NOTCH1
GO:BP	regulation of extrinsic apoptotic signaling pathway in absence of ligand	GO:2001239	0.0338693	1.47019	45	49	2	18776	COL2A1,GAS1
GO:BP	cell recognition	GO:0008037	0.0338693	1.47019	143	49	3	18776	CD9,EFNB3,MFGE8
GO:BP	multicellular organismal reproductive process	GO:0048609	0.0338693	1.47019	849	49	7	18776	NPPC,EGR1,SOX9,KITL,QK,NOTCH1,JUNB
GO:BP	extracellular structure organization	GO:0043062	0.0338693	1.47019	281	49	4	18776	SOX9,COL2A1,GPM6B,NOTCH1
GO:BP	regulation of stem cell proliferation	GO:0072091	0.0338693	1.47019	45	49	2	18776	KITL,ZFP36L1
GO:BP	positive regulation of DNA replication	GO:0045740	0.0350537	1.45527	46	49	2	18776	CST3,JUN
GO:BP	mesenchymal cell proliferation	GO:0010463	0.0350537	1.45527	46	49	2	18776	SOX9,GAS1
GO:BP	negative regulation of RNA metabolic process	GO:0051253	0.0354234	1.45071	1320	49	9	18776	EGR1,HOPX,SOX9,JUN,QK,HES5,CCND1,IRF2BPL,NOTCH1
GO:BP	sensory organ morphogenesis	GO:0090596	0.0354703	1.45014	286	49	4	18776	SOX9,COL2A1,GAS1,GRCC10
GO:BP	regulation of cell cycle G1/S phase transition	GO:1902806	0.0361347	1.44208	147	49	3	18776	GAS1,SOX2,CCND1
GO:BP	cellular response to epidermal growth factor stimulus	GO:0071364	0.0361678	1.44168	47	49	2	18776	SOX9,ZFP36L1
GO:BP	canonical Wnt signaling pathway	GO:0060070	0.0361678	1.44168	288	49	4	18776	EGR1,SOX9,SOX2,NOTCH1
GO:BP	epithelial cell migration	GO:0010631	0.0364726	1.43803	289	49	4	18776	SOX9,JUN,PFN2,NOTCH1
GO:BP	cellular component organization	GO:0016043	0.0365423	1.4372	5507	49	23	18776	PLA2G7,HOPX,SOX9,TTYH1,JUN,CD9,COL2A1,QK,GAS1,PFN2,S100A10,HES5,EFNB3,EPHA5,NDRG2,MFGE8,FEZ1,GPM6B,PDLIM3,GRCC10,SORBS2,NOTCH1,HRK
GO:BP	regulation of leukocyte differentiation	GO:1902105	0.0371811	1.42968	292	49	4	18776	FOS,JUN,KITL,ZFP36L1
GO:BP	somatic stem cell population maintenance	GO:0035019	0.0371811	1.42968	48	49	2	18776	SOX9,SOX2
GO:BP	positive regulation of nucleic acid-templated transcription	GO:1903508	0.0371811	1.42968	1586	49	10	18776	FOS,EGR1,SOX9,JUN,IER2,HES5,SOX2,IRF2BPL,NOTCH1,JUNB
GO:BP	positive regulation of transcription, DNA-templated	GO:0045893	0.0371811	1.42968	1586	49	10	18776	FOS,EGR1,SOX9,JUN,IER2,HES5,SOX2,IRF2BPL,NOTCH1,JUNB
GO:BP	negative regulation of osteoblast differentiation	GO:0045668	0.0371811	1.42968	48	49	2	18776	SOX9,NOTCH1
GO:BP	skin development	GO:0043588	0.0371811	1.42968	291	49	4	18776	SOX9,DBI,ZFP36L1,NOTCH1
GO:BP	epithelium migration	GO:0090132	0.0371811	1.42968	292	49	4	18776	SOX9,JUN,PFN2,NOTCH1
GO:BP	positive regulation of RNA biosynthetic process	GO:1902680	0.0373951	1.42719	1588	49	10	18776	FOS,EGR1,SOX9,JUN,IER2,HES5,SOX2,IRF2BPL,NOTCH1,JUNB
GO:BP	myelination	GO:0042552	0.0376355	1.4244	151	49	3	18776	CD9,QK,HES5
GO:BP	response to purine-containing compound	GO:0014074	0.0376355	1.4244	151	49	3	18776	FOS,JUN,ZFP36L1
GO:BP	positive regulation of nucleobase-containing compound metabolic process	GO:0045935	0.0376355	1.4244	1852	49	11	18776	FOS,EGR1,SOX9,JUN,ZFP36L1,IER2,HES5,SOX2,IRF2BPL,NOTCH1,JUNB
GO:BP	kidney epithelium development	GO:0072073	0.0376355	1.4244	151	49	3	18776	SOX9,HES5,NOTCH1
GO:BP	negative regulation of forebrain neuron differentiation	GO:2000978	0.0377827	1.42271	3	49	1	18776	HES5
GO:BP	positive regulation of intracellular mRNA localization	GO:1904582	0.0377827	1.42271	3	49	1	18776	ZFP36L1
GO:BP	regulation of progesterone biosynthetic process	GO:2000182	0.0377827	1.42271	3	49	1	18776	EGR1
GO:BP	cell motility	GO:0048870	0.0377827	1.42271	1612	49	10	18776	PLA2G7,EGR1,SOX9,JUN,CD9,KITL,IER2,PFN2,NOTCH1,ITGB8
GO:BP	macromolecule biosynthetic process	GO:0009059	0.0377827	1.42271	4241	49	19	18776	NPPC,FOS,EGR1,CST3,HOPX,SOX9,DBI,JUN,ZFP36L1,IER2,QK,HES5,SOX2,EPHA5,ITM2B,CCND1,IRF2BPL,NOTCH1,JUNB
GO:BP	metanephric glomerular mesangium development	GO:0072223	0.0377827	1.42271	3	49	1	18776	EGR1
GO:BP	ureter urothelium development	GO:0072190	0.0377827	1.42271	3	49	1	18776	SOX9
GO:BP	growth plate cartilage chondrocyte growth	GO:0003430	0.0377827	1.42271	3	49	1	18776	SOX9
GO:BP	germ-line sex determination	GO:0018992	0.0377827	1.42271	3	49	1	18776	SOX9
GO:BP	ensheathment of neurons	GO:0007272	0.0377827	1.42271	153	49	3	18776	CD9,QK,HES5
GO:BP	BMP signaling pathway	GO:0030509	0.0377827	1.42271	155	49	3	18776	EGR1,HES5,NOTCH1
GO:BP	renal vesicle induction	GO:0072034	0.0377827	1.42271	3	49	1	18776	SOX9
GO:BP	positive regulation of glial cell differentiation	GO:0045687	0.0377827	1.42271	49	49	2	18776	QK,NOTCH1
GO:BP	negative regulation of growth rate	GO:0045967	0.0377827	1.42271	3	49	1	18776	NOTCH1
GO:BP	regulation of Wnt signaling pathway	GO:0030111	0.0377827	1.42271	297	49	4	18776	EGR1,SOX9,SOX2,NOTCH1
GO:BP	axon ensheathment	GO:0008366	0.0377827	1.42271	153	49	3	18776	CD9,QK,HES5
GO:BP	plasma lipoprotein particle oxidation	GO:0034441	0.0377827	1.42271	3	49	1	18776	PLA2G7
GO:BP	regulation of cell adhesion involved in heart morphogenesis	GO:0061344	0.0377827	1.42271	3	49	1	18776	NOTCH1
GO:BP	prostate gland morphogenetic growth	GO:0060737	0.0377827	1.42271	3	49	1	18776	SOX9
GO:BP	regulation of phosphate metabolic process	GO:0019220	0.0377827	1.42271	1358	49	9	18776	EGR1,SOX9,JUN,KITL,PFN2,HES5,EPHA5,PPP1R14C,CCND1
GO:BP	negative regulation of epithelial cell proliferation	GO:0050680	0.0377827	1.42271	156	49	3	18776	SOX9,GAS1,SOX2
GO:BP	cellular response to stimulus	GO:0051716	0.0377827	1.42271	7677	49	29	18776	TTR,NPPC,FOS,PLA2G7,EGR1,SOX9,JUN,CD9,KITL,COL2A1,ZFP36L1,FBXO2,GAS1,DDAH1,SLC1A3,HES5,SOX2,EFNB3,EPHA5,NDRG2,PPP1R14C,FEZ1,CCND1,ENHO,SORBS2,NOTCH1,ITGB8,HRK,JUNB
GO:BP	regulation of phosphorus metabolic process	GO:0051174	0.0377827	1.42271	1359	49	9	18776	EGR1,SOX9,JUN,KITL,PFN2,HES5,EPHA5,PPP1R14C,CCND1
GO:BP	localization of cell	GO:0051674	0.0377827	1.42271	1612	49	10	18776	PLA2G7,EGR1,SOX9,JUN,CD9,KITL,IER2,PFN2,NOTCH1,ITGB8
GO:BP	metanephric nephron tubule formation	GO:0072289	0.0377827	1.42271	3	49	1	18776	SOX9
GO:BP	regulation of cell proliferation involved in heart valve morphogenesis	GO:0003250	0.0377827	1.42271	3	49	1	18776	NOTCH1
GO:BP	negative regulation of gliogenesis	GO:0014014	0.0377827	1.42271	51	49	2	18776	HES5,NOTCH1
GO:BP	trans-synaptic signaling by trans-synaptic complex, modulating synaptic transmission	GO:0099557	0.0377827	1.42271	3	49	1	18776	EFNB3
GO:BP	positive regulation of relaxation of smooth muscle	GO:1901082	0.0377827	1.42271	3	49	1	18776	NPPC
GO:BP	apoptotic process involved in embryonic digit morphogenesis	GO:1902263	0.0377827	1.42271	3	49	1	18776	NOTCH1
GO:BP	regulation of relaxation of smooth muscle	GO:1901080	0.0377827	1.42271	3	49	1	18776	NPPC
GO:BP	cell proliferation involved in heart valve morphogenesis	GO:0003249	0.0377827	1.42271	3	49	1	18776	NOTCH1
GO:BP	cardiac right atrium morphogenesis	GO:0003213	0.0377827	1.42271	3	49	1	18776	NOTCH1
GO:BP	biomineralization	GO:0110148	0.0377827	1.42271	155	49	3	18776	SOX9,GPM6B,NOTCH1
GO:BP	biomineral tissue development	GO:0031214	0.0377827	1.42271	153	49	3	18776	SOX9,GPM6B,NOTCH1
GO:BP	cellular response to interleukin-8	GO:0098759	0.0377827	1.42271	3	49	1	18776	EGR1
GO:BP	response to interleukin-8	GO:0098758	0.0377827	1.42271	3	49	1	18776	EGR1
GO:BP	regulation of ephrin receptor signaling pathway	GO:1901187	0.0377827	1.42271	3	49	1	18776	NOTCH1
GO:BP	regulation of platelet-derived growth factor production	GO:0090361	0.0377827	1.42271	3	49	1	18776	NDRG2
GO:BP	positive regulation of epithelial cell differentiation	GO:0030858	0.0377827	1.42271	49	49	2	18776	SOX9,NOTCH1
GO:BP	platelet-derived growth factor production	GO:0090360	0.0377827	1.42271	3	49	1	18776	NDRG2
GO:BP	hair cell differentiation	GO:0035315	0.0377827	1.42271	51	49	2	18776	HES5,NOTCH1
GO:BP	tissue migration	GO:0090130	0.0377827	1.42271	298	49	4	18776	SOX9,JUN,PFN2,NOTCH1
GO:BP	cellular response to anisomycin	GO:0072740	0.0377827	1.42271	3	49	1	18776	JUN
GO:BP	learning or memory	GO:0007611	0.0383093	1.4167	303	49	4	18776	FOS,EGR1,DBI,JUN
GO:BP	positive regulation of phosphate metabolic process	GO:0045937	0.038651	1.41284	894	49	7	18776	EGR1,SOX9,KITL,PFN2,HES5,EPHA5,CCND1
GO:BP	negative regulation of neurogenesis	GO:0050768	0.038651	1.41284	158	49	3	18776	HES5,EFNB3,NOTCH1
GO:BP	actin cytoskeleton organization	GO:0030036	0.038651	1.41284	678	49	6	18776	PFN2,S100A10,EPHA5,GPM6B,PDLIM3,SORBS2
GO:BP	labyrinthine layer development	GO:0060711	0.038651	1.41284	52	49	2	18776	ZFP36L1,JUNB
GO:BP	biosynthetic process	GO:0009058	0.038651	1.41284	5240	49	22	18776	NPPC,FOS,EGR1,CST3,HOPX,SOX9,DBI,JUN,ZFP36L1,IER2,QK,DDAH1,SLC1A3,HES5,SOX2,EPHA5,ITM2B,CCND1,IRF2BPL,NOTCH1,GAD2,JUNB
GO:BP	positive regulation of phosphorus metabolic process	GO:0010562	0.038651	1.41284	894	49	7	18776	EGR1,SOX9,KITL,PFN2,HES5,EPHA5,CCND1
GO:BP	response to epidermal growth factor	GO:0070849	0.038651	1.41284	52	49	2	18776	SOX9,ZFP36L1
GO:BP	negative regulation of apoptotic process	GO:0043066	0.0389371	1.40964	896	49	7	18776	SOX9,JUN,KITL,COL2A1,QK,GAS1,NOTCH1
GO:BP	cellular macromolecule metabolic process	GO:0044260	0.0391359	1.40742	5251	49	22	18776	NPPC,EGR1,CST3,HOPX,SOX9,DBI,JUN,CD9,KITL,COL2A1,ZFP36L1,FBXO2,QK,GAS1,SPON1,PFN2,DDAH1,HES5,EPHA5,ITM2B,CCND1,IRF2BPL
GO:BP	embryonic organ morphogenesis	GO:0048562	0.0393442	1.40512	307	49	4	18776	SOX9,COL2A1,GAS1,NOTCH1
GO:BP	carboxylic acid metabolic process	GO:0019752	0.0394092	1.4044	899	49	7	18776	ALDOC,SOX9,DBI,QK,DDAH1,SLC1A3,GAD2
GO:BP	response to xenobiotic stimulus	GO:0009410	0.0394465	1.40399	308	49	4	18776	FOS,JUN,SLC1A3,CCND1
GO:BP	heart valve development	GO:0003170	0.0394465	1.40399	53	49	2	18776	SOX9,NOTCH1
GO:BP	mesenchyme morphogenesis	GO:0072132	0.0394465	1.40399	53	49	2	18776	SOX9,NOTCH1
GO:BP	blastocyst formation	GO:0001825	0.0394465	1.40399	53	49	2	18776	HOPX,JUNB
GO:BP	prostate gland development	GO:0030850	0.0394465	1.40399	53	49	2	18776	SOX9,NOTCH1
GO:BP	cellular response to nitrogen compound	GO:1901699	0.0396125	1.40217	685	49	6	18776	EGR1,SOX9,JUN,ZFP36L1,SLC1A3,SORBS2
GO:BP	negative regulation of nervous system development	GO:0051961	0.0397533	1.40063	161	49	3	18776	HES5,EFNB3,NOTCH1
GO:BP	primary metabolic process	GO:0044238	0.0397947	1.40017	9283	49	33	18776	TTR,NPPC,FOS,PLA2G7,EGR1,ALDOC,CST3,HOPX,SOX9,DBI,JUN,KITL,COL2A1,ZFP36L1,FBXO2,IER2,QK,GAS1,SPON1,PFN2,DDAH1,SCRN1,SLC1A3,HES5,SOX2,EPHA5,ITM2B,CCND1,IRF2BPL,NOTCH1,ITGB8,GAD2,JUNB
GO:BP	tube formation	GO:0035148	0.0402845	1.39486	162	49	3	18776	SOX9,HES5,NOTCH1
GO:BP	response to cadmium ion	GO:0046686	0.0405288	1.39224	54	49	2	18776	FOS,JUN
GO:BP	oxoacid metabolic process	GO:0043436	0.0411729	1.38539	910	49	7	18776	ALDOC,SOX9,DBI,QK,DDAH1,SLC1A3,GAD2
GO:BP	response to wounding	GO:0009611	0.0419351	1.37742	494	49	5	18776	JUN,CD9,ZFP36L1,SLC1A3,SOX2
GO:BP	homeostasis of number of cells	GO:0048872	0.0427404	1.36916	317	49	4	18776	SOX9,KITL,ZFP36L1,NOTCH1
GO:BP	eye morphogenesis	GO:0048592	0.0427404	1.36916	166	49	3	18776	SOX9,GAS1,GRCC10
GO:BP	negative regulation of programmed cell death	GO:0043069	0.0427903	1.36865	918	49	7	18776	SOX9,JUN,KITL,COL2A1,QK,GAS1,NOTCH1
GO:BP	positive regulation of stress fiber assembly	GO:0051496	0.0428921	1.36762	56	49	2	18776	PFN2,S100A10
GO:BP	negative regulation of gene expression	GO:0010629	0.0428921	1.36762	919	49	7	18776	SOX9,ZFP36L1,QK,GAS1,NDRG2,NOTCH1,ITGB8
GO:BP	cell part morphogenesis	GO:0032990	0.0428921	1.36762	700	49	6	18776	GAS1,EFNB3,EPHA5,FEZ1,GRCC10,NOTCH1
GO:BP	male gonad development	GO:0008584	0.0429839	1.36669	167	49	3	18776	SOX9,KITL,CCND1
GO:BP	development of primary male sexual characteristics	GO:0046546	0.043594	1.36057	168	49	3	18776	SOX9,KITL,CCND1
GO:BP	cellular response to external stimulus	GO:0071496	0.043594	1.36057	320	49	4	18776	FOS,SOX9,JUN,HRK
GO:BP	organic acid metabolic process	GO:0006082	0.0440927	1.35563	936	49	7	18776	ALDOC,SOX9,DBI,QK,DDAH1,SLC1A3,GAD2
GO:BP	negative regulation of extracellular matrix constituent secretion	GO:0003332	0.0440927	1.35563	4	49	1	18776	NOTCH1
GO:BP	cell migration involved in endocardial cushion formation	GO:0003273	0.0440927	1.35563	4	49	1	18776	NOTCH1
GO:BP	third ventricle development	GO:0021678	0.0440927	1.35563	4	49	1	18776	GRCC10
GO:BP	skeletal muscle tissue development	GO:0007519	0.0440927	1.35563	170	49	3	18776	FOS,EGR1,NOTCH1
GO:BP	growth involved in heart morphogenesis	GO:0003241	0.0440927	1.35563	4	49	1	18776	NOTCH1
GO:BP	cardiac right ventricle formation	GO:0003219	0.0440927	1.35563	4	49	1	18776	NOTCH1
GO:BP	re-entry into mitotic cell cycle	GO:0000320	0.0440927	1.35563	4	49	1	18776	CCND1
GO:BP	gamma-aminobutyric acid biosynthetic process	GO:0009449	0.0440927	1.35563	4	49	1	18776	SLC1A3
GO:BP	compartment pattern specification	GO:0007386	0.0440927	1.35563	4	49	1	18776	NOTCH1
GO:BP	regulation of aorta morphogenesis	GO:1903847	0.0440927	1.35563	4	49	1	18776	NOTCH1
GO:BP	response to lipid	GO:0033993	0.0440927	1.35563	929	49	7	18776	FOS,SOX9,JUN,ZFP36L1,EPHA5,CCND1,NOTCH1
GO:BP	negative regulation of cell proliferation involved in heart morphogenesis	GO:2000137	0.0440927	1.35563	4	49	1	18776	NOTCH1
GO:BP	Harderian gland development	GO:0070384	0.0440927	1.35563	4	49	1	18776	SOX9
GO:BP	positive regulation of mast cell proliferation	GO:0070668	0.0440927	1.35563	4	49	1	18776	KITL
GO:BP	cellular response to tumor cell	GO:0071228	0.0440927	1.35563	4	49	1	18776	NOTCH1
GO:BP	cellular component organization or biogenesis	GO:0071840	0.0440927	1.35563	5665	49	23	18776	PLA2G7,HOPX,SOX9,TTYH1,JUN,CD9,COL2A1,QK,GAS1,PFN2,S100A10,HES5,EFNB3,EPHA5,NDRG2,MFGE8,FEZ1,GPM6B,PDLIM3,GRCC10,SORBS2,NOTCH1,HRK
GO:BP	specification of loop of Henle identity	GO:0072086	0.0440927	1.35563	4	49	1	18776	HES5
GO:BP	negative regulation of mast cell apoptotic process	GO:0033026	0.0440927	1.35563	4	49	1	18776	KITL
GO:BP	glomerular mesangial cell development	GO:0072144	0.0440927	1.35563	4	49	1	18776	NOTCH1
GO:BP	negative regulation of endothelial cell chemotaxis	GO:2001027	0.0440927	1.35563	4	49	1	18776	NOTCH1
GO:BP	ureter smooth muscle development	GO:0072191	0.0440927	1.35563	4	49	1	18776	SOX9
GO:BP	ureter smooth muscle cell differentiation	GO:0072193	0.0440927	1.35563	4	49	1	18776	SOX9
GO:BP	L-aspartate import across plasma membrane	GO:0140009	0.0440927	1.35563	4	49	1	18776	SLC1A3
GO:BP	cell proliferation involved in heart valve development	GO:2000793	0.0440927	1.35563	4	49	1	18776	NOTCH1
GO:BP	positive regulation of mesenchymal stem cell differentiation	GO:2000741	0.0440927	1.35563	4	49	1	18776	SOX9
GO:BP	response to anisomycin	GO:0072739	0.0440927	1.35563	4	49	1	18776	JUN
GO:BP	circadian temperature homeostasis	GO:0060086	0.0440927	1.35563	4	49	1	18776	EGR1
GO:BP	astrocyte fate commitment	GO:0060018	0.0440927	1.35563	4	49	1	18776	SOX9
GO:BP	secretory columnal luminar epithelial cell differentiation involved in prostate glandular acinus development	GO:0060528	0.0440927	1.35563	4	49	1	18776	NOTCH1
GO:BP	phosphatidylcholine metabolic process	GO:0046470	0.0440927	1.35563	59	49	2	18776	PLA2G7,DBI
GO:BP	negative regulation of neurotransmitter uptake	GO:0051581	0.0440927	1.35563	4	49	1	18776	GPM6B
GO:BP	cellular response to vascular endothelial growth factor stimulus	GO:0035924	0.0440927	1.35563	59	49	2	18776	GAS1,NOTCH1
GO:BP	positive regulation of aorta morphogenesis	GO:1903849	0.0440927	1.35563	4	49	1	18776	NOTCH1
GO:BP	psychomotor behavior	GO:0036343	0.0440927	1.35563	4	49	1	18776	GRCC10
GO:BP	response to glucocorticoid	GO:0051384	0.0440927	1.35563	172	49	3	18776	FOS,ZFP36L1,CCND1
GO:BP	stem cell fate specification	GO:0048866	0.0440927	1.35563	4	49	1	18776	SOX9
GO:BP	gland development	GO:0048732	0.0440927	1.35563	504	49	5	18776	SOX9,JUN,SOX2,CCND1,NOTCH1
GO:BP	regulation of intracellular mRNA localization	GO:1904580	0.0440927	1.35563	4	49	1	18776	ZFP36L1
GO:BP	negative regulation of serotonin uptake	GO:0051612	0.0440927	1.35563	4	49	1	18776	GPM6B
GO:BP	regulation of regulated secretory pathway	GO:1903305	0.0445393	1.35126	174	49	3	18776	NPPC,PFN2,NOTCH1
GO:BP	regulation of cellular component biogenesis	GO:0044087	0.0445393	1.35126	940	49	7	18776	SOX9,PFN2,S100A10,FEZ1,GPM6B,NOTCH1,HRK
GO:BP	kidney development	GO:0001822	0.0445393	1.35126	329	49	4	18776	EGR1,SOX9,HES5,NOTCH1
GO:BP	regulation of cell-substrate junction assembly	GO:0090109	0.0449537	1.34723	60	49	2	18776	S100A10,GPM6B
GO:BP	regulation of focal adhesion assembly	GO:0051893	0.0449537	1.34723	60	49	2	18776	S100A10,GPM6B
GO:BP	regulation of protein processing	GO:0070613	0.0449537	1.34723	60	49	2	18776	GAS1,SPON1
GO:BP	glial cell proliferation	GO:0014009	0.0449537	1.34723	60	49	2	18776	DBI,NOTCH1
GO:BP	angiogenesis	GO:0001525	0.0450304	1.34649	515	49	5	18776	JUN,DDAH1,MFGE8,NOTCH1,ITGB8
GO:BP	regulation of transcription by RNA polymerase II	GO:0006357	0.0452717	1.34417	2238	49	12	18776	FOS,EGR1,HOPX,SOX9,JUN,IER2,HES5,SOX2,CCND1,IRF2BPL,NOTCH1,JUNB
GO:BP	positive regulation of receptor signaling pathway via JAK-STAT	GO:0046427	0.0460266	1.33699	61	49	2	18776	HES5,NOTCH1
GO:BP	cAMP-mediated signaling	GO:0019933	0.0460266	1.33699	61	49	2	18776	SOX9,EPHA5
GO:BP	embryonic digit morphogenesis	GO:0042733	0.0460266	1.33699	61	49	2	18776	GAS1,NOTCH1
GO:BP	cell migration	GO:0016477	0.0469982	1.32792	1442	49	9	18776	PLA2G7,EGR1,SOX9,JUN,CD9,KITL,PFN2,NOTCH1,ITGB8
GO:BP	synaptic signaling	GO:0099536	0.0469982	1.32792	729	49	6	18776	EGR1,DBI,PFN2,SLC1A3,EFNB3,SORBS2
GO:BP	skeletal muscle organ development	GO:0060538	0.0471114	1.32687	179	49	3	18776	FOS,EGR1,NOTCH1
GO:BP	cellular response to oxygen-containing compound	GO:1901701	0.0471411	1.3266	1193	49	8	18776	FOS,EGR1,SOX9,JUN,ZFP36L1,SLC1A3,EPHA5,SORBS2
GO:BP	transforming growth factor beta receptor signaling pathway	GO:0007179	0.0476701	1.32175	180	49	3	18776	FOS,JUN,ITGB8
GO:BP	positive regulation of signal transduction	GO:0009967	0.0476912	1.32156	1447	49	9	18776	NPPC,SOX9,JUN,KITL,GAS1,HES5,SOX2,ENHO,NOTCH1
GO:BP	regulation of molecular function	GO:0065009	0.0478184	1.32041	2839	49	14	18776	EGR1,CST3,HOPX,DBI,JUN,KITL,SPON1,PFN2,S100A10,SOX2,EPHA5,PPP1R14C,CCND1,NOTCH1
GO:BP	cell activation	GO:0001775	0.0479974	1.31878	959	49	7	18776	NPPC,EGR1,JUN,CD9,ZFP36L1,EFNB3,ITGB8
GO:BP	regulation of actin cytoskeleton organization	GO:0032956	0.0481305	1.31758	340	49	4	18776	PFN2,S100A10,EPHA5,GPM6B
GO:BP	regulation of protein maturation	GO:1903317	0.0481305	1.31758	63	49	2	18776	GAS1,SPON1
GO:BP	release of cytochrome c from mitochondria	GO:0001836	0.0481305	1.31758	63	49	2	18776	JUN,HRK
GO:BP	renal system development	GO:0072001	0.0481305	1.31758	340	49	4	18776	EGR1,SOX9,HES5,NOTCH1
GO:BP	regulation of protein modification process	GO:0031399	0.0487901	1.31167	1455	49	9	18776	EGR1,SOX9,DBI,JUN,KITL,FBXO2,PFN2,HES5,CCND1
GO:BP	response to steroid hormone	GO:0048545	0.0489372	1.31036	342	49	4	18776	FOS,ZFP36L1,CCND1,NOTCH1
GO:BP	positive regulation of protein phosphorylation	GO:0001934	0.0495953	1.30456	741	49	6	18776	EGR1,SOX9,KITL,PFN2,HES5,CCND1
GO:BP	response to stress	GO:0006950	0.0495953	1.30456	3464	49	16	18776	NPPC,FOS,PLA2G7,EGR1,CST3,DBI,JUN,CD9,ZFP36L1,FBXO2,DDAH1,SLC1A3,SOX2,CCND1,NOTCH1,HRK

## Sheet: Int.Progenitors_down
source	term_name	term_id	adjusted_p_value	negative_log10_of_adjusted_p_value	term_size	query_size	intersection_size	effective_domain_size	intersections
GO:BP	nervous system development	GO:0007399	3.25e-14	13.4877	2337	62	36	18776	NTM,STMN2,CKB,BARHL1,ELAVL3,DPYSL4,SOX11,POU4F2,SSTR2,NNAT,EPHA3,CITED2,TUBB3,STMN3,DPYSL3,ID2,MYT1L,NAV2,EPHA5,DPYSL2,CRMP1,NHLH2,RND2,CALR,NEUROD6,ROBO2,TUBB2A,PCP4,RBFOX2,STMN1,CNTN2,INA,TUBB2B,GAP43,TGFB2,LHX1
GO:BP	neurogenesis	GO:0022008	1.2e-12	11.919	1726	62	30	18776	NTM,STMN2,BARHL1,DPYSL4,SOX11,POU4F2,EPHA3,TUBB3,STMN3,DPYSL3,ID2,MYT1L,NAV2,EPHA5,DPYSL2,CRMP1,NHLH2,RND2,CALR,NEUROD6,ROBO2,TUBB2A,PCP4,RBFOX2,STMN1,CNTN2,TUBB2B,GAP43,TGFB2,LHX1
GO:BP	generation of neurons	GO:0048699	1.2e-12	11.919	1595	62	29	18776	NTM,STMN2,BARHL1,DPYSL4,SOX11,POU4F2,EPHA3,TUBB3,STMN3,DPYSL3,ID2,MYT1L,EPHA5,DPYSL2,CRMP1,NHLH2,RND2,CALR,NEUROD6,ROBO2,TUBB2A,PCP4,RBFOX2,STMN1,CNTN2,TUBB2B,GAP43,TGFB2,LHX1
GO:BP	neuron differentiation	GO:0030182	6.26e-12	11.2037	1440	62	27	18776	NTM,STMN2,DPYSL4,SOX11,POU4F2,EPHA3,TUBB3,STMN3,DPYSL3,ID2,MYT1L,EPHA5,DPYSL2,CRMP1,NHLH2,RND2,CALR,NEUROD6,ROBO2,PCP4,RBFOX2,STMN1,CNTN2,TUBB2B,GAP43,TGFB2,LHX1
GO:BP	neuron development	GO:0048666	4.83e-11	10.3159	1184	62	24	18776	NTM,STMN2,DPYSL4,POU4F2,EPHA3,TUBB3,STMN3,DPYSL3,ID2,MYT1L,EPHA5,DPYSL2,CRMP1,NHLH2,RND2,ROBO2,PCP4,RBFOX2,STMN1,CNTN2,TUBB2B,GAP43,TGFB2,LHX1
GO:BP	system development	GO:0048731	2.4e-09	8.61894	4670	62	41	18776	SVIL,MAB21L2,NTM,STMN2,CKB,BARHL1,ELAVL3,DPYSL4,SOX11,POU4F2,SSTR2,NNAT,EPHA3,CITED2,TUBB3,STMN3,DPYSL3,ID2,MYT1L,NAV2,EPHA5,DPYSL2,CRMP1,NHLH2,RHOB,RND2,CALR,NEUROD6,ROBO2,PPIB,EBF2,TUBB2A,PCP4,RBFOX2,STMN1,CNTN2,INA,TUBB2B,GAP43,TGFB2,LHX1
GO:BP	neuron projection development	GO:0031175	2.4e-09	8.61894	1041	62	21	18776	NTM,STMN2,DPYSL4,POU4F2,EPHA3,TUBB3,STMN3,DPYSL3,EPHA5,DPYSL2,CRMP1,RND2,ROBO2,PCP4,RBFOX2,STMN1,CNTN2,TUBB2B,GAP43,TGFB2,LHX1
GO:BP	neuron projection guidance	GO:0097485	3.7e-09	8.43207	236	62	12	18776	DPYSL4,POU4F2,TUBB3,EPHA5,DPYSL2,CRMP1,ROBO2,CNTN2,TUBB2B,GAP43,TGFB2,LHX1
GO:BP	cell development	GO:0048468	7.52e-09	8.12364	2172	62	28	18776	NTM,STMN2,DPYSL4,SOX11,POU4F2,EPHA3,CITED2,TUBB3,STMN3,DPYSL3,ID2,MYT1L,EPHA5,DPYSL2,CRMP1,NHLH2,RND2,CALR,ROBO2,PCP4,RBFOX2,STMN1,CCDC88C,CNTN2,TUBB2B,GAP43,TGFB2,LHX1
GO:BP	developmental process	GO:0032502	1.06e-08	7.97599	5977	62	45	18776	SVIL,MAB21L2,NTM,STMN2,CKB,BARHL1,ELAVL3,DPYSL4,SOX11,POU4F2,SSTR2,NNAT,ZFP503,EPHA3,CITED2,TUBB3,STMN3,DPYSL3,ID2,MYT1L,NAV2,EPHA5,DPYSL2,CRMP1,NHLH2,RHOB,RND2,CALR,NEUROD6,ROBO2,PPIB,EBF2,TUBB2A,PCP4,RBFOX2,STMN1,CCDC88C,CNTN2,INA,TUBB2B,GAP43,TGFB2,LHX1,IGFBP2,RND3
GO:BP	cell morphogenesis	GO:0000902	1.16e-08	7.93676	1045	62	20	18776	DPYSL4,POU4F2,TUBB3,ID2,EPHA5,DPYSL2,CRMP1,RHOB,RND2,CALR,ROBO2,RBFOX2,STMN1,CCDC88C,CNTN2,TUBB2B,GAP43,TGFB2,LHX1,RND3
GO:BP	anatomical structure development	GO:0048856	1.16e-08	7.93676	5492	62	43	18776	SVIL,MAB21L2,NTM,STMN2,CKB,BARHL1,ELAVL3,DPYSL4,SOX11,POU4F2,SSTR2,NNAT,EPHA3,CITED2,TUBB3,STMN3,DPYSL3,ID2,MYT1L,NAV2,EPHA5,DPYSL2,CRMP1,NHLH2,RHOB,RND2,CALR,NEUROD6,ROBO2,PPIB,EBF2,TUBB2A,PCP4,RBFOX2,STMN1,CCDC88C,CNTN2,INA,TUBB2B,GAP43,TGFB2,LHX1,RND3
GO:BP	multicellular organism development	GO:0007275	1.16e-08	7.93676	4974	62	41	18776	SVIL,MAB21L2,NTM,STMN2,CKB,BARHL1,ELAVL3,DPYSL4,SOX11,POU4F2,SSTR2,NNAT,EPHA3,CITED2,TUBB3,STMN3,DPYSL3,ID2,MYT1L,NAV2,EPHA5,DPYSL2,CRMP1,NHLH2,RHOB,RND2,CALR,NEUROD6,ROBO2,PPIB,EBF2,TUBB2A,PCP4,RBFOX2,STMN1,CNTN2,INA,TUBB2B,GAP43,TGFB2,LHX1
GO:BP	cell differentiation	GO:0030154	1.24e-08	7.9078	4050	62	37	18776	NTM,STMN2,BARHL1,ELAVL3,DPYSL4,SOX11,POU4F2,ZFP503,EPHA3,CITED2,TUBB3,STMN3,DPYSL3,ID2,MYT1L,NAV2,EPHA5,DPYSL2,CRMP1,NHLH2,RHOB,RND2,CALR,NEUROD6,ROBO2,EBF2,TUBB2A,PCP4,RBFOX2,STMN1,CCDC88C,CNTN2,INA,TUBB2B,GAP43,TGFB2,LHX1
GO:BP	locomotion	GO:0040011	1.62e-08	7.79091	1793	62	25	18776	BARHL1,DPYSL4,POU4F2,CITED2,TUBB3,DPYSL3,ID2,PODXL2,EPHA5,DPYSL2,CRMP1,NHLH2,RHOB,RND2,CALR,ROBO2,PPIB,TUBB2A,RBFOX2,CNTN2,TUBB2B,GAP43,TGFB2,LHX1,RND3
GO:BP	cellular developmental process	GO:0048869	1.82e-08	7.73893	4120	62	37	18776	NTM,STMN2,BARHL1,ELAVL3,DPYSL4,SOX11,POU4F2,ZFP503,EPHA3,CITED2,TUBB3,STMN3,DPYSL3,ID2,MYT1L,NAV2,EPHA5,DPYSL2,CRMP1,NHLH2,RHOB,RND2,CALR,NEUROD6,ROBO2,EBF2,TUBB2A,PCP4,RBFOX2,STMN1,CCDC88C,CNTN2,INA,TUBB2B,GAP43,TGFB2,LHX1
GO:BP	cell morphogenesis involved in differentiation	GO:0000904	2.34e-08	7.63025	751	62	17	18776	POU4F2,TUBB3,ID2,EPHA5,DPYSL2,CRMP1,RND2,CALR,ROBO2,RBFOX2,STMN1,CCDC88C,CNTN2,TUBB2B,GAP43,TGFB2,LHX1
GO:BP	movement of cell or subcellular component	GO:0006928	2.4e-08	7.62019	2005	62	26	18776	BARHL1,DPYSL4,POU4F2,CITED2,TUBB3,DPYSL3,PODXL2,EPHA5,DPYSL2,CRMP1,NHLH2,RHOB,RND2,CALR,ROBO2,PPIB,TUBB2A,RBFOX2,STMN1,CCDC88C,CNTN2,TUBB2B,GAP43,TGFB2,LHX1,RND3
GO:BP	axon guidance	GO:0007411	2.89e-08	7.5387	235	62	11	18776	POU4F2,TUBB3,EPHA5,DPYSL2,CRMP1,ROBO2,CNTN2,TUBB2B,GAP43,TGFB2,LHX1
GO:BP	taxis	GO:0042330	5.95e-08	7.22527	592	62	15	18776	DPYSL4,POU4F2,TUBB3,ID2,EPHA5,DPYSL2,CRMP1,CALR,ROBO2,PPIB,CNTN2,TUBB2B,GAP43,TGFB2,LHX1
GO:BP	cytoskeleton organization	GO:0007010	5.95e-08	7.22527	1323	62	21	18776	SVIL,STMN2,EPHA3,TUBB3,STMN3,DPYSL3,TUBA1A,EPHA5,DPYSL2,CRMP1,RHOB,RND2,CALR,TUBB2A,STMN1,CCDC88C,CNTN2,INA,TUBB2B,TGFB2,RND3
GO:BP	cell morphogenesis involved in neuron differentiation	GO:0048667	6.07e-08	7.21683	596	62	15	18776	POU4F2,TUBB3,ID2,EPHA5,DPYSL2,CRMP1,RND2,ROBO2,RBFOX2,STMN1,CNTN2,TUBB2B,GAP43,TGFB2,LHX1
GO:BP	axonogenesis	GO:0007409	1.51e-07	6.82092	443	62	13	18776	POU4F2,TUBB3,EPHA5,DPYSL2,CRMP1,RND2,ROBO2,STMN1,CNTN2,TUBB2B,GAP43,TGFB2,LHX1
GO:BP	neuron projection morphogenesis	GO:0048812	1.9e-07	6.72154	652	62	15	18776	DPYSL4,POU4F2,TUBB3,EPHA5,DPYSL2,CRMP1,RND2,ROBO2,RBFOX2,STMN1,CNTN2,TUBB2B,GAP43,TGFB2,LHX1
GO:BP	plasma membrane bounded cell projection morphogenesis	GO:0120039	2.48e-07	6.60522	667	62	15	18776	DPYSL4,POU4F2,TUBB3,EPHA5,DPYSL2,CRMP1,RND2,ROBO2,RBFOX2,STMN1,CNTN2,TUBB2B,GAP43,TGFB2,LHX1
GO:BP	cell projection morphogenesis	GO:0048858	2.64e-07	6.57832	672	62	15	18776	DPYSL4,POU4F2,TUBB3,EPHA5,DPYSL2,CRMP1,RND2,ROBO2,RBFOX2,STMN1,CNTN2,TUBB2B,GAP43,TGFB2,LHX1
GO:BP	chemotaxis	GO:0006935	3.86e-07	6.41312	587	62	14	18776	DPYSL4,POU4F2,TUBB3,EPHA5,DPYSL2,CRMP1,CALR,ROBO2,PPIB,CNTN2,TUBB2B,GAP43,TGFB2,LHX1
GO:BP	plasma membrane bounded cell projection organization	GO:0120036	3.86e-07	6.41312	1490	62	21	18776	NTM,STMN2,DPYSL4,POU4F2,EPHA3,TUBB3,STMN3,DPYSL3,EPHA5,DPYSL2,CRMP1,RND2,ROBO2,PCP4,RBFOX2,STMN1,CNTN2,TUBB2B,GAP43,TGFB2,LHX1
GO:BP	cell part morphogenesis	GO:0032990	4.11e-07	6.38644	700	62	15	18776	DPYSL4,POU4F2,TUBB3,EPHA5,DPYSL2,CRMP1,RND2,ROBO2,RBFOX2,STMN1,CNTN2,TUBB2B,GAP43,TGFB2,LHX1
GO:BP	axon development	GO:0061564	4.29e-07	6.36775	494	62	13	18776	POU4F2,TUBB3,EPHA5,DPYSL2,CRMP1,RND2,ROBO2,STMN1,CNTN2,TUBB2B,GAP43,TGFB2,LHX1
GO:BP	cell projection organization	GO:0030030	5.25e-07	6.28006	1526	62	21	18776	NTM,STMN2,DPYSL4,POU4F2,EPHA3,TUBB3,STMN3,DPYSL3,EPHA5,DPYSL2,CRMP1,RND2,ROBO2,PCP4,RBFOX2,STMN1,CNTN2,TUBB2B,GAP43,TGFB2,LHX1
GO:BP	head development	GO:0060322	1.5525e-06	5.80897	779	62	15	18776	CKB,BARHL1,SSTR2,NNAT,ID2,NAV2,EPHA5,DPYSL2,NHLH2,NEUROD6,ROBO2,RBFOX2,CNTN2,TGFB2,LHX1
GO:BP	cellular component morphogenesis	GO:0032989	1.69473e-06	5.7709	786	62	15	18776	DPYSL4,POU4F2,TUBB3,EPHA5,DPYSL2,CRMP1,RND2,ROBO2,RBFOX2,STMN1,CNTN2,TUBB2B,GAP43,TGFB2,LHX1
GO:BP	central nervous system development	GO:0007417	4.47285e-06	5.34942	979	62	16	18776	CKB,BARHL1,SOX11,SSTR2,NNAT,CITED2,ID2,NAV2,EPHA5,DPYSL2,NHLH2,NEUROD6,ROBO2,RBFOX2,CNTN2,LHX1
GO:BP	brain development	GO:0007420	4.75056e-06	5.32326	730	62	14	18776	CKB,BARHL1,SSTR2,NNAT,ID2,NAV2,EPHA5,DPYSL2,NHLH2,NEUROD6,ROBO2,RBFOX2,CNTN2,LHX1
GO:BP	regulation of neuron projection development	GO:0010975	4.5373e-05	4.3432	512	62	11	18776	NTM,STMN2,POU4F2,EPHA3,DPYSL3,DPYSL2,CRMP1,RND2,ROBO2,PCP4,CNTN2
GO:BP	regulation of plasma membrane bounded cell projection organization	GO:0120035	0.000115663	3.93681	687	62	12	18776	NTM,STMN2,POU4F2,EPHA3,DPYSL3,DPYSL2,CRMP1,RND2,ROBO2,PCP4,CNTN2,GAP43
GO:BP	microtubule cytoskeleton organization	GO:0000226	0.000139243	3.85623	578	62	11	18776	STMN2,EPHA3,TUBB3,STMN3,TUBA1A,CRMP1,TUBB2A,STMN1,CCDC88C,CNTN2,TUBB2B
GO:BP	regulation of cell projection organization	GO:0031344	0.000139243	3.85623	703	62	12	18776	NTM,STMN2,POU4F2,EPHA3,DPYSL3,DPYSL2,CRMP1,RND2,ROBO2,PCP4,CNTN2,GAP43
GO:BP	anatomical structure morphogenesis	GO:0009653	0.000254189	3.59484	2631	62	23	18776	MAB21L2,DPYSL4,SOX11,POU4F2,CITED2,TUBB3,ID2,EPHA5,DPYSL2,CRMP1,RHOB,RND2,CALR,ROBO2,RBFOX2,STMN1,CCDC88C,CNTN2,TUBB2B,GAP43,TGFB2,LHX1,RND3
GO:BP	regulation of cellular component organization	GO:0051128	0.000266804	3.57381	2245	62	21	18776	SVIL,NTM,STMN2,POU4F2,EPHA3,STMN3,DPYSL3,TUBA1A,EPHA5,DPYSL2,CRMP1,RHOB,RND2,CALR,ROBO2,PCP4,STMN1,CNTN2,GAP43,TGFB2,RND3
GO:BP	regulation of cytoskeleton organization	GO:0051493	0.000273095	3.56369	506	62	10	18776	SVIL,STMN2,EPHA3,STMN3,EPHA5,RHOB,RND2,STMN1,TGFB2,RND3
GO:BP	actin filament-based process	GO:0030029	0.000280764	3.55166	760	62	12	18776	SVIL,EPHA3,DPYSL3,EPHA5,RHOB,RND2,CALR,STMN1,CCDC88C,INA,TGFB2,RND3
GO:BP	regulation of neuron differentiation	GO:0045664	0.000330656	3.48062	217	62	7	18776	SOX11,POU4F2,ID2,DPYSL2,CALR,PCP4,CNTN2
GO:BP	ventricular septum morphogenesis	GO:0060412	0.000366507	3.43592	39	62	4	18776	SOX11,CITED2,ID2,TGFB2
GO:BP	actin cytoskeleton organization	GO:0030036	0.00052542	3.27949	678	62	11	18776	SVIL,EPHA3,DPYSL3,EPHA5,RHOB,RND2,CALR,STMN1,INA,TGFB2,RND3
GO:BP	cell migration	GO:0016477	0.000537019	3.27001	1442	62	16	18776	BARHL1,CITED2,DPYSL3,PODXL2,NHLH2,RHOB,RND2,CALR,PPIB,TUBB2A,RBFOX2,CNTN2,TUBB2B,TGFB2,LHX1,RND3
GO:BP	regulation of actin cytoskeleton organization	GO:0032956	0.000649586	3.18736	340	62	8	18776	SVIL,EPHA3,EPHA5,RHOB,RND2,STMN1,TGFB2,RND3
GO:BP	animal organ development	GO:0048513	0.000737342	3.13233	3493	62	26	18776	SVIL,MAB21L2,CKB,BARHL1,SOX11,POU4F2,SSTR2,NNAT,CITED2,TUBB3,ID2,NAV2,EPHA5,DPYSL2,NHLH2,CALR,NEUROD6,ROBO2,PPIB,EBF2,RBFOX2,STMN1,CNTN2,TUBB2B,TGFB2,LHX1
GO:BP	hindbrain development	GO:0030902	0.00100578	2.9975	176	62	6	18776	CKB,SSTR2,NAV2,NHLH2,RBFOX2,LHX1
GO:BP	regulation of actin filament-based process	GO:0032970	0.00148638	2.82787	385	62	8	18776	SVIL,EPHA3,EPHA5,RHOB,RND2,STMN1,TGFB2,RND3
GO:BP	multicellular organismal process	GO:0032501	0.00154118	2.81215	7904	62	42	18776	SVIL,MAB21L2,NTM,STMN2,CKB,BARHL1,ELAVL3,DPYSL4,SOX11,POU4F2,SSTR2,NNAT,EPHA3,CITED2,TUBB3,STMN3,DPYSL3,ID2,MYT1L,NAV2,EPHA5,DPYSL2,CRMP1,NHLH2,RHOB,RND2,CALR,NEUROD6,ROBO2,PPIB,EBF2,TUBB2A,PCP4,RBFOX2,STMN1,CNTN2,INA,TUBB2B,GAP43,TGFB2,LHX1,IGFBP2
GO:BP	cortical cytoskeleton organization	GO:0030865	0.00181332	2.74153	61	62	4	18776	RHOB,RND2,CALR,RND3
GO:BP	cell motility	GO:0048870	0.00181332	2.74153	1612	62	16	18776	BARHL1,CITED2,DPYSL3,PODXL2,NHLH2,RHOB,RND2,CALR,PPIB,TUBB2A,RBFOX2,CNTN2,TUBB2B,TGFB2,LHX1,RND3
GO:BP	localization of cell	GO:0051674	0.00181332	2.74153	1612	62	16	18776	BARHL1,CITED2,DPYSL3,PODXL2,NHLH2,RHOB,RND2,CALR,PPIB,TUBB2A,RBFOX2,CNTN2,TUBB2B,TGFB2,LHX1,RND3
GO:BP	small GTPase mediated signal transduction	GO:0007264	0.00229615	2.639	415	62	8	18776	RAB15,STMN3,RHOB,RND2,STMN1,CCDC88C,TGFB2,RND3
GO:BP	response to lithium ion	GO:0010226	0.00262107	2.58152	25	62	3	18776	ID2,CALR,IGFBP2
GO:BP	cardiac septum morphogenesis	GO:0060411	0.00262107	2.58152	68	62	4	18776	SOX11,CITED2,ID2,TGFB2
GO:BP	ventricular septum development	GO:0003281	0.00272848	2.56408	69	62	4	18776	SOX11,CITED2,ID2,TGFB2
GO:BP	microtubule-based process	GO:0007017	0.00276912	2.55766	837	62	11	18776	STMN2,EPHA3,TUBB3,STMN3,TUBA1A,CRMP1,TUBB2A,STMN1,CCDC88C,CNTN2,TUBB2B
GO:BP	supramolecular fiber organization	GO:0097435	0.00297686	2.52624	699	62	10	18776	SVIL,STMN2,STMN3,DPYSL3,RHOB,RND2,STMN1,CCDC88C,TGFB2,RND3
GO:BP	regulation of organelle organization	GO:0033043	0.00466812	2.33086	1051	62	12	18776	SVIL,STMN2,EPHA3,STMN3,EPHA5,RHOB,RND2,CALR,STMN1,GAP43,TGFB2,RND3
GO:BP	negative regulation of neuron differentiation	GO:0045665	0.0047743	2.32109	81	62	4	18776	POU4F2,ID2,CALR,CNTN2
GO:BP	dorsal root ganglion development	GO:1990791	0.00706692	2.15077	7	62	2	18776	POU4F2,TUBB3
GO:BP	embryonic digestive tract development	GO:0048566	0.00707036	2.15056	36	62	3	18776	SOX11,ID2,TGFB2
GO:BP	positive regulation of cellular process	GO:0048522	0.00757297	2.12073	5318	62	31	18776	RAB15,SVIL,EBF1,MAB21L2,STMN2,BARHL1,SOX11,POU4F2,NNAT,EPHA3,CITED2,DPYSL3,ID2,MYT1L,EPHA5,DPYSL2,NHLH2,RHOB,RND2,CALR,NEUROD6,ROBO2,EBF2,RWDD3,PCP4,STMN1,CNTN2,TUBB2B,TGFB2,LHX1,IGFBP2
GO:BP	organelle organization	GO:0006996	0.00801559	2.09606	3361	62	23	18776	SVIL,STMN2,EPHA3,TUBB3,STMN3,DPYSL3,NAV2,TUBA1A,EPHA5,DPYSL2,CRMP1,RHOB,RND2,CALR,TUBB2A,STMN1,CCDC88C,CNTN2,INA,TUBB2B,GAP43,TGFB2,RND3
GO:BP	neuron migration	GO:0001764	0.00856934	2.06705	176	62	5	18776	BARHL1,TUBB2A,CNTN2,TUBB2B,LHX1
GO:BP	membranous septum morphogenesis	GO:0003149	0.00872117	2.05943	8	62	2	18776	ID2,TGFB2
GO:BP	forebrain development	GO:0030900	0.0105861	1.97526	405	62	7	18776	SSTR2,ID2,EPHA5,NHLH2,NEUROD6,CNTN2,LHX1
GO:BP	positive regulation of cell projection organization	GO:0031346	0.0105929	1.97499	406	62	7	18776	STMN2,POU4F2,EPHA3,DPYSL3,RND2,ROBO2,PCP4
GO:BP	cardiac septum development	GO:0003279	0.0113143	1.94637	105	62	4	18776	SOX11,CITED2,ID2,TGFB2
GO:BP	oligodendrocyte development	GO:0014003	0.0114601	1.94081	44	62	3	18776	SOX11,ID2,CNTN2
GO:BP	cerebellum development	GO:0021549	0.014431	1.8407	113	62	4	18776	CKB,SSTR2,NAV2,LHX1
GO:BP	adipose tissue development	GO:0060612	0.014431	1.8407	48	62	3	18776	POU4F2,ID2,EBF2
GO:BP	protein depolymerization	GO:0051261	0.0147463	1.83132	115	62	4	18776	SVIL,STMN2,STMN3,STMN1
GO:BP	microtubule depolymerization	GO:0007019	0.0147463	1.83132	49	62	3	18776	STMN2,STMN3,STMN1
GO:BP	response to external stimulus	GO:0009605	0.0147463	1.83132	2620	62	19	18776	DPYSL4,POU4F2,SSTR2,CITED2,TUBB3,ID2,EPHA5,DPYSL2,CRMP1,CALR,ROBO2,PPIB,STMN1,CNTN2,TUBB2B,GAP43,TGFB2,LHX1,IGFBP2
GO:BP	positive regulation of biological process	GO:0048518	0.0148555	1.82811	5828	62	32	18776	RAB15,SVIL,EBF1,MAB21L2,STMN2,BARHL1,SOX11,POU4F2,NNAT,EPHA3,CITED2,DPYSL3,ID2,MYT1L,EPHA5,DPYSL2,NHLH2,RHOB,RND2,CALR,NEUROD6,ROBO2,PPIB,EBF2,RWDD3,PCP4,STMN1,CNTN2,TUBB2B,TGFB2,LHX1,IGFBP2
GO:BP	negative regulation of Ras protein signal transduction	GO:0046580	0.0152595	1.81646	50	62	3	18776	STMN3,STMN1,TGFB2
GO:BP	regulation of axon guidance	GO:1902667	0.017363	1.76037	12	62	2	18776	POU4F2,TUBB2B
GO:BP	metencephalon development	GO:0022037	0.0186071	1.73032	124	62	4	18776	CKB,SSTR2,NAV2,LHX1
GO:BP	positive regulation of secretion by cell	GO:1903532	0.0193921	1.71237	333	62	6	18776	RAB15,SOX11,NNAT,DPYSL2,PCP4,TGFB2
GO:BP	regulation of anatomical structure morphogenesis	GO:0022603	0.019411	1.71195	920	62	10	18776	POU4F2,CITED2,RHOB,RND2,CALR,ROBO2,CNTN2,TGFB2,LHX1,RND3
GO:BP	negative regulation of small GTPase mediated signal transduction	GO:0051058	0.0200279	1.69836	56	62	3	18776	STMN3,STMN1,TGFB2
GO:BP	cellular response to endogenous stimulus	GO:0071495	0.0209243	1.67935	1286	62	12	18776	STMN2,SOX11,POU4F2,SSTR2,CITED2,EPHA5,CALR,ROBO2,RBFOX2,TGFB2,LHX1,IGFBP2
GO:BP	camera-type eye development	GO:0043010	0.0209243	1.67935	341	62	6	18776	MAB21L2,SOX11,POU4F2,CITED2,TGFB2,LHX1
GO:BP	response to steroid hormone	GO:0048545	0.0210023	1.67773	342	62	6	18776	POU4F2,SSTR2,CALR,RBFOX2,TGFB2,IGFBP2
GO:BP	cardiac ventricle development	GO:0003231	0.0211752	1.67417	132	62	4	18776	SOX11,CITED2,ID2,TGFB2
GO:BP	cardiac chamber morphogenesis	GO:0003206	0.0211752	1.67417	132	62	4	18776	SOX11,CITED2,ID2,TGFB2
GO:BP	cellular response to chemical stimulus	GO:0070887	0.0211752	1.67417	2957	62	20	18776	STMN2,SOX11,POU4F2,SSTR2,EPHA3,CITED2,ELAVL2,DPYSL3,ID2,EPHA5,RHOB,CALR,ROBO2,PPIB,RWDD3,RBFOX2,INA,TGFB2,LHX1,IGFBP2
GO:BP	positive regulation of cell development	GO:0010720	0.0216533	1.66448	347	62	6	18776	SOX11,POU4F2,ID2,RND2,CALR,ROBO2
GO:BP	negative regulation of cellular process	GO:0048523	0.0233575	1.63157	4692	62	27	18776	SVIL,NTM,STMN2,BARHL1,SOX11,POU4F2,RTN1,ZFP503,EPHA3,CITED2,STMN3,DPYSL3,ID2,MYT1L,EPHA5,CRMP1,RHOB,CALR,PCP4,RBFOX2,STMN1,CCDC88C,PDE10A,CNTN2,TGFB2,LHX1,TAGLN3
GO:BP	negative regulation of microtubule polymerization	GO:0031115	0.0234024	1.63074	15	62	2	18776	STMN2,STMN1
GO:BP	cellular response to lithium ion	GO:0071285	0.0234024	1.63074	15	62	2	18776	ID2,CALR
GO:BP	cellular component organization	GO:0016043	0.0249202	1.60345	5507	62	30	18776	SVIL,NTM,STMN2,DPYSL4,POU4F2,EPHA3,TUBB3,STMN3,DPYSL3,NAV2,TUBA1A,EPHA5,DPYSL2,CRMP1,RHOB,RND2,CALR,ROBO2,TUBB2A,PCP4,RBFOX2,STMN1,CCDC88C,CNTN2,INA,TUBB2B,GAP43,TGFB2,LHX1,RND3
GO:BP	regulation of growth	GO:0040008	0.0276659	1.55806	653	62	8	18776	POU4F2,CITED2,DPYSL2,RND2,PPIB,GAP43,TGFB2,IGFBP2
GO:BP	ganglion development	GO:0061548	0.0284176	1.54641	17	62	2	18776	POU4F2,TUBB3
GO:BP	regulation of GTP binding	GO:1904424	0.0284176	1.54641	17	62	2	18776	STMN1,TGFB2
GO:BP	regulation of binding	GO:0051098	0.0284176	1.54641	371	62	6	18776	SOX11,ID2,CRMP1,EBF2,STMN1,TGFB2
GO:BP	regulation of microtubule cytoskeleton organization	GO:0070507	0.0284176	1.54641	147	62	4	18776	STMN2,EPHA3,STMN3,STMN1
GO:BP	positive regulation of developmental process	GO:0051094	0.0297288	1.52682	1365	62	12	18776	SOX11,POU4F2,CITED2,ID2,RHOB,RND2,CALR,ROBO2,PPIB,PCP4,TGFB2,LHX1
GO:BP	negative regulation of neuron projection development	GO:0010977	0.0307558	1.51207	151	62	4	18776	NTM,STMN2,DPYSL3,CRMP1
GO:BP	negative regulation of transcription regulatory region DNA binding	GO:2000678	0.0309516	1.50932	18	62	2	18776	SOX11,ID2
GO:BP	neuron fate commitment	GO:0048663	0.0322747	1.49114	71	62	3	18776	ID2,MYT1L,TGFB2
GO:BP	positive regulation of secretion	GO:0051047	0.0323826	1.48969	386	62	6	18776	RAB15,SOX11,NNAT,DPYSL2,PCP4,TGFB2
GO:BP	cell fate commitment	GO:0045165	0.0337844	1.47128	264	62	5	18776	ID2,MYT1L,EBF2,GAP43,TGFB2
GO:BP	eye development	GO:0001654	0.033917	1.46958	391	62	6	18776	MAB21L2,SOX11,POU4F2,CITED2,TGFB2,LHX1
GO:BP	embryonic digestive tract morphogenesis	GO:0048557	0.0346675	1.46008	20	62	2	18776	SOX11,ID2
GO:BP	telencephalon development	GO:0021537	0.0346675	1.46008	271	62	5	18776	ID2,EPHA5,NEUROD6,CNTN2,LHX1
GO:BP	visual system development	GO:0150063	0.0346675	1.46008	394	62	6	18776	MAB21L2,SOX11,POU4F2,CITED2,TGFB2,LHX1
GO:BP	negative regulation of biological process	GO:0048519	0.0346675	1.46008	5126	62	28	18776	SVIL,NTM,STMN2,BARHL1,SOX11,POU4F2,RTN1,ZFP503,EPHA3,CITED2,STMN3,DPYSL3,ID2,MYT1L,EPHA5,CRMP1,RHOB,CALR,ROBO2,PCP4,RBFOX2,STMN1,CCDC88C,PDE10A,CNTN2,TGFB2,LHX1,TAGLN3
GO:BP	outflow tract morphogenesis	GO:0003151	0.0346675	1.46008	75	62	3	18776	SOX11,CITED2,TGFB2
GO:BP	striated muscle tissue development	GO:0014706	0.0346675	1.46008	399	62	6	18776	SVIL,SOX11,CITED2,ID2,CALR,TGFB2
GO:BP	cellular component organization or biogenesis	GO:0071840	0.0346675	1.46008	5665	62	30	18776	SVIL,NTM,STMN2,DPYSL4,POU4F2,EPHA3,TUBB3,STMN3,DPYSL3,NAV2,TUBA1A,EPHA5,DPYSL2,CRMP1,RHOB,RND2,CALR,ROBO2,TUBB2A,PCP4,RBFOX2,STMN1,CCDC88C,CNTN2,INA,TUBB2B,GAP43,TGFB2,LHX1,RND3
GO:BP	cell migration in hindbrain	GO:0021535	0.0346675	1.46008	20	62	2	18776	NHLH2,RBFOX2
GO:BP	sensory system development	GO:0048880	0.0346675	1.46008	399	62	6	18776	MAB21L2,SOX11,POU4F2,CITED2,TGFB2,LHX1
GO:BP	positive regulation of neurogenesis	GO:0050769	0.0354605	1.45026	273	62	5	18776	SOX11,POU4F2,ID2,RND2,ROBO2
GO:BP	response to chemical	GO:0042221	0.0355714	1.4489	5155	62	28	18776	STMN2,DPYSL4,SOX11,POU4F2,SSTR2,NNAT,EPHA3,CITED2,TUBB3,ELAVL2,DPYSL3,ID2,EPHA5,DPYSL2,CRMP1,RHOB,CALR,ROBO2,PPIB,RWDD3,RBFOX2,CNTN2,INA,TUBB2B,GAP43,TGFB2,LHX1,IGFBP2
GO:BP	developmental growth	GO:0048589	0.0371886	1.42959	708	62	8	18776	POU4F2,CITED2,DPYSL2,RND2,PPIB,GAP43,TGFB2,LHX1
GO:BP	neural retina development	GO:0003407	0.039421	1.40427	80	62	3	18776	POU4F2,TGFB2,LHX1
GO:BP	lens morphogenesis in camera-type eye	GO:0002089	0.0394991	1.40341	22	62	2	18776	SOX11,CITED2
GO:BP	regulation of biological quality	GO:0065008	0.0395263	1.40311	3670	62	22	18776	SVIL,CKB,SOX11,POU4F2,NNAT,CITED2,ID2,NAV2,TUBA1A,EPHA5,DPYSL2,RHOB,RND2,CALR,PPIB,EBF2,RBFOX2,STMN1,CCDC88C,CNTN2,TGFB2,RND3
GO:BP	regulation of axonogenesis	GO:0050770	0.0399229	1.39878	171	62	4	18776	POU4F2,RND2,ROBO2,CNTN2
GO:BP	response to hormone	GO:0009725	0.0399229	1.39878	890	62	9	18776	POU4F2,SSTR2,CITED2,EPHA5,CALR,ROBO2,RBFOX2,TGFB2,IGFBP2
GO:BP	negative regulation of protein polymerization	GO:0032272	0.0402954	1.39474	82	62	3	18776	SVIL,STMN2,STMN1
GO:BP	hormone-mediated signaling pathway	GO:0009755	0.0402954	1.39474	172	62	4	18776	POU4F2,SSTR2,CALR,RBFOX2
GO:BP	actin filament organization	GO:0007015	0.0409415	1.38784	420	62	6	18776	SVIL,DPYSL3,RHOB,RND2,STMN1,RND3
GO:BP	muscle tissue development	GO:0060537	0.0411067	1.38609	421	62	6	18776	SVIL,SOX11,CITED2,ID2,CALR,TGFB2
GO:BP	cardiac chamber development	GO:0003205	0.042546	1.37114	176	62	4	18776	SOX11,CITED2,ID2,TGFB2
GO:BP	positive regulation of cell differentiation	GO:0045597	0.0426254	1.37033	905	62	9	18776	SOX11,POU4F2,ID2,RND2,CALR,ROBO2,PCP4,TGFB2,LHX1
GO:BP	secondary palate development	GO:0062009	0.0434336	1.36217	24	62	2	18776	SOX11,TGFB2
GO:BP	response to estrogen	GO:0043627	0.0437222	1.3593	86	62	3	18776	CITED2,TGFB2,IGFBP2
GO:BP	cellular response to hormone stimulus	GO:0032870	0.0437222	1.3593	578	62	7	18776	POU4F2,SSTR2,EPHA5,CALR,ROBO2,RBFOX2,IGFBP2
GO:BP	regulation of microtubule polymerization or depolymerization	GO:0031110	0.0448434	1.3483	87	62	3	18776	STMN2,STMN3,STMN1
GO:BP	cellular response to organic substance	GO:0071310	0.045391	1.34303	2332	62	16	18776	STMN2,SOX11,POU4F2,SSTR2,EPHA3,CITED2,ELAVL2,DPYSL3,EPHA5,CALR,ROBO2,RBFOX2,INA,TGFB2,LHX1,IGFBP2
GO:BP	uterus development	GO:0060065	0.045391	1.34303	25	62	2	18776	TGFB2,LHX1
GO:BP	adrenal cortex formation	GO:0035802	0.0455778	1.34125	1	62	1	18776	CITED2
GO:BP	uterine epithelium development	GO:0035847	0.0455778	1.34125	1	62	1	18776	LHX1
GO:BP	nephric duct elongation	GO:0035849	0.0455778	1.34125	1	62	1	18776	LHX1
GO:BP	horizontal cell localization	GO:0035852	0.0455778	1.34125	1	62	1	18776	LHX1
GO:BP	positive regulation of hypoxia-inducible factor-1alpha signaling pathway	GO:1902073	0.0455778	1.34125	1	62	1	18776	RWDD3
GO:BP	establishment of protein localization to juxtaparanode region of axon	GO:0071206	0.0455778	1.34125	1	62	1	18776	CNTN2
GO:BP	positive regulation of activation-induced cell death of T cells	GO:0070237	0.0455778	1.34125	1	62	1	18776	TGFB2
GO:BP	substantia propria of cornea development	GO:1903701	0.0455778	1.34125	1	62	1	18776	TGFB2
GO:BP	negative regulation of actin binding	GO:1904617	0.0455778	1.34125	1	62	1	18776	CRMP1
GO:BP	negative regulation of actin filament binding	GO:1904530	0.0455778	1.34125	1	62	1	18776	CRMP1
GO:BP	embryonic organ morphogenesis	GO:0048562	0.0468789	1.32902	307	62	5	18776	SOX11,CITED2,ID2,TGFB2,LHX1
GO:BP	positive regulation of axonogenesis	GO:0050772	0.0475783	1.32259	92	62	3	18776	POU4F2,RND2,ROBO2
GO:BP	embryonic camera-type eye morphogenesis	GO:0048596	0.0482995	1.31606	27	62	2	18776	SOX11,CITED2

## Sheet: Int.Progenitors_up
source	term_name	term_id	adjusted_p_value	negative_log10_of_adjusted_p_value	term_size	query_size	intersection_size	effective_domain_size	intersections
GO:BP	negative regulation of epithelial cell differentiation	GO:0030857	1.75e-08	7.75626	48	67	8	18776	CCND1,HES5,DLL1,NOTCH1,HES1,ID1,CTNNB1,ZEB1
GO:BP	embryonic morphogenesis	GO:0048598	5.17e-08	7.28646	615	67	17	18776	HES5,CDKN1C,DLL1,NOTCH1,MSX1,WLS,SOX4,HES1,HOXB5,TENM4,MFAP2,CTNNB1,ZEB1,MSX3,MYC,VCAM1,ZEB2
GO:BP	regulation of epithelial cell differentiation	GO:0030856	6.44e-08	7.19079	142	67	10	18776	CCND1,HES5,CDKN1C,DLL1,NOTCH1,HES1,ID1,CTNNB1,ZEB1,ZEB2
GO:BP	central nervous system development	GO:0007417	6.44e-08	7.19079	979	67	20	18776	HES5,DLL1,NOTCH1,MSX1,WLS,SOX4,HES1,ID1,NES,DBI,TENM4,BTG2,CTNNB1,ZEB1,GRCC10,OLIG3,TMEM108,MYC,MEIS1,ZEB2
GO:BP	negative regulation of inner ear auditory receptor cell differentiation	GO:0045608	6.44e-08	7.19079	4	67	4	18776	HES5,DLL1,NOTCH1,HES1
GO:BP	negative regulation of mechanoreceptor differentiation	GO:0045632	6.44e-08	7.19079	4	67	4	18776	HES5,DLL1,NOTCH1,HES1
GO:BP	negative regulation of inner ear receptor cell differentiation	GO:2000981	6.44e-08	7.19079	4	67	4	18776	HES5,DLL1,NOTCH1,HES1
GO:BP	tissue development	GO:0009888	1.53e-07	6.81515	1893	67	26	18776	CCND1,HES5,CDKN1C,ELN,KITL,DLL1,NOTCH1,MSX1,EGR1,WLS,SOX4,HES1,ID1,DBI,HOXB5,TENM4,BTG2,CTNNB1,ZEB1,LGR4,CNN3,RBM24,MYC,MEIS1,VCAM1,ZEB2
GO:BP	cell population proliferation	GO:0008283	1.53e-07	6.81515	1900	67	26	18776	CCND1,HES5,CDKN1C,KITL,CDKN1A,DLL1,NOTCH1,MSX1,EGR1,SOX4,HES1,ID1,MIF,NES,DBI,IER5,TENM4,BTG2,TESC,CTNNB1,ZEB1,LGR4,MYC,MEIS1,VCAM1,ZEB2
GO:BP	brain development	GO:0007420	1.53e-07	6.81515	730	67	17	18776	HES5,DLL1,NOTCH1,MSX1,WLS,HES1,ID1,NES,DBI,BTG2,CTNNB1,ZEB1,GRCC10,TMEM108,MYC,MEIS1,ZEB2
GO:BP	head development	GO:0060322	3.58e-07	6.44577	779	67	17	18776	HES5,DLL1,NOTCH1,MSX1,WLS,HES1,ID1,NES,DBI,BTG2,CTNNB1,ZEB1,GRCC10,TMEM108,MYC,MEIS1,ZEB2
GO:BP	negative regulation of biosynthetic process	GO:0009890	3.67e-07	6.43535	1544	67	23	18776	CCND1,HES5,CDKN1C,CDKN1A,NOTCH1,MSX1,EGR1,HES1,ID1,DBI,NDUFC2,BTG2,CTNNB1,ATP1A1,ZEB1,LGR4,DAP,OLIG3,CBX5,RBM24,MSX3,MYC,ZEB2
GO:BP	embryo development	GO:0009790	3.67e-07	6.43535	1144	67	20	18776	HES5,CDKN1C,KITL,DLL1,NOTCH1,MSX1,WLS,SOX4,HES1,NES,HOXB5,TENM4,MFAP2,CTNNB1,ZEB1,MSX3,MYC,MEIS1,VCAM1,ZEB2
GO:BP	anterior/posterior pattern specification	GO:0009952	8.02e-07	6.096	211	67	10	18776	HES5,DLL1,NOTCH1,MSX1,WLS,HES1,HOXB5,BTG2,CTNNB1,ZEB2
GO:BP	negative regulation of cellular biosynthetic process	GO:0031327	1.06619e-06	5.97217	1504	67	22	18776	CCND1,HES5,CDKN1C,CDKN1A,NOTCH1,MSX1,EGR1,HES1,ID1,DBI,BTG2,CTNNB1,ATP1A1,ZEB1,LGR4,DAP,OLIG3,CBX5,RBM24,MSX3,MYC,ZEB2
GO:BP	embryonic organ development	GO:0048568	2.05503e-06	5.68718	475	67	13	18776	CDKN1C,KITL,DLL1,NOTCH1,MSX1,HES1,NES,HOXB5,MFAP2,CTNNB1,ZEB1,MYC,VCAM1
GO:BP	regulation of inner ear receptor cell differentiation	GO:2000980	2.43847e-06	5.61288	9	67	4	18776	HES5,DLL1,NOTCH1,HES1
GO:BP	regulation of cell population proliferation	GO:0042127	2.43847e-06	5.61288	1595	67	22	18776	CCND1,HES5,CDKN1C,KITL,CDKN1A,DLL1,NOTCH1,MSX1,EGR1,SOX4,HES1,ID1,MIF,NES,IER5,BTG2,TESC,CTNNB1,ZEB1,MYC,MEIS1,VCAM1
GO:BP	regulation of mechanoreceptor differentiation	GO:0045631	2.43847e-06	5.61288	9	67	4	18776	HES5,DLL1,NOTCH1,HES1
GO:BP	regulation of inner ear auditory receptor cell differentiation	GO:0045607	2.43847e-06	5.61288	9	67	4	18776	HES5,DLL1,NOTCH1,HES1
GO:BP	forebrain development	GO:0030900	2.43847e-06	5.61288	405	67	12	18776	HES5,NOTCH1,MSX1,HES1,DBI,BTG2,CTNNB1,ZEB1,GRCC10,TMEM108,MYC,ZEB2
GO:BP	sensory organ development	GO:0007423	2.43847e-06	5.61288	592	67	14	18776	HES5,CDKN1C,DLL1,NOTCH1,MSX1,HES1,NES,MFAP2,CTNNB1,ZEB1,GRCC10,MYC,MEIS1,ZEB2
GO:BP	negative regulation of macromolecule biosynthetic process	GO:0010558	2.43847e-06	5.61288	1443	67	21	18776	CCND1,HES5,CDKN1C,CDKN1A,NOTCH1,MSX1,EGR1,HES1,ID1,DBI,BTG2,CTNNB1,ZEB1,LGR4,DAP,OLIG3,CBX5,RBM24,MSX3,MYC,ZEB2
GO:BP	pattern specification process	GO:0007389	4.82136e-06	5.31683	434	67	12	18776	HES5,DLL1,NOTCH1,MSX1,WLS,HES1,HOXB5,BTG2,CTNNB1,ZEB1,MEIS1,ZEB2
GO:BP	nephron tubule development	GO:0072080	4.90118e-06	5.3097	94	67	7	18776	HES5,DLL1,NOTCH1,HES1,CTNNB1,LGR4,MYC
GO:BP	negative regulation of lymphoid progenitor cell differentiation	GO:1905457	4.90118e-06	5.3097	3	67	3	18776	HES5,NOTCH1,HES1
GO:BP	negative regulation of pro-B cell differentiation	GO:2000974	4.90118e-06	5.3097	3	67	3	18776	HES5,NOTCH1,HES1
GO:BP	pro-B cell differentiation	GO:0002328	5.2179e-06	5.2825	11	67	4	18776	HES5,NOTCH1,SOX4,HES1
GO:BP	cellular developmental process	GO:0048869	5.24607e-06	5.28017	4120	67	35	18776	CCND1,HES5,CDKN1C,KITL,CDKN1A,DLL1,NOTCH1,MSX1,ARL4A,EGR1,PAK3,SOX4,HES1,ID1,MIF,NES,DBI,HOXB5,SLC1A3,TENM4,BTG2,TESC,CTNNB1,ZEB1,LGR4,GRCC10,DDX3Y,OLIG3,TMEM108,CNN3,RBM24,MYC,MEIS1,VCAM1,ZEB2
GO:BP	animal organ development	GO:0048513	5.24607e-06	5.28017	3493	67	32	18776	CCND1,HES5,CDKN1C,ELN,KITL,CDKN1A,DLL1,NOTCH1,MSX1,EGR1,WLS,SOX4,HES1,ID1,NES,DBI,HOXB5,TENM4,BTG2,MFAP2,TESC,CTNNB1,ZEB1,LGR4,GRCC10,OLIG3,TMEM108,RBM24,MYC,MEIS1,VCAM1,ZEB2
GO:BP	cellular response to growth factor stimulus	GO:0071363	5.24607e-06	5.28017	648	67	14	18776	HES5,CDKN1C,DLL1,NOTCH1,MSX1,EGR1,HES1,ID1,CTNNB1,ZEB1,TMEM108,MYC,VCAM1,ZEB2
GO:BP	negative regulation of nucleobase-containing compound metabolic process	GO:0045934	5.28016e-06	5.27735	1414	67	20	18776	CCND1,HES5,CDKN1C,CDKN1A,NOTCH1,MSX1,EGR1,HES1,ID1,BTG2,CTNNB1,ZEB1,LGR4,DAP,OLIG3,CBX5,RBM24,MSX3,MYC,ZEB2
GO:BP	renal tubule development	GO:0061326	5.28016e-06	5.27735	98	67	7	18776	HES5,DLL1,NOTCH1,HES1,CTNNB1,LGR4,MYC
GO:BP	regulation of cellular response to growth factor stimulus	GO:0090287	5.55997e-06	5.25493	284	67	10	18776	HES5,CDKN1C,DLL1,NOTCH1,MSX1,HES1,CTNNB1,ZEB1,TMEM108,ZEB2
GO:BP	neurogenesis	GO:0022008	5.55997e-06	5.25493	1726	67	22	18776	HES5,CDKN1C,DLL1,NOTCH1,PAK3,SOX4,HES1,ID1,DBI,SLC1A3,TENM4,BTG2,CTNNB1,ZEB1,LGR4,GRCC10,OLIG3,TMEM108,MYC,MEIS1,VCAM1,ZEB2
GO:BP	glial cell proliferation	GO:0014009	5.98232e-06	5.22313	60	67	6	18776	NOTCH1,SOX4,HES1,DBI,CTNNB1,MYC
GO:BP	neuron differentiation	GO:0030182	6.28961e-06	5.20138	1440	67	20	18776	HES5,CDKN1C,DLL1,NOTCH1,PAK3,SOX4,HES1,ID1,SLC1A3,TENM4,BTG2,CTNNB1,ZEB1,LGR4,GRCC10,OLIG3,TMEM108,MEIS1,VCAM1,ZEB2
GO:BP	generation of neurons	GO:0048699	6.35829e-06	5.19666	1595	67	21	18776	HES5,CDKN1C,DLL1,NOTCH1,PAK3,SOX4,HES1,ID1,SLC1A3,TENM4,BTG2,CTNNB1,ZEB1,LGR4,GRCC10,OLIG3,TMEM108,MYC,MEIS1,VCAM1,ZEB2
GO:BP	negative regulation of transcription by RNA polymerase II	GO:0000122	6.35829e-06	5.19666	904	67	16	18776	CCND1,HES5,CDKN1C,NOTCH1,MSX1,EGR1,HES1,ID1,BTG2,CTNNB1,ZEB1,OLIG3,CBX5,MSX3,MYC,ZEB2
GO:BP	response to growth factor	GO:0070848	6.44844e-06	5.19055	674	67	14	18776	HES5,CDKN1C,DLL1,NOTCH1,MSX1,EGR1,HES1,ID1,CTNNB1,ZEB1,TMEM108,MYC,VCAM1,ZEB2
GO:BP	nephron development	GO:0072006	6.44844e-06	5.19055	157	67	8	18776	HES5,DLL1,NOTCH1,EGR1,HES1,CTNNB1,LGR4,MYC
GO:BP	epithelium development	GO:0060429	7.25864e-06	5.13914	1181	67	18	18776	CCND1,HES5,CDKN1C,DLL1,NOTCH1,MSX1,SOX4,HES1,ID1,DBI,HOXB5,CTNNB1,ZEB1,LGR4,CNN3,MYC,VCAM1,ZEB2
GO:BP	negative regulation of RNA metabolic process	GO:0051253	7.25864e-06	5.13914	1320	67	19	18776	CCND1,HES5,CDKN1C,NOTCH1,MSX1,EGR1,HES1,ID1,BTG2,CTNNB1,ZEB1,LGR4,DAP,OLIG3,CBX5,RBM24,MSX3,MYC,ZEB2
GO:BP	anatomical structure morphogenesis	GO:0009653	7.43142e-06	5.12893	2631	67	27	18776	HES5,CDKN1C,ELN,DLL1,NOTCH1,MSX1,PAK3,WLS,SOX4,HES1,ID1,NES,HOXB5,SLC1A3,TENM4,MFAP2,CTNNB1,ZEB1,LGR4,GRCC10,AMOTL2,TMEM108,MSX3,MYC,MEIS1,VCAM1,ZEB2
GO:BP	positive regulation of cell population proliferation	GO:0008284	8.36415e-06	5.07758	932	67	16	18776	CCND1,HES5,KITL,CDKN1A,DLL1,NOTCH1,EGR1,SOX4,HES1,ID1,MIF,NES,CTNNB1,MYC,MEIS1,VCAM1
GO:BP	heart development	GO:0007507	8.52635e-06	5.06924	587	67	13	18776	ELN,CDKN1A,DLL1,NOTCH1,MSX1,SOX4,HES1,ID1,TENM4,CTNNB1,RBM24,MEIS1,VCAM1
GO:BP	skeletal muscle tissue development	GO:0007519	1.02784e-05	4.98807	170	67	8	18776	ELN,DLL1,NOTCH1,EGR1,BTG2,CTNNB1,RBM24,MYC
GO:BP	negative regulation of transcription, DNA-templated	GO:0045892	1.05902e-05	4.97509	1222	67	18	18776	CCND1,HES5,CDKN1C,NOTCH1,MSX1,EGR1,HES1,ID1,BTG2,CTNNB1,ZEB1,LGR4,DAP,OLIG3,CBX5,MSX3,MYC,ZEB2
GO:BP	negative regulation of RNA biosynthetic process	GO:1902679	1.05902e-05	4.97509	1225	67	18	18776	CCND1,HES5,CDKN1C,NOTCH1,MSX1,EGR1,HES1,ID1,BTG2,CTNNB1,ZEB1,LGR4,DAP,OLIG3,CBX5,MSX3,MYC,ZEB2
GO:BP	regulation of cellular biosynthetic process	GO:0031326	1.05902e-05	4.97509	3666	67	32	18776	CCND1,HES5,CDKN1C,CDKN1A,DLL1,NOTCH1,MSX1,EGR1,PAK3,SOX4,HES1,ID1,DBI,IER5,NDUFC2,HOXB5,THRSP,BTG2,TOX3,TESC,CTNNB1,ATP1A1,ZEB1,LGR4,DAP,OLIG3,CBX5,RBM24,MSX3,MYC,MEIS1,ZEB2
GO:BP	negative regulation of nucleic acid-templated transcription	GO:1903507	1.05902e-05	4.97509	1224	67	18	18776	CCND1,HES5,CDKN1C,NOTCH1,MSX1,EGR1,HES1,ID1,BTG2,CTNNB1,ZEB1,LGR4,DAP,OLIG3,CBX5,MSX3,MYC,ZEB2
GO:BP	nervous system development	GO:0007399	1.06149e-05	4.97408	2337	67	25	18776	HES5,CDKN1C,DLL1,NOTCH1,MSX1,PAK3,WLS,SOX4,HES1,ID1,NES,DBI,SLC1A3,TENM4,BTG2,CTNNB1,ZEB1,LGR4,GRCC10,OLIG3,TMEM108,MYC,MEIS1,VCAM1,ZEB2
GO:BP	negative regulation of epidermis development	GO:0045683	1.08703e-05	4.96376	15	67	4	18776	HES5,DLL1,NOTCH1,HES1
GO:BP	nephron epithelium development	GO:0072009	1.08703e-05	4.96376	117	67	7	18776	HES5,DLL1,NOTCH1,HES1,CTNNB1,LGR4,MYC
GO:BP	negative regulation of epidermal cell differentiation	GO:0045605	1.08703e-05	4.96376	15	67	4	18776	HES5,DLL1,NOTCH1,HES1
GO:BP	positive regulation of nucleobase-containing compound metabolic process	GO:0045935	1.20624e-05	4.91857	1852	67	22	18776	HES5,CDKN1C,DLL1,NOTCH1,MSX1,EGR1,PAK3,SOX4,HES1,IER5,NDUFC2,HOXB5,BTG2,TOX3,TESC,CTNNB1,ZEB1,LGR4,RBM24,MYC,MEIS1,ZEB2
GO:BP	skeletal muscle organ development	GO:0060538	1.24851e-05	4.90361	179	67	8	18776	ELN,DLL1,NOTCH1,EGR1,BTG2,CTNNB1,RBM24,MYC
GO:BP	positive regulation of nitrogen compound metabolic process	GO:0051173	1.24851e-05	4.90361	2922	67	28	18776	CCND1,HES5,CDKN1C,KITL,CDKN1A,DLL1,NOTCH1,MSX1,EGR1,PAK3,SOX4,HES1,MIF,IER5,NDUFC2,HOXB5,BTG2,TOX3,TESC,CTNNB1,ZEB1,LGR4,DAP,HIGD1A,RBM24,MYC,MEIS1,ZEB2
GO:BP	kidney development	GO:0001822	1.25856e-05	4.90013	329	67	10	18776	HES5,CDKN1C,DLL1,NOTCH1,EGR1,SOX4,HES1,CTNNB1,LGR4,MYC
GO:BP	metanephric nephron development	GO:0072210	1.30331e-05	4.88495	39	67	5	18776	HES5,EGR1,HES1,CTNNB1,LGR4
GO:BP	negative regulation of oligodendrocyte differentiation	GO:0048715	1.30331e-05	4.88495	16	67	4	18776	HES5,NOTCH1,HES1,CTNNB1
GO:BP	regulation of biosynthetic process	GO:0009889	1.34902e-05	4.86998	3742	67	32	18776	CCND1,HES5,CDKN1C,CDKN1A,DLL1,NOTCH1,MSX1,EGR1,PAK3,SOX4,HES1,ID1,DBI,IER5,NDUFC2,HOXB5,THRSP,BTG2,TOX3,TESC,CTNNB1,ATP1A1,ZEB1,LGR4,DAP,OLIG3,CBX5,RBM24,MSX3,MYC,MEIS1,ZEB2
GO:BP	positive regulation of cellular process	GO:0048522	1.4178e-05	4.84838	5318	67	39	18776	CCND1,HES5,CDKN1C,HRK,KITL,GADD45G,CDKN1A,LDHA,DLL1,NOTCH1,MSX1,EGR1,PAK3,WLS,SOX4,HES1,ID1,MIF,NES,DBI,IER5,NDUFC2,HOXB5,SLC1A3,TENM4,BTG2,TOX3,TESC,CTNNB1,ZEB1,LGR4,DAP,HIGD1A,TMEM108,RBM24,MYC,MEIS1,VCAM1,ZEB2
GO:BP	negative regulation of cellular metabolic process	GO:0031324	1.47984e-05	4.82978	2403	67	25	18776	CCND1,HES5,CDKN1C,CDKN1A,NOTCH1,MSX1,EGR1,SOX4,HES1,ID1,MIF,DBI,NDUFC2,BTG2,CTNNB1,ATP1A1,ZEB1,LGR4,DAP,OLIG3,CBX5,RBM24,MSX3,MYC,ZEB2
GO:BP	renal system development	GO:0072001	1.54628e-05	4.81071	340	67	10	18776	HES5,CDKN1C,DLL1,NOTCH1,EGR1,SOX4,HES1,CTNNB1,LGR4,MYC
GO:BP	regulation of apoptotic process	GO:0042981	1.56242e-05	4.8062	1426	67	19	18776	HRK,KITL,GADD45G,CDKN1A,LDHA,DLL1,NOTCH1,MSX1,EGR1,PAK3,SOX4,ID1,MIF,NES,BTG2,TOX3,CTNNB1,HIGD1A,MYC
GO:BP	regionalization	GO:0003002	1.76138e-05	4.75415	346	67	10	18776	HES5,DLL1,NOTCH1,MSX1,WLS,HES1,HOXB5,BTG2,CTNNB1,ZEB2
GO:BP	animal organ morphogenesis	GO:0009887	2.00263e-05	4.6984	1025	67	16	18776	HES5,ELN,DLL1,NOTCH1,MSX1,SOX4,HES1,ID1,HOXB5,MFAP2,CTNNB1,ZEB1,LGR4,GRCC10,MYC,MEIS1
GO:BP	regulation of programmed cell death	GO:0043067	2.02928e-05	4.69266	1456	67	19	18776	HRK,KITL,GADD45G,CDKN1A,LDHA,DLL1,NOTCH1,MSX1,EGR1,PAK3,SOX4,ID1,MIF,NES,BTG2,TOX3,CTNNB1,HIGD1A,MYC
GO:BP	regulation of cell death	GO:0010941	2.02928e-05	4.69266	1609	67	20	18776	HRK,KITL,GADD45G,CDKN1A,LDHA,DLL1,NOTCH1,MSX1,EGR1,PAK3,SOX4,ID1,MIF,NES,NDUFC2,BTG2,TOX3,CTNNB1,HIGD1A,MYC
GO:BP	epithelial cell differentiation	GO:0030855	2.18138e-05	4.66127	662	67	13	18776	CCND1,HES5,CDKN1C,DLL1,NOTCH1,SOX4,HES1,ID1,HOXB5,CTNNB1,ZEB1,CNN3,ZEB2
GO:BP	developmental process	GO:0032502	2.97311e-05	4.52679	5977	67	41	18776	CCND1,HES5,CDKN1C,ELN,KITL,CDKN1A,DLL1,NOTCH1,MSX1,ARL4A,EGR1,PAK3,WLS,SOX4,HES1,ID1,MIF,NES,DBI,HOXB5,SLC1A3,TENM4,SPARCL1,BTG2,MFAP2,TESC,CTNNB1,ZEB1,LGR4,GRCC10,DDX3Y,OLIG3,AMOTL2,TMEM108,CNN3,RBM24,MSX3,MYC,MEIS1,VCAM1,ZEB2
GO:BP	regulation of oligodendrocyte differentiation	GO:0048713	3.48582e-05	4.45769	49	67	5	18776	HES5,NOTCH1,HES1,TENM4,CTNNB1
GO:BP	lymphoid progenitor cell differentiation	GO:0002320	3.48582e-05	4.45769	21	67	4	18776	HES5,NOTCH1,SOX4,HES1
GO:BP	metanephros development	GO:0001656	3.74099e-05	4.42701	92	67	6	18776	HES5,EGR1,HES1,CTNNB1,LGR4,MYC
GO:BP	negative regulation of cell population proliferation	GO:0008285	3.75815e-05	4.42503	699	67	13	18776	CDKN1C,CDKN1A,DLL1,NOTCH1,MSX1,SOX4,HES1,BTG2,TESC,CTNNB1,ZEB1,MYC,MEIS1
GO:BP	urogenital system development	GO:0001655	3.95967e-05	4.40234	384	67	10	18776	HES5,CDKN1C,DLL1,NOTCH1,EGR1,SOX4,HES1,CTNNB1,LGR4,MYC
GO:BP	regulation of cell differentiation	GO:0045595	4.06036e-05	4.39144	1536	67	19	18776	CCND1,HES5,CDKN1C,KITL,DLL1,NOTCH1,MSX1,PAK3,SOX4,HES1,ID1,TENM4,TESC,CTNNB1,ZEB1,RBM24,MYC,MEIS1,ZEB2
GO:BP	stem cell differentiation	GO:0048863	4.06036e-05	4.39144	218	67	8	18776	HES5,KITL,NOTCH1,MSX1,HES1,CTNNB1,RBM24,ZEB2
GO:BP	positive regulation of cellular metabolic process	GO:0031325	4.10402e-05	4.38679	3140	67	28	18776	CCND1,HES5,CDKN1C,KITL,CDKN1A,DLL1,NOTCH1,MSX1,EGR1,PAK3,SOX4,HES1,MIF,IER5,NDUFC2,HOXB5,BTG2,TOX3,TESC,CTNNB1,ZEB1,LGR4,DAP,HIGD1A,RBM24,MYC,MEIS1,ZEB2
GO:BP	kidney epithelium development	GO:0072073	4.13386e-05	4.38364	151	67	7	18776	HES5,DLL1,NOTCH1,HES1,CTNNB1,LGR4,MYC
GO:BP	positive regulation of RNA metabolic process	GO:0051254	4.15043e-05	4.38191	1701	67	20	18776	HES5,CDKN1C,DLL1,NOTCH1,MSX1,EGR1,SOX4,HES1,IER5,HOXB5,BTG2,TOX3,TESC,CTNNB1,ZEB1,LGR4,RBM24,MYC,MEIS1,ZEB2
GO:BP	positive regulation of biological process	GO:0048518	4.22395e-05	4.37428	5828	67	40	18776	CCND1,HES5,CDKN1C,HRK,KITL,GADD45G,CDKN1A,LDHA,DLL1,NOTCH1,MSX1,EGR1,PAK3,WLS,SOX4,HES1,ID1,MIF,NES,DBI,IER5,NDUFC2,HOXB5,SLC1A3,TENM4,BTG2,TOX3,TESC,CTNNB1,ATP1A1,ZEB1,LGR4,DAP,HIGD1A,TMEM108,RBM24,MYC,MEIS1,VCAM1,ZEB2
GO:BP	eye development	GO:0001654	4.27338e-05	4.36923	391	67	10	18776	HES5,CDKN1C,DLL1,NES,MFAP2,CTNNB1,ZEB1,GRCC10,MEIS1,ZEB2
GO:BP	kidney morphogenesis	GO:0060993	4.47197e-05	4.3495	97	67	6	18776	HES5,SOX4,HES1,CTNNB1,LGR4,MYC
GO:BP	visual system development	GO:0150063	4.47197e-05	4.3495	394	67	10	18776	HES5,CDKN1C,DLL1,NES,MFAP2,CTNNB1,ZEB1,GRCC10,MEIS1,ZEB2
GO:BP	system development	GO:0048731	4.72515e-05	4.32558	4670	67	35	18776	CCND1,HES5,CDKN1C,ELN,KITL,CDKN1A,DLL1,NOTCH1,MSX1,EGR1,PAK3,WLS,SOX4,HES1,ID1,NES,DBI,HOXB5,SLC1A3,TENM4,BTG2,MFAP2,TESC,CTNNB1,ZEB1,LGR4,GRCC10,OLIG3,AMOTL2,TMEM108,RBM24,MYC,MEIS1,VCAM1,ZEB2
GO:BP	embryonic organ morphogenesis	GO:0048562	4.78734e-05	4.31991	307	67	9	18776	DLL1,NOTCH1,MSX1,HES1,HOXB5,MFAP2,CTNNB1,ZEB1,MYC
GO:BP	striated muscle tissue development	GO:0014706	4.78734e-05	4.31991	399	67	10	18776	ELN,DLL1,NOTCH1,EGR1,TENM4,BTG2,CTNNB1,RBM24,MYC,MEIS1
GO:BP	sensory system development	GO:0048880	4.78734e-05	4.31991	399	67	10	18776	HES5,CDKN1C,DLL1,NES,MFAP2,CTNNB1,ZEB1,GRCC10,MEIS1,ZEB2
GO:BP	neuronal stem cell population maintenance	GO:0097150	4.87706e-05	4.31184	24	67	4	18776	HES5,DLL1,NOTCH1,HES1
GO:BP	positive regulation of metabolic process	GO:0009893	4.87706e-05	4.31184	3599	67	30	18776	CCND1,HES5,CDKN1C,KITL,CDKN1A,DLL1,NOTCH1,MSX1,EGR1,PAK3,SOX4,HES1,ID1,MIF,DBI,IER5,NDUFC2,HOXB5,BTG2,TOX3,TESC,CTNNB1,ZEB1,LGR4,DAP,HIGD1A,RBM24,MYC,MEIS1,ZEB2
GO:BP	metanephric nephron morphogenesis	GO:0072273	4.87706e-05	4.31184	24	67	4	18776	HES5,HES1,CTNNB1,LGR4
GO:BP	metanephric nephron tubule morphogenesis	GO:0072282	4.87706e-05	4.31184	7	67	3	18776	HES5,HES1,LGR4
GO:BP	muscle organ development	GO:0007517	4.93545e-05	4.30667	311	67	9	18776	ELN,DLL1,NOTCH1,MSX1,EGR1,BTG2,CTNNB1,RBM24,MYC
GO:BP	Wnt signaling pathway	GO:0016055	5.13278e-05	4.28965	405	67	10	18776	CCND1,NOTCH1,EGR1,WLS,SOX4,CTNNB1,LGR4,AMOTL2,MYC,ZEB2
GO:BP	negative regulation of nitrogen compound metabolic process	GO:0051172	5.15106e-05	4.2881	2257	67	23	18776	CCND1,HES5,CDKN1C,CDKN1A,NOTCH1,MSX1,EGR1,SOX4,HES1,ID1,MIF,DBI,BTG2,CTNNB1,ZEB1,LGR4,DAP,OLIG3,CBX5,RBM24,MSX3,MYC,ZEB2
GO:BP	cell-cell signaling by wnt	GO:0198738	5.25543e-05	4.27939	407	67	10	18776	CCND1,NOTCH1,EGR1,WLS,SOX4,CTNNB1,LGR4,AMOTL2,MYC,ZEB2
GO:BP	cell differentiation	GO:0030154	5.38475e-05	4.26883	4050	67	32	18776	CCND1,HES5,CDKN1C,KITL,DLL1,NOTCH1,MSX1,ARL4A,EGR1,PAK3,SOX4,HES1,ID1,DBI,HOXB5,SLC1A3,TENM4,BTG2,TESC,CTNNB1,ZEB1,LGR4,GRCC10,DDX3Y,OLIG3,TMEM108,CNN3,RBM24,MYC,MEIS1,VCAM1,ZEB2
GO:BP	muscle cell proliferation	GO:0033002	5.806e-05	4.23612	236	67	8	18776	HES5,CDKN1A,NOTCH1,EGR1,TENM4,CTNNB1,MYC,MEIS1
GO:BP	cell surface receptor signaling pathway involved in cell-cell signaling	GO:1905114	5.91821e-05	4.22781	517	67	11	18776	CCND1,NOTCH1,EGR1,WLS,SOX4,CTNNB1,LGR4,AMOTL2,TMEM108,MYC,ZEB2
GO:BP	multicellular organism development	GO:0007275	5.91821e-05	4.22781	4974	67	36	18776	CCND1,HES5,CDKN1C,ELN,KITL,CDKN1A,DLL1,NOTCH1,MSX1,EGR1,PAK3,WLS,SOX4,HES1,ID1,NES,DBI,HOXB5,SLC1A3,TENM4,BTG2,MFAP2,TESC,CTNNB1,ZEB1,LGR4,GRCC10,OLIG3,AMOTL2,TMEM108,RBM24,MSX3,MYC,MEIS1,VCAM1,ZEB2
GO:BP	chordate embryonic development	GO:0043009	5.98067e-05	4.22325	749	67	13	18776	HES5,CDKN1C,DLL1,NOTCH1,MSX1,SOX4,HES1,HOXB5,CTNNB1,ZEB1,MYC,VCAM1,ZEB2
GO:BP	negative regulation of metabolic process	GO:0009892	6.07326e-05	4.21658	2847	67	26	18776	CCND1,HES5,CDKN1C,CDKN1A,DLL1,NOTCH1,MSX1,EGR1,SOX4,HES1,ID1,MIF,DBI,NDUFC2,BTG2,CTNNB1,ATP1A1,ZEB1,LGR4,DAP,OLIG3,CBX5,RBM24,MSX3,MYC,ZEB2
GO:BP	regulation of neurogenesis	GO:0050767	6.22892e-05	4.20559	418	67	10	18776	HES5,DLL1,NOTCH1,PAK3,HES1,ID1,TENM4,CTNNB1,MYC,ZEB2
GO:BP	gliogenesis	GO:0042063	6.51583e-05	4.18603	326	67	9	18776	HES5,DLL1,NOTCH1,SOX4,HES1,DBI,TENM4,CTNNB1,MYC
GO:BP	muscle tissue development	GO:0060537	6.51595e-05	4.18602	421	67	10	18776	ELN,DLL1,NOTCH1,EGR1,TENM4,BTG2,CTNNB1,RBM24,MYC,MEIS1
GO:BP	regulation of pro-B cell differentiation	GO:2000973	6.70801e-05	4.17341	8	67	3	18776	HES5,NOTCH1,HES1
GO:BP	cell surface receptor signaling pathway involved in heart development	GO:0061311	6.70801e-05	4.17341	27	67	4	18776	DLL1,NOTCH1,MSX1,CTNNB1
GO:BP	anatomical structure development	GO:0048856	6.70801e-05	4.17341	5492	67	38	18776	CCND1,HES5,CDKN1C,ELN,KITL,CDKN1A,DLL1,NOTCH1,MSX1,EGR1,PAK3,WLS,SOX4,HES1,ID1,NES,DBI,HOXB5,SLC1A3,TENM4,SPARCL1,BTG2,MFAP2,TESC,CTNNB1,ZEB1,LGR4,GRCC10,OLIG3,AMOTL2,TMEM108,CNN3,RBM24,MSX3,MYC,MEIS1,VCAM1,ZEB2
GO:BP	apoptotic process	GO:0006915	6.70801e-05	4.17341	1786	67	20	18776	HRK,KITL,GADD45G,CDKN1A,LDHA,DLL1,NOTCH1,MSX1,EGR1,PAK3,SOX4,ID1,MIF,NES,BTG2,TOX3,CTNNB1,DAP,HIGD1A,MYC
GO:BP	embryo development ending in birth or egg hatching	GO:0009792	6.94368e-05	4.15841	765	67	13	18776	HES5,CDKN1C,DLL1,NOTCH1,MSX1,SOX4,HES1,HOXB5,CTNNB1,ZEB1,MYC,VCAM1,ZEB2
GO:BP	negative regulation of cell death	GO:0060548	6.97775e-05	4.15628	1031	67	15	18776	KITL,CDKN1A,DLL1,NOTCH1,MSX1,SOX4,ID1,MIF,NES,NDUFC2,BTG2,TOX3,CTNNB1,HIGD1A,MYC
GO:BP	positive regulation of biosynthetic process	GO:0009891	6.97775e-05	4.15628	1965	67	21	18776	HES5,CDKN1C,DLL1,NOTCH1,MSX1,EGR1,PAK3,SOX4,HES1,DBI,IER5,NDUFC2,HOXB5,TOX3,TESC,CTNNB1,ZEB1,LGR4,MYC,MEIS1,ZEB2
GO:BP	endothelial cell differentiation	GO:0045446	6.97775e-05	4.15628	110	67	6	18776	DLL1,NOTCH1,ID1,HOXB5,CTNNB1,ZEB1
GO:BP	regulation of macromolecule biosynthetic process	GO:0010556	7.27426e-05	4.13821	3493	67	29	18776	CCND1,HES5,CDKN1C,CDKN1A,DLL1,NOTCH1,MSX1,EGR1,PAK3,SOX4,HES1,ID1,DBI,IER5,HOXB5,BTG2,TOX3,TESC,CTNNB1,ZEB1,LGR4,DAP,OLIG3,CBX5,RBM24,MSX3,MYC,MEIS1,ZEB2
GO:BP	positive regulation of macromolecule metabolic process	GO:0010604	7.87938e-05	4.10351	3305	67	28	18776	CCND1,HES5,CDKN1C,KITL,CDKN1A,DLL1,NOTCH1,MSX1,EGR1,PAK3,SOX4,HES1,ID1,MIF,IER5,HOXB5,BTG2,TOX3,TESC,CTNNB1,ZEB1,LGR4,DAP,HIGD1A,RBM24,MYC,MEIS1,ZEB2
GO:BP	positive regulation of transmembrane receptor protein serine/threonine kinase signaling pathway	GO:0090100	7.87938e-05	4.10351	113	67	6	18776	HES5,CDKN1C,NOTCH1,MSX1,HES1,ZEB2
GO:BP	regulation of nucleobase-containing compound metabolic process	GO:0019219	7.87938e-05	4.10351	3510	67	29	18776	CCND1,HES5,CDKN1C,CDKN1A,DLL1,NOTCH1,MSX1,EGR1,PAK3,SOX4,HES1,ID1,IER5,NDUFC2,HOXB5,BTG2,TOX3,TESC,CTNNB1,ZEB1,LGR4,DAP,OLIG3,CBX5,RBM24,MSX3,MYC,MEIS1,ZEB2
GO:BP	camera-type eye development	GO:0043010	8.31423e-05	4.08018	341	67	9	18776	HES5,CDKN1C,DLL1,NES,CTNNB1,ZEB1,GRCC10,MEIS1,ZEB2
GO:BP	cell death	GO:0008219	8.76139e-05	4.05743	2002	67	21	18776	HRK,KITL,GADD45G,CDKN1A,LDHA,DLL1,NOTCH1,MSX1,EGR1,PAK3,SOX4,ID1,MIF,NES,NDUFC2,BTG2,TOX3,CTNNB1,DAP,HIGD1A,MYC
GO:BP	cellular biosynthetic process	GO:0044249	8.76139e-05	4.05743	5086	67	36	18776	CCND1,HES5,CDKN1C,CDKN1A,LDHA,DLL1,NOTCH1,MSX1,EGR1,PAK3,SOX4,HES1,ID1,MIF,DBI,IER5,NDUFC2,HOXB5,SLC1A3,THRSP,BTG2,TOX3,TESC,CTNNB1,ATP1A1,ZEB1,LGR4,DAP,OLIG3,CBX5,RBM24,MSX3,GAD2,MYC,MEIS1,ZEB2
GO:BP	programmed cell death	GO:0012501	9.44957e-05	4.02459	1841	67	20	18776	HRK,KITL,GADD45G,CDKN1A,LDHA,DLL1,NOTCH1,MSX1,EGR1,PAK3,SOX4,ID1,MIF,NES,BTG2,TOX3,CTNNB1,DAP,HIGD1A,MYC
GO:BP	transmembrane receptor protein serine/threonine kinase signaling pathway	GO:0007178	9.94608e-05	4.00235	350	67	9	18776	HES5,CDKN1C,NOTCH1,MSX1,EGR1,HES1,ID1,ZEB1,ZEB2
GO:BP	positive regulation of programmed cell death	GO:0043068	0.000104801	3.97964	561	67	11	18776	HRK,GADD45G,CDKN1A,LDHA,NOTCH1,MSX1,EGR1,PAK3,SOX4,CTNNB1,MYC
GO:BP	metanephros morphogenesis	GO:0003338	0.000104801	3.97964	31	67	4	18776	HES5,HES1,CTNNB1,LGR4
GO:BP	central nervous system neuron differentiation	GO:0021953	0.000105652	3.97612	186	67	7	18776	HES5,SOX4,HES1,BTG2,GRCC10,OLIG3,ZEB2
GO:BP	epithelial tube morphogenesis	GO:0060562	0.000108109	3.96614	355	67	9	18776	HES5,DLL1,NOTCH1,SOX4,HES1,CTNNB1,LGR4,MYC,ZEB2
GO:BP	regulation of gliogenesis	GO:0014013	0.000108131	3.96605	121	67	6	18776	HES5,NOTCH1,HES1,TENM4,CTNNB1,MYC
GO:BP	regulation of secondary heart field cardioblast proliferation	GO:0003266	0.000118166	3.92751	10	67	3	18776	NOTCH1,HES1,CTNNB1
GO:BP	regulation of lymphoid progenitor cell differentiation	GO:1905456	0.000118166	3.92751	10	67	3	18776	HES5,NOTCH1,HES1
GO:BP	metanephric tubule morphogenesis	GO:0072173	0.000118166	3.92751	10	67	3	18776	HES5,HES1,LGR4
GO:BP	telencephalon development	GO:0021537	0.000121515	3.91537	271	67	8	18776	HES5,HES1,DBI,BTG2,CTNNB1,GRCC10,TMEM108,ZEB2
GO:BP	regulation of multicellular organismal development	GO:2000026	0.000122235	3.9128	1393	67	17	18776	CCND1,HES5,CDKN1C,KITL,DLL1,NOTCH1,PAK3,SOX4,HES1,ID1,TENM4,TESC,CTNNB1,ZEB1,MYC,MEIS1,ZEB2
GO:BP	skeletal muscle cell differentiation	GO:0035914	0.000122235	3.9128	71	67	5	18776	NOTCH1,EGR1,BTG2,RBM24,MYC
GO:BP	regulation of transcription by RNA polymerase II	GO:0006357	0.000123138	3.90961	2238	67	22	18776	CCND1,HES5,CDKN1C,DLL1,NOTCH1,MSX1,EGR1,SOX4,HES1,ID1,IER5,HOXB5,BTG2,TOX3,CTNNB1,ZEB1,OLIG3,CBX5,MSX3,MYC,MEIS1,ZEB2
GO:BP	circulatory system development	GO:0072359	0.000139533	3.85532	1107	67	15	18776	ELN,CDKN1A,DLL1,NOTCH1,MSX1,EGR1,SOX4,HES1,ID1,TENM4,CTNNB1,AMOTL2,RBM24,MEIS1,VCAM1
GO:BP	negative regulation of glial cell differentiation	GO:0045686	0.000139873	3.85427	34	67	4	18776	HES5,NOTCH1,HES1,CTNNB1
GO:BP	mesenchyme development	GO:0060485	0.000140182	3.85331	278	67	8	18776	KITL,NOTCH1,MSX1,HES1,CTNNB1,RBM24,MYC,ZEB2
GO:BP	endothelium development	GO:0003158	0.000144212	3.841	129	67	6	18776	DLL1,NOTCH1,ID1,HOXB5,CTNNB1,ZEB1
GO:BP	negative regulation of hematopoietic progenitor cell differentiation	GO:1901533	0.000148558	3.8281	11	67	3	18776	HES5,NOTCH1,HES1
GO:BP	negative regulation of macromolecule metabolic process	GO:0010605	0.000148558	3.8281	2643	67	24	18776	CCND1,HES5,CDKN1C,CDKN1A,DLL1,NOTCH1,MSX1,EGR1,SOX4,HES1,ID1,MIF,DBI,BTG2,CTNNB1,ZEB1,LGR4,DAP,OLIG3,CBX5,RBM24,MSX3,MYC,ZEB2
GO:BP	regulation of cardioblast proliferation	GO:0003264	0.000148558	3.8281	11	67	3	18776	NOTCH1,HES1,CTNNB1
GO:BP	cardioblast proliferation	GO:0003263	0.000148558	3.8281	11	67	3	18776	NOTCH1,HES1,CTNNB1
GO:BP	nephron tubule morphogenesis	GO:0072078	0.00014863	3.82789	75	67	5	18776	HES5,HES1,CTNNB1,LGR4,MYC
GO:BP	positive regulation of nucleic acid-templated transcription	GO:1903508	0.000150779	3.82166	1586	67	18	18776	HES5,CDKN1C,DLL1,NOTCH1,MSX1,EGR1,SOX4,HES1,IER5,HOXB5,TOX3,TESC,CTNNB1,ZEB1,LGR4,MYC,MEIS1,ZEB2
GO:BP	positive regulation of cellular biosynthetic process	GO:0031328	0.000150779	3.82166	1920	67	20	18776	HES5,CDKN1C,DLL1,NOTCH1,MSX1,EGR1,PAK3,SOX4,HES1,IER5,NDUFC2,HOXB5,TOX3,TESC,CTNNB1,ZEB1,LGR4,MYC,MEIS1,ZEB2
GO:BP	biosynthetic process	GO:0009058	0.000150779	3.82166	5240	67	36	18776	CCND1,HES5,CDKN1C,CDKN1A,LDHA,DLL1,NOTCH1,MSX1,EGR1,PAK3,SOX4,HES1,ID1,MIF,DBI,IER5,NDUFC2,HOXB5,SLC1A3,THRSP,BTG2,TOX3,TESC,CTNNB1,ATP1A1,ZEB1,LGR4,DAP,OLIG3,CBX5,RBM24,MSX3,GAD2,MYC,MEIS1,ZEB2
GO:BP	positive regulation of transcription, DNA-templated	GO:0045893	0.000150779	3.82166	1586	67	18	18776	HES5,CDKN1C,DLL1,NOTCH1,MSX1,EGR1,SOX4,HES1,IER5,HOXB5,TOX3,TESC,CTNNB1,ZEB1,LGR4,MYC,MEIS1,ZEB2
GO:BP	positive regulation of RNA biosynthetic process	GO:1902680	0.000152419	3.81696	1588	67	18	18776	HES5,CDKN1C,DLL1,NOTCH1,MSX1,EGR1,SOX4,HES1,IER5,HOXB5,TOX3,TESC,CTNNB1,ZEB1,LGR4,MYC,MEIS1,ZEB2
GO:BP	sensory organ morphogenesis	GO:0090596	0.000158781	3.7992	286	67	8	18776	DLL1,MSX1,MFAP2,CTNNB1,ZEB1,GRCC10,MYC,MEIS1
GO:BP	canonical Wnt signaling pathway	GO:0060070	0.000165961	3.77999	288	67	8	18776	NOTCH1,EGR1,WLS,SOX4,CTNNB1,LGR4,MYC,ZEB2
GO:BP	nephron epithelium morphogenesis	GO:0072088	0.000169768	3.77014	78	67	5	18776	HES5,HES1,CTNNB1,LGR4,MYC
GO:BP	renal tubule morphogenesis	GO:0061333	0.000169768	3.77014	78	67	5	18776	HES5,HES1,CTNNB1,LGR4,MYC
GO:BP	transcription by RNA polymerase II	GO:0006366	0.000169884	3.76985	2301	67	22	18776	CCND1,HES5,CDKN1C,DLL1,NOTCH1,MSX1,EGR1,SOX4,HES1,ID1,IER5,HOXB5,BTG2,TOX3,CTNNB1,ZEB1,OLIG3,CBX5,MSX3,MYC,MEIS1,ZEB2
GO:BP	nucleobase-containing compound biosynthetic process	GO:0034654	0.00017127	3.76632	3483	67	28	18776	CCND1,HES5,CDKN1C,CDKN1A,DLL1,NOTCH1,MSX1,EGR1,PAK3,SOX4,HES1,ID1,IER5,NDUFC2,HOXB5,BTG2,TOX3,TESC,CTNNB1,ZEB1,LGR4,DAP,OLIG3,CBX5,MSX3,MYC,MEIS1,ZEB2
GO:BP	organic cyclic compound biosynthetic process	GO:1901362	0.000183829	3.73559	3708	67	29	18776	CCND1,HES5,CDKN1C,CDKN1A,DLL1,NOTCH1,MSX1,EGR1,PAK3,SOX4,HES1,ID1,IER5,NDUFC2,HOXB5,BTG2,TOX3,TESC,CTNNB1,ATP1A1,ZEB1,LGR4,DAP,OLIG3,CBX5,MSX3,MYC,MEIS1,ZEB2
GO:BP	positive regulation of Notch signaling pathway	GO:0045747	0.000189969	3.72132	38	67	4	18776	HES5,DLL1,NOTCH1,HES1
GO:BP	reproductive structure development	GO:0048608	0.000189969	3.72132	497	67	10	18776	CCND1,CDKN1C,KITL,NOTCH1,HES1,TESC,CTNNB1,LGR4,MYC,VCAM1
GO:BP	positive regulation of BMP signaling pathway	GO:0030513	0.000189969	3.72132	38	67	4	18776	HES5,NOTCH1,MSX1,HES1
GO:BP	regulation of signal transduction	GO:0009966	0.000193171	3.71406	2705	67	24	18776	HES5,CDKN1C,KITL,GADD45G,DLL1,NOTCH1,MSX1,EGR1,PAK3,LY6H,WLS,SOX4,HES1,ID1,MIF,NDUFC2,CTNNB1,ZEB1,LGR4,HIGD1A,TMEM108,RALGPS2,MYC,ZEB2
GO:BP	nephron morphogenesis	GO:0072028	0.000193171	3.71406	81	67	5	18776	HES5,HES1,CTNNB1,LGR4,MYC
GO:BP	negative regulation of neuron differentiation	GO:0045665	0.000193171	3.71406	81	67	5	18776	HES5,DLL1,NOTCH1,HES1,MEIS1
GO:BP	tube morphogenesis	GO:0035239	0.000195831	3.70812	872	67	13	18776	HES5,DLL1,NOTCH1,SOX4,HES1,ID1,CTNNB1,ZEB1,LGR4,AMOTL2,MYC,MEIS1,ZEB2
GO:BP	reproductive system development	GO:0061458	0.000195831	3.70812	501	67	10	18776	CCND1,CDKN1C,KITL,NOTCH1,HES1,TESC,CTNNB1,LGR4,MYC,VCAM1
GO:BP	regulation of cell communication	GO:0010646	0.00019604	3.70765	3106	67	26	18776	HES5,CDKN1C,KITL,GADD45G,DLL1,NOTCH1,MSX1,EGR1,PAK3,LY6H,WLS,SOX4,HES1,ID1,MIF,DBI,NDUFC2,SLC1A3,CTNNB1,ZEB1,LGR4,HIGD1A,TMEM108,RALGPS2,MYC,ZEB2
GO:BP	hemopoiesis	GO:0030097	0.000202371	3.69385	876	67	13	18776	HES5,CDKN1C,KITL,DLL1,NOTCH1,EGR1,SOX4,HES1,TESC,CTNNB1,ZEB1,MYC,MEIS1
GO:BP	regulation of signaling	GO:0023051	0.000203112	3.69226	3115	67	26	18776	HES5,CDKN1C,KITL,GADD45G,DLL1,NOTCH1,MSX1,EGR1,PAK3,LY6H,WLS,SOX4,HES1,ID1,MIF,DBI,NDUFC2,SLC1A3,CTNNB1,ZEB1,LGR4,HIGD1A,TMEM108,RALGPS2,MYC,ZEB2
GO:BP	cell-cell signaling	GO:0007267	0.000203112	3.69226	1472	67	17	18776	CCND1,DLL1,NOTCH1,EGR1,LY6H,WLS,SOX4,HES1,MIF,DBI,SLC1A3,CTNNB1,LGR4,AMOTL2,TMEM108,MYC,ZEB2
GO:BP	positive regulation of macromolecule biosynthetic process	GO:0010557	0.00021014	3.67749	1809	67	19	18776	HES5,CDKN1C,DLL1,NOTCH1,MSX1,EGR1,PAK3,SOX4,HES1,IER5,HOXB5,TOX3,TESC,CTNNB1,ZEB1,LGR4,MYC,MEIS1,ZEB2
GO:BP	regulation of endothelial cell differentiation	GO:0045601	0.000218645	3.66026	40	67	4	18776	NOTCH1,ID1,CTNNB1,ZEB1
GO:BP	pancreas development	GO:0031016	0.000218645	3.66026	84	67	5	18776	DLL1,WLS,SOX4,HES1,CTNNB1
GO:BP	regulation of nervous system development	GO:0051960	0.000220432	3.65672	511	67	10	18776	HES5,DLL1,NOTCH1,PAK3,HES1,ID1,TENM4,CTNNB1,MYC,ZEB2
GO:BP	positive regulation of cell death	GO:0010942	0.000220432	3.65672	628	67	11	18776	HRK,GADD45G,CDKN1A,LDHA,NOTCH1,MSX1,EGR1,PAK3,SOX4,CTNNB1,MYC
GO:BP	heterocycle biosynthetic process	GO:0018130	0.000220689	3.65622	3549	67	28	18776	CCND1,HES5,CDKN1C,CDKN1A,DLL1,NOTCH1,MSX1,EGR1,PAK3,SOX4,HES1,ID1,IER5,NDUFC2,HOXB5,BTG2,TOX3,TESC,CTNNB1,ZEB1,LGR4,DAP,OLIG3,CBX5,MSX3,MYC,MEIS1,ZEB2
GO:BP	aromatic compound biosynthetic process	GO:0019438	0.000233096	3.63246	3560	67	28	18776	CCND1,HES5,CDKN1C,CDKN1A,DLL1,NOTCH1,MSX1,EGR1,PAK3,SOX4,HES1,ID1,IER5,NDUFC2,HOXB5,BTG2,TOX3,TESC,CTNNB1,ZEB1,LGR4,DAP,OLIG3,CBX5,MSX3,MYC,MEIS1,ZEB2
GO:BP	positive regulation of cell communication	GO:0010647	0.000236069	3.62696	1659	67	18	18776	HES5,CDKN1C,KITL,GADD45G,DLL1,NOTCH1,MSX1,WLS,SOX4,HES1,MIF,DBI,SLC1A3,CTNNB1,LGR4,TMEM108,MYC,ZEB2
GO:BP	muscle structure development	GO:0061061	0.000238672	3.6222	635	67	11	18776	ELN,DLL1,NOTCH1,MSX1,EGR1,HES1,BTG2,CTNNB1,ZEB1,RBM24,MYC
GO:BP	negative regulation of apoptotic process	GO:0043066	0.000240105	3.6196	896	67	13	18776	KITL,CDKN1A,DLL1,NOTCH1,MSX1,ID1,MIF,NES,BTG2,TOX3,CTNNB1,HIGD1A,MYC
GO:BP	organic substance biosynthetic process	GO:1901576	0.000240994	3.61799	5144	67	35	18776	CCND1,HES5,CDKN1C,CDKN1A,LDHA,DLL1,NOTCH1,MSX1,EGR1,PAK3,SOX4,HES1,ID1,MIF,DBI,IER5,NDUFC2,HOXB5,SLC1A3,THRSP,BTG2,TOX3,TESC,CTNNB1,ATP1A1,ZEB1,LGR4,DAP,OLIG3,CBX5,RBM24,MSX3,MYC,MEIS1,ZEB2
GO:BP	positive regulation of signaling	GO:0023056	0.000242534	3.61523	1665	67	18	18776	HES5,CDKN1C,KITL,GADD45G,DLL1,NOTCH1,MSX1,WLS,SOX4,HES1,MIF,DBI,SLC1A3,CTNNB1,LGR4,TMEM108,MYC,ZEB2
GO:BP	digestive system development	GO:0055123	0.000243656	3.61322	148	67	6	18776	CDKN1C,NOTCH1,WLS,HES1,CTNNB1,LGR4
GO:BP	regulation of glial cell differentiation	GO:0045685	0.000243941	3.61272	87	67	5	18776	HES5,NOTCH1,HES1,TENM4,CTNNB1
GO:BP	tissue morphogenesis	GO:0048729	0.000244794	3.6112	639	67	11	18776	HES5,DLL1,NOTCH1,MSX1,WLS,SOX4,HES1,CTNNB1,LGR4,MYC,ZEB2
GO:BP	positive regulation of transcription by RNA polymerase II	GO:0045944	0.000280505	3.55206	1204	67	15	18776	HES5,DLL1,NOTCH1,MSX1,EGR1,SOX4,HES1,IER5,HOXB5,TOX3,CTNNB1,ZEB1,MYC,MEIS1,ZEB2
GO:BP	ear development	GO:0043583	0.000280505	3.55206	229	67	7	18776	HES5,DLL1,NOTCH1,MSX1,HES1,ZEB1,MYC
GO:BP	negative regulation of developmental process	GO:0051093	0.000283731	3.54709	914	67	13	18776	CCND1,HES5,CDKN1A,DLL1,NOTCH1,MSX1,HES1,ID1,MIF,CTNNB1,ZEB1,MYC,MEIS1
GO:BP	cellular response to external stimulus	GO:0071496	0.00028777	3.54095	320	67	8	18776	HRK,CDKN1A,LDHA,CTNNB1,ATP1A1,DAP,HIGD1A,VCAM1
GO:BP	inner ear auditory receptor cell differentiation	GO:0042491	0.000291039	3.53605	44	67	4	18776	HES5,DLL1,NOTCH1,HES1
GO:BP	negative regulation of programmed cell death	GO:0043069	0.00029243	3.53398	918	67	13	18776	KITL,CDKN1A,DLL1,NOTCH1,MSX1,ID1,MIF,NES,BTG2,TOX3,CTNNB1,HIGD1A,MYC
GO:BP	hematopoietic or lymphoid organ development	GO:0048534	0.000297655	3.52629	920	67	13	18776	HES5,CDKN1C,KITL,DLL1,NOTCH1,EGR1,SOX4,HES1,TESC,CTNNB1,ZEB1,MYC,MEIS1
GO:BP	BMP signaling pathway	GO:0030509	0.000298735	3.52471	155	67	6	18776	HES5,NOTCH1,MSX1,EGR1,HES1,ID1
GO:BP	stem cell population maintenance	GO:0019827	0.000298735	3.52471	155	67	6	18776	HES5,DLL1,NOTCH1,SOX4,HES1,MYC
GO:BP	regulation of developmental process	GO:0050793	0.000300528	3.52212	2418	67	22	18776	CCND1,HES5,CDKN1C,KITL,CDKN1A,DLL1,NOTCH1,MSX1,PAK3,SOX4,HES1,ID1,MIF,TENM4,TESC,CTNNB1,ZEB1,LGR4,RBM24,MYC,MEIS1,ZEB2
GO:BP	cell fate specification	GO:0001708	0.000300528	3.52212	92	67	5	18776	DLL1,NOTCH1,TENM4,CTNNB1,OLIG3
GO:BP	maintenance of cell number	GO:0098727	0.000327892	3.48427	158	67	6	18776	HES5,DLL1,NOTCH1,SOX4,HES1,MYC
GO:BP	glial cell differentiation	GO:0010001	0.000330067	3.4814	237	67	7	18776	HES5,DLL1,NOTCH1,SOX4,HES1,TENM4,CTNNB1
GO:BP	mesenchymal cell proliferation	GO:0010463	0.000332141	3.47868	46	67	4	18776	MSX1,CTNNB1,ZEB1,MYC
GO:BP	negative regulation of cell differentiation	GO:0045596	0.000332141	3.47868	666	67	11	18776	CCND1,HES5,DLL1,NOTCH1,MSX1,HES1,ID1,CTNNB1,ZEB1,MYC,MEIS1
GO:BP	regulation of cell development	GO:0060284	0.000333931	3.47634	545	67	10	18776	HES5,DLL1,NOTCH1,PAK3,HES1,ID1,TENM4,CTNNB1,MYC,ZEB2
GO:BP	regulation of transcription, DNA-templated	GO:0006355	0.000335153	3.47476	3028	67	25	18776	CCND1,HES5,CDKN1C,DLL1,NOTCH1,MSX1,EGR1,SOX4,HES1,ID1,IER5,HOXB5,BTG2,TOX3,TESC,CTNNB1,ZEB1,LGR4,DAP,OLIG3,CBX5,MSX3,MYC,MEIS1,ZEB2
GO:BP	regulation of nucleic acid-templated transcription	GO:1903506	0.000335428	3.4744	3029	67	25	18776	CCND1,HES5,CDKN1C,DLL1,NOTCH1,MSX1,EGR1,SOX4,HES1,ID1,IER5,HOXB5,BTG2,TOX3,TESC,CTNNB1,ZEB1,LGR4,DAP,OLIG3,CBX5,MSX3,MYC,MEIS1,ZEB2
GO:BP	skin epidermis development	GO:0098773	0.000337336	3.47194	95	67	5	18776	DLL1,NOTCH1,DBI,CTNNB1,LGR4
GO:BP	regulation of RNA biosynthetic process	GO:2001141	0.000339902	3.46865	3033	67	25	18776	CCND1,HES5,CDKN1C,DLL1,NOTCH1,MSX1,EGR1,SOX4,HES1,ID1,IER5,HOXB5,BTG2,TOX3,TESC,CTNNB1,ZEB1,LGR4,DAP,OLIG3,CBX5,MSX3,MYC,MEIS1,ZEB2
GO:BP	positive regulation of transferase activity	GO:0051347	0.000346812	3.45991	549	67	10	18776	CCND1,KITL,CDKN1A,EGR1,MIF,DBI,CTNNB1,HIGD1A,MYC,ZEB2
GO:BP	midbrain development	GO:0030901	0.000348033	3.45838	47	67	4	18776	MSX1,WLS,HES1,CTNNB1
GO:BP	regulation of transmembrane receptor protein serine/threonine kinase signaling pathway	GO:0090092	0.000349755	3.45624	241	67	7	18776	HES5,CDKN1C,NOTCH1,MSX1,HES1,ZEB1,ZEB2
GO:BP	positive regulation of apoptotic process	GO:0043065	0.000358098	3.446	552	67	10	18776	HRK,GADD45G,LDHA,NOTCH1,MSX1,EGR1,PAK3,SOX4,CTNNB1,MYC
GO:BP	regulation of primary metabolic process	GO:0080090	0.000374559	3.42648	5275	67	35	18776	CCND1,HES5,CDKN1C,KITL,CDKN1A,DLL1,NOTCH1,MSX1,EGR1,PAK3,SOX4,HES1,ID1,MIF,DBI,IER5,NDUFC2,HOXB5,THRSP,BTG2,TOX3,TESC,CTNNB1,ATP1A1,ZEB1,LGR4,DAP,HIGD1A,OLIG3,CBX5,RBM24,MSX3,MYC,MEIS1,ZEB2
GO:BP	epithelial cell proliferation	GO:0050673	0.000390624	3.40824	444	67	9	18776	CCND1,HES5,CDKN1C,NOTCH1,HES1,ID1,CTNNB1,LGR4,MYC
GO:BP	regulation of multicellular organismal process	GO:0051239	0.000390624	3.40824	2664	67	23	18776	CCND1,HES5,CDKN1C,KITL,DLL1,NOTCH1,EGR1,PAK3,SOX4,HES1,ID1,MIF,TENM4,TESC,CTNNB1,ATP1A1,ZEB1,LGR4,GRCC10,TMEM108,MYC,MEIS1,ZEB2
GO:BP	cardiocyte differentiation	GO:0035051	0.000398728	3.39932	166	67	6	18776	DLL1,NOTCH1,HES1,TENM4,CTNNB1,VCAM1
GO:BP	eye morphogenesis	GO:0048592	0.000398728	3.39932	166	67	6	18776	DLL1,MFAP2,CTNNB1,ZEB1,GRCC10,MEIS1
GO:BP	response to endogenous stimulus	GO:0009719	0.000402369	3.39538	1580	67	17	18776	CCND1,HES5,CDKN1C,NOTCH1,MSX1,EGR1,HES1,ID1,SLC1A3,BTG2,CTNNB1,ATP1A1,ZEB1,TMEM108,MYC,VCAM1,ZEB2
GO:BP	cellular response to BMP stimulus	GO:0071773	0.000420601	3.37613	168	67	6	18776	HES5,NOTCH1,MSX1,EGR1,HES1,ID1
GO:BP	response to BMP	GO:0071772	0.000420601	3.37613	168	67	6	18776	HES5,NOTCH1,MSX1,EGR1,HES1,ID1
GO:BP	autonomic nervous system development	GO:0048483	0.000421234	3.37548	50	67	4	18776	SOX4,HES1,CTNNB1,VCAM1
GO:BP	heart morphogenesis	GO:0003007	0.000421234	3.37548	250	67	7	18776	ELN,DLL1,NOTCH1,MSX1,SOX4,HES1,CTNNB1
GO:BP	regulation of RNA metabolic process	GO:0051252	0.000425522	3.37108	3291	67	26	18776	CCND1,HES5,CDKN1C,DLL1,NOTCH1,MSX1,EGR1,SOX4,HES1,ID1,IER5,HOXB5,BTG2,TOX3,TESC,CTNNB1,ZEB1,LGR4,DAP,OLIG3,CBX5,RBM24,MSX3,MYC,MEIS1,ZEB2
GO:BP	immune system development	GO:0002520	0.000445071	3.35157	969	67	13	18776	HES5,CDKN1C,KITL,DLL1,NOTCH1,EGR1,SOX4,HES1,TESC,CTNNB1,ZEB1,MYC,MEIS1
GO:BP	hair cell differentiation	GO:0035315	0.000447647	3.34906	51	67	4	18776	HES5,DLL1,NOTCH1,HES1
GO:BP	negative regulation of gliogenesis	GO:0014014	0.000447647	3.34906	51	67	4	18776	HES5,NOTCH1,HES1,CTNNB1
GO:BP	cell-cell signaling involved in cell fate commitment	GO:0045168	0.000501754	3.29951	3	67	2	18776	DLL1,HES1
GO:BP	lateral inhibition	GO:0046331	0.000501754	3.29951	3	67	2	18776	DLL1,HES1
GO:BP	cellular response to organic substance	GO:0071310	0.000501754	3.29951	2332	67	21	18776	CCND1,HES5,CDKN1C,DLL1,NOTCH1,MSX1,EGR1,PAK3,SOX4,HES1,ID1,MIF,SLC1A3,TESC,CTNNB1,ATP1A1,ZEB1,TMEM108,MYC,VCAM1,ZEB2
GO:BP	negative regulation of forebrain neuron differentiation	GO:2000978	0.000501754	3.29951	3	67	2	18776	HES5,HES1
GO:BP	cellular response to endogenous stimulus	GO:0071495	0.000501754	3.29951	1286	67	15	18776	HES5,CDKN1C,NOTCH1,MSX1,EGR1,HES1,ID1,SLC1A3,CTNNB1,ATP1A1,ZEB1,TMEM108,MYC,VCAM1,ZEB2
GO:BP	positive regulation of signal transduction	GO:0009967	0.000501754	3.29951	1447	67	16	18776	HES5,CDKN1C,KITL,GADD45G,DLL1,NOTCH1,MSX1,WLS,SOX4,HES1,MIF,CTNNB1,LGR4,TMEM108,MYC,ZEB2
GO:BP	regulation of epidermal cell differentiation	GO:0045604	0.000503587	3.29793	53	67	4	18776	HES5,DLL1,NOTCH1,HES1
GO:BP	mesenchyme morphogenesis	GO:0072132	0.000503587	3.29793	53	67	4	18776	NOTCH1,MSX1,CTNNB1,MYC
GO:BP	regulation of neuron apoptotic process	GO:0043523	0.00052133	3.28289	261	67	7	18776	HRK,EGR1,PAK3,NES,BTG2,TOX3,CTNNB1
GO:BP	regulation of cell proliferation involved in heart morphogenesis	GO:2000136	0.000528275	3.27714	19	67	3	18776	NOTCH1,HES1,CTNNB1
GO:BP	metanephric nephron tubule development	GO:0072234	0.000528275	3.27714	19	67	3	18776	HES5,HES1,LGR4
GO:BP	nucleic acid-templated transcription	GO:0097659	0.000550924	3.25891	3145	67	25	18776	CCND1,HES5,CDKN1C,DLL1,NOTCH1,MSX1,EGR1,SOX4,HES1,ID1,IER5,HOXB5,BTG2,TOX3,TESC,CTNNB1,ZEB1,LGR4,DAP,OLIG3,CBX5,MSX3,MYC,MEIS1,ZEB2
GO:BP	transcription, DNA-templated	GO:0006351	0.000550924	3.25891	3144	67	25	18776	CCND1,HES5,CDKN1C,DLL1,NOTCH1,MSX1,EGR1,SOX4,HES1,ID1,IER5,HOXB5,BTG2,TOX3,TESC,CTNNB1,ZEB1,LGR4,DAP,OLIG3,CBX5,MSX3,MYC,MEIS1,ZEB2
GO:BP	cell fate commitment	GO:0045165	0.000550924	3.25891	264	67	7	18776	HES5,DLL1,NOTCH1,HES1,TENM4,CTNNB1,OLIG3
GO:BP	cardiac muscle cell proliferation	GO:0060038	0.000566166	3.24706	55	67	4	18776	NOTCH1,TENM4,CTNNB1,MEIS1
GO:BP	negative regulation of cellular process	GO:0048523	0.000576581	3.23914	4692	67	32	18776	CCND1,HES5,CDKN1C,KITL,CDKN1A,DLL1,NOTCH1,MSX1,EGR1,SOX4,HES1,ID1,MIF,NES,DBI,NDUFC2,BTG2,TOX3,TESC,CTNNB1,ATP1A1,ZEB1,LGR4,DAP,HIGD1A,OLIG3,CBX5,RBM24,MSX3,MYC,MEIS1,ZEB2
GO:BP	RNA biosynthetic process	GO:0032774	0.000583892	3.23367	3158	67	25	18776	CCND1,HES5,CDKN1C,DLL1,NOTCH1,MSX1,EGR1,SOX4,HES1,ID1,IER5,HOXB5,BTG2,TOX3,TESC,CTNNB1,ZEB1,LGR4,DAP,OLIG3,CBX5,MSX3,MYC,MEIS1,ZEB2
GO:BP	regulation of stem cell differentiation	GO:2000736	0.000594114	3.22613	56	67	4	18776	HES5,NOTCH1,HES1,RBM24
GO:BP	cell proliferation involved in heart morphogenesis	GO:0061323	0.000594114	3.22613	20	67	3	18776	NOTCH1,HES1,CTNNB1
GO:BP	cellular sodium ion homeostasis	GO:0006883	0.000594114	3.22613	20	67	3	18776	SLC1A3,TESC,ATP1A1
GO:BP	cell differentiation involved in kidney development	GO:0061005	0.000594114	3.22613	56	67	4	18776	NOTCH1,HES1,CTNNB1,LGR4
GO:BP	oligodendrocyte differentiation	GO:0048709	0.000594114	3.22613	111	67	5	18776	HES5,NOTCH1,HES1,TENM4,CTNNB1
GO:BP	positive regulation of neurogenesis	GO:0050769	0.000653403	3.18482	273	67	7	18776	NOTCH1,PAK3,HES1,TENM4,CTNNB1,MYC,ZEB2
GO:BP	regulation of cellular metabolic process	GO:0031323	0.000677214	3.16927	5451	67	35	18776	CCND1,HES5,CDKN1C,KITL,CDKN1A,DLL1,NOTCH1,MSX1,EGR1,PAK3,SOX4,HES1,ID1,MIF,DBI,IER5,NDUFC2,HOXB5,THRSP,BTG2,TOX3,TESC,CTNNB1,ATP1A1,ZEB1,LGR4,DAP,HIGD1A,OLIG3,CBX5,RBM24,MSX3,MYC,MEIS1,ZEB2
GO:BP	response to organic substance	GO:0010033	0.000677756	3.16893	3192	67	25	18776	CCND1,HES5,CDKN1C,DLL1,NOTCH1,MSX1,EGR1,PAK3,LY6H,SOX4,MEST,HES1,ID1,MIF,SLC1A3,BTG2,TESC,CTNNB1,ATP1A1,ZEB1,HBB-Y,TMEM108,MYC,VCAM1,ZEB2
GO:BP	mitotic G1 DNA damage checkpoint signaling	GO:0031571	0.000677756	3.16893	21	67	3	18776	CCND1,CDKN1A,SOX4
GO:BP	regulation of epidermis development	GO:0045682	0.000711454	3.14785	59	67	4	18776	HES5,DLL1,NOTCH1,HES1
GO:BP	regulation of hemopoiesis	GO:1903706	0.000714158	3.14621	379	67	8	18776	KITL,DLL1,SOX4,TESC,CTNNB1,ZEB1,MYC,MEIS1
GO:BP	positive regulation of multicellular organismal process	GO:0051240	0.000714158	3.14621	1504	67	16	18776	CCND1,KITL,DLL1,NOTCH1,EGR1,PAK3,SOX4,HES1,MIF,TENM4,TESC,CTNNB1,ATP1A1,LGR4,MYC,ZEB2
GO:BP	regulation of epithelial cell proliferation	GO:0050678	0.000714158	3.14621	379	67	8	18776	CCND1,HES5,CDKN1C,NOTCH1,HES1,ID1,CTNNB1,MYC
GO:BP	neuron development	GO:0048666	0.000734365	3.13409	1184	67	14	18776	HES5,CDKN1C,NOTCH1,PAK3,HES1,ID1,SLC1A3,TENM4,BTG2,CTNNB1,LGR4,GRCC10,TMEM108,ZEB2
GO:BP	negative regulation of stem cell differentiation	GO:2000737	0.000755369	3.12184	22	67	3	18776	HES5,NOTCH1,HES1
GO:BP	regulation of DNA binding	GO:0051101	0.000755369	3.12184	118	67	5	18776	MSX1,HES1,ID1,CTNNB1,MYC
GO:BP	mitotic G1/S transition checkpoint signaling	GO:0044819	0.000755369	3.12184	22	67	3	18776	CCND1,CDKN1A,SOX4
GO:BP	metanephric nephron epithelium development	GO:0072243	0.000755369	3.12184	22	67	3	18776	HES5,HES1,LGR4
GO:BP	cellular nitrogen compound biosynthetic process	GO:0044271	0.000770004	3.11351	4089	67	29	18776	CCND1,HES5,CDKN1C,CDKN1A,DLL1,NOTCH1,MSX1,EGR1,PAK3,SOX4,HES1,ID1,IER5,NDUFC2,HOXB5,BTG2,TOX3,TESC,CTNNB1,ZEB1,LGR4,DAP,OLIG3,CBX5,RBM24,MSX3,MYC,MEIS1,ZEB2
GO:BP	skeletal system development	GO:0001501	0.00078721	3.10391	499	67	9	18776	HES5,CDKN1C,MSX1,SOX4,HOXB5,CTNNB1,ZEB1,MYC,MEIS1
GO:BP	regulation of biological quality	GO:0065008	0.000846433	3.07241	3670	67	27	18776	CCND1,TTR,ELN,KITL,DLL1,NOTCH1,MSX1,EGR1,PAK3,NCALD,SOX4,ID1,MIF,DBI,NDUFC2,SLC1A3,SPARCL1,BTG2,TESC,CTNNB1,ATP1A1,LGR4,TMEM108,RBM24,GAD2,MYC,VCAM1
GO:BP	ascending aorta morphogenesis	GO:0035910	0.000851761	3.06968	4	67	2	18776	SOX4,HES1
GO:BP	re-entry into mitotic cell cycle	GO:0000320	0.000851761	3.06968	4	67	2	18776	CCND1,MYC
GO:BP	regulation of mitotic cell cycle, embryonic	GO:0009794	0.000851761	3.06968	4	67	2	18776	HES1,CTNNB1
GO:BP	metanephric tubule development	GO:0072170	0.000851761	3.06968	23	67	3	18776	HES5,HES1,LGR4
GO:BP	mitotic cell cycle, embryonic	GO:0045448	0.000851761	3.06968	4	67	2	18776	HES1,CTNNB1
GO:BP	compartment pattern specification	GO:0007386	0.000851761	3.06968	4	67	2	18776	DLL1,NOTCH1
GO:BP	enzyme linked receptor protein signaling pathway	GO:0007167	0.000851761	3.06968	903	67	12	18776	HES5,CDKN1C,DLL1,NOTCH1,MSX1,EGR1,HES1,ID1,CTNNB1,ZEB1,TMEM108,ZEB2
GO:BP	positive regulation of developmental process	GO:0051094	0.000851761	3.06968	1365	67	15	18776	CCND1,KITL,DLL1,NOTCH1,PAK3,SOX4,HES1,TENM4,TESC,CTNNB1,ZEB1,LGR4,RBM24,MYC,ZEB2
GO:BP	positive regulation of cell differentiation	GO:0045597	0.000856661	3.06719	905	67	12	18776	KITL,NOTCH1,PAK3,SOX4,HES1,TENM4,TESC,CTNNB1,ZEB1,RBM24,MYC,ZEB2
GO:BP	neuron apoptotic process	GO:0051402	0.000904956	3.04337	292	67	7	18776	HRK,EGR1,PAK3,NES,BTG2,TOX3,CTNNB1
GO:BP	signal transduction by p53 class mediator	GO:0072331	0.000941961	3.02597	125	67	5	18776	CDKN1A,MSX1,SOX4,MIF,MYC
GO:BP	negative regulation of gene expression	GO:0010629	0.000980754	3.00844	919	67	12	18776	CDKN1C,CDKN1A,DLL1,NOTCH1,HES1,ID1,MIF,BTG2,CTNNB1,LGR4,RBM24,MYC
GO:BP	ureteric bud morphogenesis	GO:0060675	0.00106967	2.97075	67	67	4	18776	HES1,CTNNB1,LGR4,MYC
GO:BP	regulation of nitrogen compound metabolic process	GO:0051171	0.00107972	2.96669	5106	67	33	18776	CCND1,HES5,CDKN1C,KITL,CDKN1A,DLL1,NOTCH1,MSX1,EGR1,PAK3,SOX4,HES1,ID1,MIF,DBI,IER5,NDUFC2,HOXB5,BTG2,TOX3,TESC,CTNNB1,ZEB1,LGR4,DAP,HIGD1A,OLIG3,CBX5,RBM24,MSX3,MYC,MEIS1,ZEB2
GO:BP	cellular response to stimulus	GO:0051716	0.00108784	2.96343	7677	67	43	18776	CCND1,HES5,CDKN1C,HRK,TTR,KITL,GADD45G,CDKN1A,LDHA,DLL1,NOTCH1,MSX1,EGR1,PAK3,LY6H,WLS,NCALD,SOX4,HES1,ID1,MIF,IER5,NDUFC2,SLC1A3,TENM4,SPARCL1,BTG2,TOX3,TESC,CTNNB1,ATP1A1,ZEB1,LGR4,DAP,HIGD1A,CBX5,AMOTL2,TMEM108,RBM24,RALGPS2,MYC,VCAM1,ZEB2
GO:BP	negative regulation of mitotic cell cycle	GO:0045930	0.00110832	2.95533	209	67	6	18776	CCND1,CDKN1C,CDKN1A,SOX4,BTG2,CTNNB1
GO:BP	mesonephric tubule morphogenesis	GO:0072171	0.00111712	2.9519	68	67	4	18776	HES1,CTNNB1,LGR4,MYC
GO:BP	morphogenesis of an epithelium	GO:0002009	0.00116138	2.93503	530	67	9	18776	HES5,DLL1,NOTCH1,SOX4,HES1,CTNNB1,LGR4,MYC,ZEB2
GO:BP	regulation of intrinsic apoptotic signaling pathway by p53 class mediator	GO:1902253	0.00116278	2.9345	26	67	3	18776	MSX1,MIF,MYC
GO:BP	smooth muscle cell differentiation	GO:0051145	0.00117002	2.93181	69	67	4	18776	NOTCH1,HES1,CTNNB1,ZEB1
GO:BP	camera-type eye morphogenesis	GO:0048593	0.00117533	2.92984	132	67	5	18776	DLL1,CTNNB1,ZEB1,GRCC10,MEIS1
GO:BP	tube development	GO:0035295	0.00117878	2.92857	1092	67	13	18776	HES5,DLL1,NOTCH1,SOX4,HES1,ID1,CTNNB1,ZEB1,LGR4,AMOTL2,MYC,MEIS1,ZEB2
GO:BP	regulation of cell cycle	GO:0051726	0.00119158	2.92388	942	67	12	18776	CCND1,CDKN1C,GADD45G,CDKN1A,NOTCH1,MSX1,SOX4,HES1,MIF,BTG2,CTNNB1,MYC
GO:BP	inner ear receptor cell differentiation	GO:0060113	0.00122019	2.91357	70	67	4	18776	HES5,DLL1,NOTCH1,HES1
GO:BP	striated muscle cell proliferation	GO:0014855	0.00128056	2.8926	71	67	4	18776	NOTCH1,TENM4,CTNNB1,MEIS1
GO:BP	intrinsic apoptotic signaling pathway by p53 class mediator	GO:0072332	0.00128056	2.8926	71	67	4	18776	CDKN1A,MSX1,MIF,MYC
GO:BP	positive regulation of intrinsic apoptotic signaling pathway by p53 class mediator	GO:1902255	0.00129992	2.88608	5	67	2	18776	MSX1,MYC
GO:BP	ascending aorta development	GO:0035905	0.00129992	2.88608	5	67	2	18776	SOX4,HES1
GO:BP	arterial endothelial cell differentiation	GO:0060842	0.00129992	2.88608	5	67	2	18776	DLL1,NOTCH1
GO:BP	regulation of forebrain neuron differentiation	GO:2000977	0.00129992	2.88608	5	67	2	18776	HES5,HES1
GO:BP	regulation of neuron differentiation	GO:0045664	0.00129992	2.88608	217	67	6	18776	HES5,DLL1,NOTCH1,HES1,ZEB1,MEIS1
GO:BP	positive regulation of melanocyte differentiation	GO:0045636	0.00129992	2.88608	5	67	2	18776	KITL,ZEB2
GO:BP	artery morphogenesis	GO:0048844	0.00131101	2.88239	72	67	4	18776	NOTCH1,SOX4,HES1,CTNNB1
GO:BP	regulation of myeloid cell differentiation	GO:0045637	0.00131101	2.88239	218	67	6	18776	KITL,DLL1,TESC,CTNNB1,MYC,MEIS1
GO:BP	glomerulus development	GO:0032835	0.00131101	2.88239	72	67	4	18776	NOTCH1,EGR1,HES1,LGR4
GO:BP	regulation of muscle cell differentiation	GO:0051147	0.00132917	2.87642	137	67	5	18776	DLL1,NOTCH1,MSX1,ZEB1,RBM24
GO:BP	macromolecule biosynthetic process	GO:0009059	0.00133423	2.87477	4241	67	29	18776	CCND1,HES5,CDKN1C,CDKN1A,DLL1,NOTCH1,MSX1,EGR1,PAK3,SOX4,HES1,ID1,DBI,IER5,HOXB5,BTG2,TOX3,TESC,CTNNB1,ZEB1,LGR4,DAP,OLIG3,CBX5,RBM24,MSX3,MYC,MEIS1,ZEB2
GO:BP	metanephric epithelium development	GO:0072207	0.00136471	2.86496	28	67	3	18776	HES5,HES1,LGR4
GO:BP	regulation of mitotic cell cycle	GO:0007346	0.00139937	2.85407	428	67	8	18776	CCND1,CDKN1C,CDKN1A,SOX4,HES1,BTG2,CTNNB1,MYC
GO:BP	cellular response to chemical stimulus	GO:0070887	0.0014332	2.84369	2957	67	23	18776	CCND1,HES5,CDKN1C,DLL1,NOTCH1,MSX1,EGR1,PAK3,LY6H,SOX4,HES1,ID1,MIF,SLC1A3,TESC,CTNNB1,ATP1A1,ZEB1,HIGD1A,TMEM108,MYC,VCAM1,ZEB2
GO:BP	regulation of transferase activity	GO:0051338	0.00148373	2.82865	825	67	11	18776	CCND1,CDKN1C,KITL,CDKN1A,EGR1,MIF,DBI,CTNNB1,HIGD1A,MYC,ZEB2
GO:BP	cell development	GO:0048468	0.00148373	2.82865	2172	67	19	18776	HES5,CDKN1C,KITL,DLL1,NOTCH1,PAK3,SOX4,HES1,ID1,SLC1A3,TENM4,BTG2,CTNNB1,LGR4,GRCC10,TMEM108,MYC,MEIS1,ZEB2
GO:BP	heart formation	GO:0060914	0.00148373	2.82865	29	67	3	18776	NOTCH1,HES1,CTNNB1
GO:BP	outflow tract morphogenesis	GO:0003151	0.00148373	2.82865	75	67	4	18776	ELN,NOTCH1,HES1,CTNNB1
GO:BP	epidermis development	GO:0008544	0.00148373	2.82865	322	67	7	18776	HES5,DLL1,NOTCH1,HES1,DBI,CTNNB1,LGR4
GO:BP	glomerulus vasculature development	GO:0072012	0.00148373	2.82865	29	67	3	18776	NOTCH1,EGR1,HES1
GO:BP	anatomical structure formation involved in morphogenesis	GO:0048646	0.00148413	2.82853	1127	67	13	18776	HES5,DLL1,NOTCH1,MSX1,WLS,SOX4,HES1,ID1,TENM4,CTNNB1,AMOTL2,MEIS1,ZEB2
GO:BP	mesenchymal cell differentiation	GO:0048762	0.00148655	2.82782	225	67	6	18776	KITL,NOTCH1,MSX1,HES1,CTNNB1,ZEB2
GO:BP	positive regulation of leukocyte proliferation	GO:0070665	0.00150639	2.82206	142	67	5	18776	KITL,CDKN1A,HES1,MIF,VCAM1
GO:BP	response to ionizing radiation	GO:0010212	0.00155168	2.8092	143	67	5	18776	CCND1,CDKN1A,EGR1,MYC,VCAM1
GO:BP	positive regulation of gliogenesis	GO:0014015	0.00161405	2.79208	77	67	4	18776	NOTCH1,HES1,TENM4,MYC
GO:BP	response to organic cyclic compound	GO:0014070	0.00164314	2.78432	985	67	12	18776	CCND1,NOTCH1,EGR1,PAK3,HES1,ID1,SLC1A3,BTG2,CTNNB1,ATP1A1,HBB-Y,MYC
GO:BP	positive regulation of nervous system development	GO:0051962	0.00166652	2.77819	330	67	7	18776	NOTCH1,PAK3,HES1,TENM4,CTNNB1,MYC,ZEB2
GO:BP	mechanoreceptor differentiation	GO:0042490	0.00168054	2.77455	78	67	4	18776	HES5,DLL1,NOTCH1,HES1
GO:BP	response to stimulus	GO:0050896	0.00171338	2.76615	8983	67	47	18776	CCND1,HES5,CDKN1C,HRK,TTR,KITL,GADD45G,CDKN1A,LDHA,DLL1,NOTCH1,MSX1,EGR1,PAK3,LY6H,WLS,NCALD,SOX4,MEST,HES1,ID1,MIF,DBI,IER5,NDUFC2,SLC1A3,TENM4,SPARCL1,THRSP,BTG2,TOX3,TESC,CTNNB1,ATP1A1,ZEB1,LGR4,HBB-Y,DAP,HIGD1A,CBX5,AMOTL2,TMEM108,RBM24,RALGPS2,MYC,VCAM1,ZEB2
GO:BP	regulation of leukocyte proliferation	GO:0070663	0.00171338	2.76615	232	67	6	18776	KITL,CDKN1A,HES1,MIF,CTNNB1,VCAM1
GO:BP	kidney vasculature development	GO:0061440	0.00172695	2.76272	31	67	3	18776	NOTCH1,EGR1,HES1
GO:BP	regulation of hematopoietic progenitor cell differentiation	GO:1901532	0.00172695	2.76272	31	67	3	18776	HES5,NOTCH1,HES1
GO:BP	positive regulation of neuron apoptotic process	GO:0043525	0.00172695	2.76272	79	67	4	18776	HRK,EGR1,PAK3,CTNNB1
GO:BP	renal system vasculature development	GO:0061437	0.00172695	2.76272	31	67	3	18776	NOTCH1,EGR1,HES1
GO:BP	aorta morphogenesis	GO:0035909	0.00172695	2.76272	31	67	3	18776	NOTCH1,SOX4,HES1
GO:BP	inner ear receptor cell fate commitment	GO:0060120	0.00174248	2.75883	6	67	2	18776	DLL1,NOTCH1
GO:BP	comma-shaped body morphogenesis	GO:0072049	0.00174248	2.75883	6	67	2	18776	HES5,HES1
GO:BP	forebrain radial glial cell differentiation	GO:0021861	0.00174248	2.75883	6	67	2	18776	HES5,HES1
GO:BP	corpus callosum morphogenesis	GO:0021540	0.00174248	2.75883	6	67	2	18776	GRCC10,ZEB2
GO:BP	auditory receptor cell fate commitment	GO:0009912	0.00174248	2.75883	6	67	2	18776	DLL1,NOTCH1
GO:BP	astrocyte differentiation	GO:0048708	0.00177972	2.74965	80	67	4	18776	HES5,DLL1,NOTCH1,HES1
GO:BP	regulation of canonical Wnt signaling pathway	GO:0060828	0.00180854	2.74267	236	67	6	18776	NOTCH1,EGR1,WLS,SOX4,LGR4,ZEB2
GO:BP	apoptotic signaling pathway	GO:0097190	0.00181044	2.74222	575	67	9	18776	HRK,KITL,CDKN1A,MSX1,MIF,CTNNB1,DAP,HIGD1A,MYC
GO:BP	axis specification	GO:0009798	0.0018502	2.73278	81	67	4	18776	DLL1,NOTCH1,WLS,CTNNB1
GO:BP	lens development in camera-type eye	GO:0002088	0.0019282	2.71485	82	67	4	18776	CDKN1C,CTNNB1,MEIS1,ZEB2
GO:BP	regulation of Notch signaling pathway	GO:0008593	0.0019282	2.71485	82	67	4	18776	HES5,DLL1,NOTCH1,HES1
GO:BP	negative regulation of binding	GO:0051100	0.00197977	2.70338	153	67	5	18776	CDKN1A,MSX1,ID1,NES,MYC
GO:BP	negative regulation of striated muscle cell differentiation	GO:0051154	0.00199025	2.70109	33	67	3	18776	DLL1,NOTCH1,MSX1
GO:BP	embryonic hindlimb morphogenesis	GO:0035116	0.00199025	2.70109	33	67	3	18776	NOTCH1,MSX1,CTNNB1
GO:BP	regulation of astrocyte differentiation	GO:0048710	0.00199025	2.70109	33	67	3	18776	HES5,NOTCH1,HES1
GO:BP	nerve development	GO:0021675	0.00199044	2.70105	83	67	4	18776	HES1,SLC1A3,CTNNB1,VCAM1
GO:BP	positive regulation of cell development	GO:0010720	0.00209824	2.67815	347	67	7	18776	NOTCH1,PAK3,HES1,TENM4,CTNNB1,MYC,ZEB2
GO:BP	regulation of mesenchymal cell proliferation	GO:0010464	0.00215802	2.66594	34	67	3	18776	CTNNB1,ZEB1,MYC
GO:BP	negative regulation of neurogenesis	GO:0050768	0.00225099	2.64763	158	67	5	18776	HES5,NOTCH1,HES1,ID1,CTNNB1
GO:BP	embryonic heart tube development	GO:0035050	0.00225502	2.64685	86	67	4	18776	DLL1,NOTCH1,HES1,CTNNB1
GO:BP	cellular response to extracellular stimulus	GO:0031668	0.00226615	2.64471	248	67	6	18776	HRK,CDKN1A,LDHA,DAP,HIGD1A,VCAM1
GO:BP	Notch signaling involved in heart development	GO:0061314	0.00229317	2.63956	7	67	2	18776	DLL1,NOTCH1
GO:BP	positive regulation of pigment cell differentiation	GO:0050942	0.00229317	2.63956	7	67	2	18776	KITL,ZEB2
GO:BP	regulation of melanocyte differentiation	GO:0045634	0.00229317	2.63956	7	67	2	18776	KITL,ZEB2
GO:BP	regulation of somitogenesis	GO:0014807	0.00229317	2.63956	7	67	2	18776	DLL1,NOTCH1
GO:BP	proximal/distal pattern formation	GO:0009954	0.00230005	2.63826	35	67	3	18776	HES5,DLL1,CTNNB1
GO:BP	regulation of protein serine/threonine kinase activity	GO:0071900	0.00230105	2.63807	354	67	7	18776	CCND1,CDKN1C,KITL,CDKN1A,MIF,HIGD1A,ZEB2
GO:BP	cell surface receptor signaling pathway	GO:0007166	0.00237223	2.62484	2473	67	20	18776	CCND1,HES5,CDKN1C,KITL,DLL1,NOTCH1,MSX1,EGR1,WLS,SOX4,HES1,ID1,MIF,CTNNB1,ZEB1,LGR4,AMOTL2,TMEM108,MYC,ZEB2
GO:BP	cellular response to stress	GO:0033554	0.00237932	2.62355	1716	67	16	18776	CCND1,HRK,GADD45G,CDKN1A,NOTCH1,EGR1,SOX4,MIF,IER5,BTG2,CTNNB1,DAP,HIGD1A,CBX5,RBM24,MYC
GO:BP	negative regulation of nervous system development	GO:0051961	0.00237932	2.62355	161	67	5	18776	HES5,NOTCH1,HES1,ID1,CTNNB1
GO:BP	negative regulation of biological process	GO:0048519	0.00237932	2.62355	5126	67	32	18776	CCND1,HES5,CDKN1C,KITL,CDKN1A,DLL1,NOTCH1,MSX1,EGR1,SOX4,HES1,ID1,MIF,NES,DBI,NDUFC2,BTG2,TOX3,TESC,CTNNB1,ATP1A1,ZEB1,LGR4,DAP,HIGD1A,OLIG3,CBX5,RBM24,MSX3,MYC,MEIS1,ZEB2
GO:BP	mesenchymal cell development	GO:0014031	0.00237932	2.62355	88	67	4	18776	KITL,NOTCH1,HES1,ZEB2
GO:BP	tube formation	GO:0035148	0.002427	2.61493	162	67	5	18776	HES5,NOTCH1,SOX4,CTNNB1,ZEB2
GO:BP	vascular associated smooth muscle cell differentiation	GO:0035886	0.00244636	2.61148	36	67	3	18776	NOTCH1,HES1,CTNNB1
GO:BP	response to oxygen-containing compound	GO:1901700	0.00247976	2.60559	1724	67	16	18776	CCND1,NOTCH1,EGR1,LY6H,SOX4,MEST,HES1,ID1,MIF,SLC1A3,BTG2,TESC,CTNNB1,ZEB1,MYC,VCAM1
GO:BP	cell morphogenesis	GO:0000902	0.00247976	2.60559	1045	67	12	18776	NOTCH1,MSX1,PAK3,HES1,ID1,NES,SLC1A3,CTNNB1,LGR4,GRCC10,TMEM108,ZEB2
GO:BP	positive regulation of phosphorus metabolic process	GO:0010562	0.00253548	2.59594	894	67	11	18776	CCND1,HES5,KITL,CDKN1A,EGR1,HES1,MIF,NDUFC2,HIGD1A,MYC,ZEB2
GO:BP	positive regulation of phosphate metabolic process	GO:0045937	0.00253548	2.59594	894	67	11	18776	CCND1,HES5,KITL,CDKN1A,EGR1,HES1,MIF,NDUFC2,HIGD1A,MYC,ZEB2
GO:BP	regulation of response to stimulus	GO:0048583	0.0025375	2.59559	3537	67	25	18776	HES5,CDKN1C,KITL,GADD45G,DLL1,NOTCH1,MSX1,EGR1,PAK3,LY6H,WLS,SOX4,HES1,ID1,MIF,IER5,NDUFC2,CTNNB1,ZEB1,LGR4,HIGD1A,TMEM108,RALGPS2,MYC,ZEB2
GO:BP	regulation of neuron death	GO:1901214	0.00253974	2.59521	362	67	7	18776	HRK,EGR1,PAK3,NES,BTG2,TOX3,CTNNB1
GO:BP	in utero embryonic development	GO:0001701	0.00258872	2.58691	482	67	8	18776	CDKN1C,DLL1,NOTCH1,MSX1,HES1,CTNNB1,MYC,VCAM1
GO:BP	columnar/cuboidal epithelial cell differentiation	GO:0002065	0.00262351	2.58112	91	67	4	18776	DLL1,NOTCH1,SOX4,HES1
GO:BP	hair follicle development	GO:0001942	0.00262351	2.58112	91	67	4	18776	NOTCH1,DBI,CTNNB1,LGR4
GO:BP	connective tissue development	GO:0061448	0.00284097	2.54653	262	67	6	18776	HES5,NOTCH1,MSX1,EGR1,CTNNB1,ZEB1
GO:BP	regulation of striated muscle cell differentiation	GO:0051153	0.00284097	2.54653	93	67	4	18776	DLL1,NOTCH1,MSX1,RBM24
GO:BP	blood vessel endothelial cell differentiation	GO:0060837	0.00285264	2.54475	8	67	2	18776	DLL1,NOTCH1
GO:BP	positive regulation of developmental pigmentation	GO:0048087	0.00285264	2.54475	8	67	2	18776	KITL,ZEB2
GO:BP	S-shaped body morphogenesis	GO:0072050	0.00285264	2.54475	8	67	2	18776	HES5,HES1
GO:BP	cell proliferation involved in metanephros development	GO:0072203	0.00285264	2.54475	8	67	2	18776	EGR1,MYC
GO:BP	regulation of binding	GO:0051098	0.0028659	2.54274	371	67	7	18776	CDKN1A,MSX1,HES1,ID1,NES,CTNNB1,MYC
GO:BP	hair cycle process	GO:0022405	0.00289011	2.53908	94	67	4	18776	NOTCH1,DBI,CTNNB1,LGR4
GO:BP	negative regulation of protein binding	GO:0032091	0.00289011	2.53908	94	67	4	18776	CDKN1A,ID1,NES,MYC
GO:BP	molting cycle process	GO:0022404	0.00289011	2.53908	94	67	4	18776	NOTCH1,DBI,CTNNB1,LGR4
GO:BP	ventricular septum morphogenesis	GO:0060412	0.00294169	2.5314	39	67	3	18776	NOTCH1,SOX4,HES1
GO:BP	cell communication	GO:0007154	0.00295366	2.52964	6713	67	38	18776	CCND1,HES5,CDKN1C,HRK,TTR,KITL,GADD45G,CDKN1A,LDHA,DLL1,NOTCH1,MSX1,EGR1,PAK3,LY6H,WLS,NCALD,SOX4,HES1,ID1,MIF,DBI,NDUFC2,SLC1A3,TENM4,SPARCL1,TOX3,CTNNB1,ZEB1,LGR4,DAP,HIGD1A,AMOTL2,TMEM108,RALGPS2,MYC,VCAM1,ZEB2
GO:BP	regulation of smooth muscle cell proliferation	GO:0048660	0.00300255	2.52251	172	67	5	18776	HES5,CDKN1A,EGR1,CTNNB1,MYC
GO:BP	muscle cell differentiation	GO:0042692	0.00319745	2.4952	379	67	7	18776	DLL1,NOTCH1,MSX1,HES1,CTNNB1,ZEB1,RBM24
GO:BP	regulation of BMP signaling pathway	GO:0030510	0.0032061	2.49402	97	67	4	18776	HES5,NOTCH1,MSX1,HES1
GO:BP	cardiac muscle tissue growth	GO:0055017	0.0032061	2.49402	97	67	4	18776	NOTCH1,TENM4,CTNNB1,MEIS1
GO:BP	smooth muscle cell proliferation	GO:0048659	0.00330107	2.48135	176	67	5	18776	HES5,CDKN1A,EGR1,CTNNB1,MYC
GO:BP	gland development	GO:0048732	0.00330431	2.48092	504	67	8	18776	CCND1,CDKN1C,NOTCH1,MSX1,WLS,HES1,CTNNB1,MYC
GO:BP	negative regulation of myeloid cell differentiation	GO:0045638	0.00330751	2.4805	98	67	4	18776	DLL1,CTNNB1,MYC,MEIS1
GO:BP	regulation of glial cell proliferation	GO:0060251	0.00332516	2.47819	41	67	3	18776	NOTCH1,HES1,MYC
GO:BP	hindlimb morphogenesis	GO:0035137	0.00332516	2.47819	41	67	3	18776	NOTCH1,MSX1,CTNNB1
GO:BP	segmentation	GO:0035282	0.00340205	2.46826	99	67	4	18776	HES5,DLL1,NOTCH1,ZEB2
GO:BP	artery development	GO:0060840	0.00340205	2.46826	99	67	4	18776	NOTCH1,SOX4,HES1,CTNNB1
GO:BP	positive regulation of response to stimulus	GO:0048584	0.00341042	2.46719	1974	67	17	18776	HES5,CDKN1C,KITL,GADD45G,DLL1,NOTCH1,MSX1,WLS,SOX4,HES1,MIF,IER5,CTNNB1,LGR4,TMEM108,MYC,ZEB2
GO:BP	neural precursor cell proliferation	GO:0061351	0.00341042	2.46719	178	67	5	18776	NOTCH1,NES,BTG2,CTNNB1,ZEB2
GO:BP	cellular component morphogenesis	GO:0032989	0.00344856	2.46236	786	67	10	18776	NOTCH1,PAK3,ID1,NES,TENM4,CTNNB1,LGR4,GRCC10,TMEM108,ZEB2
GO:BP	neural tube development	GO:0021915	0.00344856	2.46236	179	67	5	18776	HES5,NOTCH1,SOX4,HES1,ZEB2
GO:BP	regulation of pigment cell differentiation	GO:0050932	0.00344856	2.46236	9	67	2	18776	KITL,ZEB2
GO:BP	regulation of lens fiber cell differentiation	GO:1902746	0.00344856	2.46236	9	67	2	18776	CDKN1C,ZEB2
GO:BP	coronary artery morphogenesis	GO:0060982	0.00344856	2.46236	9	67	2	18776	NOTCH1,CTNNB1
GO:BP	ureteric bud development	GO:0001657	0.00346277	2.46058	100	67	4	18776	HES1,CTNNB1,LGR4,MYC
GO:BP	mesonephric tubule development	GO:0072164	0.00357784	2.44638	101	67	4	18776	HES1,CTNNB1,LGR4,MYC
GO:BP	mesonephric epithelium development	GO:0072163	0.00357784	2.44638	101	67	4	18776	HES1,CTNNB1,LGR4,MYC
GO:BP	intracellular signal transduction	GO:0035556	0.00361891	2.44142	2377	67	19	18776	CCND1,KITL,GADD45G,CDKN1A,NOTCH1,MSX1,PAK3,NCALD,SOX4,ID1,MIF,NDUFC2,TOX3,CTNNB1,AMOTL2,RALGPS2,MYC,VCAM1,ZEB2
GO:BP	regulation of gene expression	GO:0010468	0.0036751	2.43473	4324	67	28	18776	CCND1,HES5,CDKN1C,CDKN1A,DLL1,NOTCH1,MSX1,EGR1,SOX4,HES1,ID1,MIF,IER5,HOXB5,BTG2,TOX3,TESC,CTNNB1,ZEB1,LGR4,DAP,OLIG3,CBX5,RBM24,MSX3,MYC,MEIS1,ZEB2
GO:BP	endocardial cushion development	GO:0003197	0.00367713	2.43449	43	67	3	18776	NOTCH1,MSX1,RBM24
GO:BP	positive regulation of canonical Wnt signaling pathway	GO:0090263	0.00367713	2.43449	102	67	4	18776	WLS,SOX4,LGR4,ZEB2
GO:BP	heart growth	GO:0060419	0.00394745	2.40368	104	67	4	18776	NOTCH1,TENM4,CTNNB1,MEIS1
GO:BP	regulation of protein modification process	GO:0031399	0.00396184	2.4021	1455	67	14	18776	CCND1,HES5,CDKN1C,KITL,CDKN1A,EGR1,SOX4,HES1,MIF,DBI,CTNNB1,HIGD1A,MSX3,ZEB2
GO:BP	positive regulation of protein kinase activity	GO:0045860	0.00406253	2.3912	399	67	7	18776	CCND1,KITL,CDKN1A,EGR1,MIF,HIGD1A,ZEB2
GO:BP	mesonephros development	GO:0001823	0.00406253	2.3912	105	67	4	18776	HES1,CTNNB1,LGR4,MYC
GO:BP	organ growth	GO:0035265	0.0040841	2.3889	187	67	5	18776	DLL1,NOTCH1,TENM4,CTNNB1,MEIS1
GO:BP	cardiac ventricle formation	GO:0003211	0.00409508	2.38774	10	67	2	18776	NOTCH1,SOX4
GO:BP	response to abiotic stimulus	GO:0009628	0.00409508	2.38774	1122	67	12	18776	CCND1,CDKN1A,NOTCH1,EGR1,IER5,SLC1A3,BTG2,CTNNB1,ATP1A1,HIGD1A,MYC,VCAM1
GO:BP	regulation of immune system process	GO:0002682	0.00409508	2.38774	1290	67	13	18776	KITL,CDKN1A,DLL1,SOX4,HES1,MIF,TESC,CTNNB1,ZEB1,LGR4,MYC,MEIS1,VCAM1
GO:BP	positive regulation of cell proliferation involved in kidney development	GO:1901724	0.00409508	2.38774	10	67	2	18776	EGR1,MYC
GO:BP	regulation of epithelial cell proliferation involved in prostate gland development	GO:0060768	0.00409508	2.38774	10	67	2	18776	NOTCH1,CTNNB1
GO:BP	negative regulation of cold-induced thermogenesis	GO:0120163	0.00409508	2.38774	45	67	3	18776	NOTCH1,ID1,LGR4
GO:BP	myeloid cell differentiation	GO:0030099	0.00409508	2.38774	400	67	7	18776	CDKN1C,KITL,DLL1,TESC,CTNNB1,MYC,MEIS1
GO:BP	response to nitrogen compound	GO:1901698	0.00416163	2.38074	1125	67	12	18776	CCND1,NOTCH1,EGR1,LY6H,HES1,ID1,SLC1A3,BTG2,CTNNB1,ZEB1,MYC,VCAM1
GO:BP	neuron death	GO:0070997	0.00419949	2.3768	403	67	7	18776	HRK,EGR1,PAK3,NES,BTG2,TOX3,CTNNB1
GO:BP	positive regulation of phosphorylation	GO:0042327	0.00424638	2.37198	813	67	10	18776	CCND1,HES5,KITL,CDKN1A,EGR1,HES1,MIF,HIGD1A,MYC,ZEB2
GO:BP	regulation of neural precursor cell proliferation	GO:2000177	0.00437765	2.35876	108	67	4	18776	NOTCH1,NES,BTG2,CTNNB1
GO:BP	spinal cord development	GO:0021510	0.00437765	2.35876	108	67	4	18776	DLL1,NOTCH1,SOX4,OLIG3
GO:BP	regulation of leukocyte differentiation	GO:1902105	0.0044019	2.35636	292	67	6	18776	KITL,SOX4,TESC,CTNNB1,ZEB1,MYC
GO:BP	cell projection morphogenesis	GO:0048858	0.0044319	2.35341	672	67	9	18776	NOTCH1,PAK3,ID1,NES,CTNNB1,LGR4,GRCC10,TMEM108,ZEB2
GO:BP	regulation of molecular function	GO:0065009	0.00448687	2.34806	2839	67	21	18776	CCND1,CDKN1C,KITL,CDKN1A,NOTCH1,MSX1,EGR1,LY6H,HES1,ID1,MIF,NES,DBI,TESC,CTNNB1,DAP,HIGD1A,CNN3,RALGPS2,MYC,ZEB2
GO:BP	positive regulation of protein modification process	GO:0031401	0.00456235	2.34081	977	67	11	18776	CCND1,HES5,KITL,CDKN1A,EGR1,SOX4,HES1,MIF,CTNNB1,HIGD1A,ZEB2
GO:BP	response to extracellular stimulus	GO:0009991	0.00458871	2.33831	538	67	8	18776	CCND1,HRK,CDKN1A,LDHA,ZEB1,DAP,HIGD1A,VCAM1
GO:BP	male sex differentiation	GO:0046661	0.00461089	2.33621	194	67	5	18776	CCND1,KITL,TESC,CTNNB1,LGR4
GO:BP	regulation of metabolic process	GO:0019222	0.00461089	2.33621	6106	67	35	18776	CCND1,HES5,CDKN1C,KITL,CDKN1A,DLL1,NOTCH1,MSX1,EGR1,PAK3,SOX4,HES1,ID1,MIF,DBI,IER5,NDUFC2,HOXB5,THRSP,BTG2,TOX3,TESC,CTNNB1,ATP1A1,ZEB1,LGR4,DAP,HIGD1A,OLIG3,CBX5,RBM24,MSX3,MYC,MEIS1,ZEB2
GO:BP	negative regulation of cell development	GO:0010721	0.00470585	2.32736	195	67	5	18776	HES5,NOTCH1,HES1,ID1,CTNNB1
GO:BP	regulation of Wnt signaling pathway	GO:0030111	0.00472087	2.32598	297	67	6	18776	NOTCH1,EGR1,WLS,SOX4,LGR4,ZEB2
GO:BP	nucleobase-containing compound metabolic process	GO:0006139	0.00473324	2.32484	4881	67	30	18776	CCND1,HES5,CDKN1C,TTR,CDKN1A,DLL1,NOTCH1,MSX1,EGR1,PAK3,SOX4,HES1,ID1,IER5,NDUFC2,HOXB5,BTG2,TOX3,TESC,CTNNB1,ZEB1,LGR4,DAP,OLIG3,CBX5,RBM24,MSX3,MYC,MEIS1,ZEB2
GO:BP	DNA damage response, signal transduction by p53 class mediator resulting in cell cycle arrest	GO:0006977	0.00473324	2.32484	11	67	2	18776	CDKN1A,SOX4
GO:BP	epithelial cell proliferation involved in prostate gland development	GO:0060767	0.00473324	2.32484	11	67	2	18776	NOTCH1,CTNNB1
GO:BP	positive regulation of endothelial cell differentiation	GO:0045603	0.00473324	2.32484	11	67	2	18776	NOTCH1,CTNNB1
GO:BP	negative regulation of endothelial cell differentiation	GO:0045602	0.00473324	2.32484	11	67	2	18776	ID1,ZEB1
GO:BP	cellular response to nerve growth factor stimulus	GO:1990090	0.00473324	2.32484	48	67	3	18776	HES1,ID1,TMEM108
GO:BP	radial glial cell differentiation	GO:0060019	0.00473324	2.32484	11	67	2	18776	HES5,HES1
GO:BP	somatic stem cell population maintenance	GO:0035019	0.00473324	2.32484	48	67	3	18776	SOX4,HES1,MYC
GO:BP	glial cell development	GO:0021782	0.00481231	2.31765	112	67	4	18776	HES5,DLL1,SOX4,TENM4
GO:BP	regulation of lymphocyte activation	GO:0051249	0.00487332	2.31217	417	67	7	18776	CDKN1A,SOX4,HES1,MIF,CTNNB1,ZEB1,VCAM1
GO:BP	lymphocyte activation	GO:0046649	0.00487332	2.31217	685	67	9	18776	CDKN1A,DLL1,EGR1,SOX4,HES1,MIF,CTNNB1,ZEB1,VCAM1
GO:BP	positive regulation of epithelial cell differentiation	GO:0030858	0.00488597	2.31105	49	67	3	18776	NOTCH1,CTNNB1,ZEB2
GO:BP	hair cycle	GO:0042633	0.00488597	2.31105	113	67	4	18776	NOTCH1,DBI,CTNNB1,LGR4
GO:BP	endocrine pancreas development	GO:0031018	0.00488597	2.31105	49	67	3	18776	DLL1,SOX4,HES1
GO:BP	positive regulation of glial cell differentiation	GO:0045687	0.00488597	2.31105	49	67	3	18776	NOTCH1,HES1,TENM4
GO:BP	molting cycle	GO:0042303	0.00488597	2.31105	113	67	4	18776	NOTCH1,DBI,CTNNB1,LGR4
GO:BP	signaling	GO:0023052	0.00488597	2.31105	6649	67	37	18776	CCND1,HES5,CDKN1C,HRK,TTR,KITL,GADD45G,CDKN1A,DLL1,NOTCH1,MSX1,EGR1,PAK3,LY6H,WLS,NCALD,SOX4,HES1,ID1,MIF,DBI,NDUFC2,SLC1A3,TENM4,SPARCL1,TOX3,CTNNB1,ZEB1,LGR4,DAP,HIGD1A,AMOTL2,TMEM108,RALGPS2,MYC,VCAM1,ZEB2
GO:BP	regulation of cellular protein metabolic process	GO:0032268	0.00496054	2.30447	2259	67	18	18776	CCND1,HES5,CDKN1C,KITL,CDKN1A,EGR1,SOX4,HES1,MIF,DBI,BTG2,CTNNB1,DAP,HIGD1A,RBM24,MSX3,MYC,ZEB2
GO:BP	regulation of DNA biosynthetic process	GO:2000278	0.0050275	2.29865	114	67	4	18776	CDKN1A,PAK3,CTNNB1,MYC
GO:BP	response to nerve growth factor	GO:1990089	0.00513502	2.28946	50	67	3	18776	HES1,ID1,TMEM108
GO:BP	inner ear development	GO:0048839	0.00513502	2.28946	201	67	5	18776	HES5,DLL1,NOTCH1,HES1,ZEB1
GO:BP	leukocyte differentiation	GO:0002521	0.00529463	2.27616	555	67	8	18776	KITL,DLL1,EGR1,SOX4,TESC,CTNNB1,ZEB1,MYC
GO:BP	positive regulation of cellular protein metabolic process	GO:0032270	0.00537179	2.26988	1340	67	13	18776	CCND1,HES5,KITL,CDKN1A,EGR1,SOX4,HES1,MIF,CTNNB1,DAP,HIGD1A,MYC,ZEB2
GO:BP	cranial nerve development	GO:0021545	0.00539394	2.26809	51	67	3	18776	HES1,SLC1A3,CTNNB1
GO:BP	nucleic acid metabolic process	GO:0090304	0.00539394	2.26809	4455	67	28	18776	CCND1,HES5,CDKN1C,CDKN1A,DLL1,NOTCH1,MSX1,EGR1,PAK3,SOX4,HES1,ID1,IER5,HOXB5,BTG2,TOX3,TESC,CTNNB1,ZEB1,LGR4,DAP,OLIG3,CBX5,RBM24,MSX3,MYC,MEIS1,ZEB2
GO:BP	left/right axis specification	GO:0070986	0.00539401	2.26809	12	67	2	18776	DLL1,NOTCH1
GO:BP	loop of Henle development	GO:0072070	0.00539401	2.26809	12	67	2	18776	HES5,DLL1
GO:BP	foregut morphogenesis	GO:0007440	0.00539401	2.26809	12	67	2	18776	NOTCH1,CTNNB1
GO:BP	regulation of transcription from RNA polymerase II promoter in response to hypoxia	GO:0061418	0.00539401	2.26809	12	67	2	18776	NOTCH1,EGR1
GO:BP	mitral valve morphogenesis	GO:0003183	0.00539401	2.26809	12	67	2	18776	NOTCH1,SOX4
GO:BP	cell part morphogenesis	GO:0032990	0.00543591	2.26473	700	67	9	18776	NOTCH1,PAK3,ID1,NES,CTNNB1,LGR4,GRCC10,TMEM108,ZEB2
GO:BP	RNA metabolic process	GO:0016070	0.00544722	2.26383	3999	67	26	18776	CCND1,HES5,CDKN1C,DLL1,NOTCH1,MSX1,EGR1,SOX4,HES1,ID1,IER5,HOXB5,BTG2,TOX3,TESC,CTNNB1,ZEB1,LGR4,DAP,OLIG3,CBX5,RBM24,MSX3,MYC,MEIS1,ZEB2
GO:BP	blood vessel development	GO:0001568	0.00546727	2.26223	701	67	9	18776	DLL1,NOTCH1,EGR1,SOX4,HES1,ID1,CTNNB1,AMOTL2,MEIS1
GO:BP	positive regulation of epithelial cell proliferation	GO:0050679	0.00568961	2.24492	207	67	5	18776	CCND1,NOTCH1,ID1,CTNNB1,MYC
GO:BP	positive regulation of neuron death	GO:1901216	0.00569906	2.2442	119	67	4	18776	HRK,EGR1,PAK3,CTNNB1
GO:BP	leukocyte proliferation	GO:0070661	0.00572074	2.24255	313	67	6	18776	KITL,CDKN1A,HES1,MIF,CTNNB1,VCAM1
GO:BP	negative regulation of molecular function	GO:0044092	0.00581358	2.23556	1018	67	11	18776	CDKN1C,CDKN1A,NOTCH1,MSX1,LY6H,HES1,ID1,NES,DAP,CNN3,MYC
GO:BP	developmental growth	GO:0048589	0.00581358	2.23556	708	67	9	18776	CDKN1C,CDKN1A,DLL1,NOTCH1,TENM4,CTNNB1,TMEM108,MEIS1,ZEB2
GO:BP	signal transduction	GO:0007165	0.00603935	2.21901	6215	67	35	18776	CCND1,HES5,CDKN1C,HRK,TTR,KITL,GADD45G,CDKN1A,DLL1,NOTCH1,MSX1,EGR1,PAK3,LY6H,WLS,NCALD,SOX4,HES1,ID1,MIF,NDUFC2,TENM4,SPARCL1,TOX3,CTNNB1,ZEB1,LGR4,DAP,HIGD1A,AMOTL2,TMEM108,RALGPS2,MYC,VCAM1,ZEB2
GO:BP	cellular response to oxygen-containing compound	GO:1901701	0.00611904	2.21332	1193	67	12	18776	EGR1,LY6H,SOX4,HES1,ID1,MIF,SLC1A3,TESC,CTNNB1,ZEB1,MYC,VCAM1
GO:BP	regulation of developmental pigmentation	GO:0048070	0.00611904	2.21332	13	67	2	18776	KITL,ZEB2
GO:BP	cell differentiation in spinal cord	GO:0021515	0.00611904	2.21332	54	67	3	18776	NOTCH1,SOX4,OLIG3
GO:BP	regulation of pigmentation	GO:0120305	0.00611904	2.21332	13	67	2	18776	KITL,ZEB2
GO:BP	limbic system development	GO:0021761	0.00611904	2.21332	122	67	4	18776	BTG2,TMEM108,MYC,ZEB2
GO:BP	vascular associated smooth muscle cell development	GO:0097084	0.00611904	2.21332	13	67	2	18776	NOTCH1,HES1
GO:BP	epithelial cell differentiation involved in prostate gland development	GO:0060742	0.00611904	2.21332	13	67	2	18776	NOTCH1,CTNNB1
GO:BP	positive regulation of astrocyte differentiation	GO:0048711	0.00611904	2.21332	13	67	2	18776	NOTCH1,HES1
GO:BP	mitral valve development	GO:0003174	0.00611904	2.21332	13	67	2	18776	NOTCH1,SOX4
GO:BP	response to mechanical stimulus	GO:0009612	0.00623558	2.20512	213	67	5	18776	SLC1A3,BTG2,CTNNB1,ATP1A1,MYC
GO:BP	sex differentiation	GO:0007548	0.00623558	2.20512	320	67	6	18776	CCND1,KITL,TESC,CTNNB1,LGR4,MYC
GO:BP	regulation of lymphocyte proliferation	GO:0050670	0.00623558	2.20512	213	67	5	18776	CDKN1A,HES1,MIF,CTNNB1,VCAM1
GO:BP	glandular epithelial cell differentiation	GO:0002067	0.00634726	2.19741	55	67	3	18776	DLL1,NOTCH1,HES1
GO:BP	ear morphogenesis	GO:0042471	0.00639463	2.19418	124	67	4	18776	DLL1,MSX1,ZEB1,MYC
GO:BP	regulation of myeloid leukocyte differentiation	GO:0002761	0.00657474	2.18212	125	67	4	18776	KITL,TESC,CTNNB1,MYC
GO:BP	heterocycle metabolic process	GO:0046483	0.00661267	2.17962	5006	67	30	18776	CCND1,HES5,CDKN1C,TTR,CDKN1A,DLL1,NOTCH1,MSX1,EGR1,PAK3,SOX4,HES1,ID1,IER5,NDUFC2,HOXB5,BTG2,TOX3,TESC,CTNNB1,ZEB1,LGR4,DAP,OLIG3,CBX5,RBM24,MSX3,MYC,MEIS1,ZEB2
GO:BP	regulation of myelination	GO:0031641	0.00663411	2.17822	56	67	3	18776	HES5,TENM4,CTNNB1
GO:BP	response to organonitrogen compound	GO:0010243	0.00665055	2.17714	1040	67	11	18776	CCND1,NOTCH1,EGR1,HES1,ID1,SLC1A3,BTG2,CTNNB1,ZEB1,MYC,VCAM1
GO:BP	neuron projection development	GO:0031175	0.00667513	2.17554	1041	67	11	18776	HES5,NOTCH1,PAK3,HES1,ID1,BTG2,CTNNB1,LGR4,GRCC10,TMEM108,ZEB2
GO:BP	regulation of mononuclear cell proliferation	GO:0032944	0.00667513	2.17554	217	67	5	18776	CDKN1A,HES1,MIF,CTNNB1,VCAM1
GO:BP	positive regulation of protein serine/threonine kinase activity	GO:0071902	0.00678734	2.1683	218	67	5	18776	CCND1,KITL,MIF,HIGD1A,ZEB2
GO:BP	vasculature development	GO:0001944	0.0068209	2.16616	731	67	9	18776	DLL1,NOTCH1,EGR1,SOX4,HES1,ID1,CTNNB1,AMOTL2,MEIS1
GO:BP	cardiac chamber formation	GO:0003207	0.0068209	2.16616	14	67	2	18776	NOTCH1,SOX4
GO:BP	positive regulation of DNA binding	GO:0043388	0.0068209	2.16616	57	67	3	18776	HES1,CTNNB1,MYC
GO:BP	sodium ion homeostasis	GO:0055078	0.0068209	2.16616	57	67	3	18776	SLC1A3,TESC,ATP1A1
GO:BP	regulation of embryonic development	GO:0045995	0.0068209	2.16616	57	67	3	18776	HES1,TENM4,CTNNB1
GO:BP	cardiac vascular smooth muscle cell differentiation	GO:0060947	0.0068209	2.16616	14	67	2	18776	NOTCH1,CTNNB1
GO:BP	positive regulation of mitochondrial membrane potential	GO:0010918	0.0068209	2.16616	14	67	2	18776	NDUFC2,MYC
GO:BP	response to gamma radiation	GO:0010332	0.0068209	2.16616	57	67	3	18776	CDKN1A,EGR1,MYC
GO:BP	metanephric glomerulus development	GO:0072224	0.0068209	2.16616	14	67	2	18776	EGR1,LGR4
GO:BP	biological regulation	GO:0065007	0.0069376	2.15879	12075	67	55	18776	CCND1,HES5,CDKN1C,HRK,TTR,ELN,KITL,GADD45G,CDKN1A,LDHA,DLL1,NOTCH1,MSX1,EGR1,PAK3,LY6H,WLS,NCALD,SOX4,MEST,HES1,ID1,MIF,NES,DBI,IER5,NDUFC2,HOXB5,SLC1A3,TENM4,SPARCL1,THRSP,BTG2,TOX3,TESC,CTNNB1,ATP1A1,ZEB1,LGR4,GRCC10,DAP,HIGD1A,OLIG3,CBX5,AMOTL2,TMEM108,CNN3,RBM24,RALGPS2,MSX3,GAD2,MYC,MEIS1,VCAM1,ZEB2
GO:BP	positive regulation of catalytic activity	GO:0043085	0.0069376	2.15879	1049	67	11	18776	CCND1,KITL,CDKN1A,EGR1,MIF,DBI,CTNNB1,DAP,HIGD1A,MYC,ZEB2
GO:BP	aorta development	GO:0035904	0.00709472	2.14906	58	67	3	18776	NOTCH1,SOX4,HES1
GO:BP	negative regulation of muscle cell differentiation	GO:0051148	0.00709472	2.14906	58	67	3	18776	DLL1,NOTCH1,MSX1
GO:BP	positive regulation of lymphocyte proliferation	GO:0050671	0.00709472	2.14906	129	67	4	18776	CDKN1A,HES1,MIF,VCAM1
GO:BP	regulation of biological process	GO:0050789	0.00723954	2.14029	11441	67	53	18776	CCND1,HES5,CDKN1C,HRK,TTR,ELN,KITL,GADD45G,CDKN1A,LDHA,DLL1,NOTCH1,MSX1,EGR1,PAK3,LY6H,WLS,NCALD,SOX4,MEST,HES1,ID1,MIF,NES,DBI,IER5,NDUFC2,HOXB5,SLC1A3,TENM4,SPARCL1,THRSP,BTG2,TOX3,TESC,CTNNB1,ATP1A1,ZEB1,LGR4,GRCC10,DAP,HIGD1A,OLIG3,CBX5,AMOTL2,TMEM108,RBM24,RALGPS2,MSX3,MYC,MEIS1,VCAM1,ZEB2
GO:BP	homeostatic process	GO:0042592	0.00733201	2.13478	1771	67	15	18776	KITL,DLL1,NOTCH1,EGR1,SOX4,ID1,MIF,DBI,SLC1A3,TESC,CTNNB1,ATP1A1,LGR4,MYC,VCAM1
GO:BP	negative regulation of cell cycle	GO:0045786	0.00734256	2.13415	334	67	6	18776	CCND1,CDKN1C,CDKN1A,SOX4,BTG2,CTNNB1
GO:BP	positive regulation of protein phosphorylation	GO:0001934	0.00735336	2.13351	741	67	9	18776	CCND1,HES5,KITL,CDKN1A,EGR1,HES1,MIF,HIGD1A,ZEB2
GO:BP	cellular response to vascular endothelial growth factor stimulus	GO:0035924	0.00737018	2.13252	59	67	3	18776	DLL1,NOTCH1,VCAM1
GO:BP	positive regulation of mononuclear cell proliferation	GO:0032946	0.00739234	2.13122	131	67	4	18776	CDKN1A,HES1,MIF,VCAM1
GO:BP	cell morphogenesis involved in neuron differentiation	GO:0048667	0.00739234	2.13122	596	67	8	18776	NOTCH1,PAK3,HES1,ID1,SLC1A3,LGR4,GRCC10,ZEB2
GO:BP	regulation of cellular macromolecule biosynthetic process	GO:2000112	0.00739234	2.13122	596	67	8	18776	CDKN1A,PAK3,SOX4,DBI,BTG2,CTNNB1,RBM24,MYC
GO:BP	organic cyclic compound metabolic process	GO:1901360	0.00746927	2.12672	5302	67	31	18776	CCND1,HES5,CDKN1C,TTR,CDKN1A,DLL1,NOTCH1,MSX1,EGR1,PAK3,SOX4,HES1,ID1,IER5,NDUFC2,HOXB5,BTG2,TOX3,TESC,CTNNB1,ATP1A1,ZEB1,LGR4,DAP,OLIG3,CBX5,RBM24,MSX3,MYC,MEIS1,ZEB2
GO:BP	cardiac ventricle development	GO:0003231	0.00755852	2.12156	132	67	4	18776	NOTCH1,SOX4,HES1,CTNNB1
GO:BP	cardiac chamber morphogenesis	GO:0003206	0.00755852	2.12156	132	67	4	18776	NOTCH1,SOX4,HES1,CTNNB1
GO:BP	positive regulation of ATP biosynthetic process	GO:2001171	0.00757718	2.12049	15	67	2	18776	NDUFC2,MYC
GO:BP	regulation of cell proliferation involved in kidney development	GO:1901722	0.00757718	2.12049	15	67	2	18776	EGR1,MYC
GO:BP	branching involved in ureteric bud morphogenesis	GO:0001658	0.00758842	2.11985	60	67	3	18776	CTNNB1,LGR4,MYC
GO:BP	circadian regulation of gene expression	GO:0032922	0.00758842	2.11985	60	67	3	18776	EGR1,ID1,LGR4
GO:BP	positive regulation of Wnt signaling pathway	GO:0030177	0.007697	2.11368	133	67	4	18776	WLS,SOX4,LGR4,ZEB2
GO:BP	negative regulation of G1/S transition of mitotic cell cycle	GO:2000134	0.00782421	2.10656	61	67	3	18776	CCND1,CDKN1A,SOX4
GO:BP	cell morphogenesis involved in differentiation	GO:0000904	0.00782421	2.10656	751	67	9	18776	NOTCH1,PAK3,HES1,ID1,SLC1A3,CTNNB1,LGR4,GRCC10,ZEB2
GO:BP	regulation of myoblast differentiation	GO:0045661	0.00782421	2.10656	61	67	3	18776	DLL1,NOTCH1,RBM24
GO:BP	positive regulation of receptor signaling pathway via JAK-STAT	GO:0046427	0.00782421	2.10656	61	67	3	18776	HES5,NOTCH1,HES1
GO:BP	digestive tract development	GO:0048565	0.00782421	2.10656	134	67	4	18776	NOTCH1,HES1,CTNNB1,LGR4
GO:BP	DNA damage response, signal transduction by p53 class mediator	GO:0030330	0.00782421	2.10656	61	67	3	18776	CDKN1A,SOX4,MIF
GO:BP	positive regulation of fibroblast proliferation	GO:0048146	0.00782421	2.10656	61	67	3	18776	CDKN1A,MIF,MYC
GO:BP	embryonic digit morphogenesis	GO:0042733	0.00782421	2.10656	61	67	3	18776	NOTCH1,MSX1,CTNNB1
GO:BP	positive regulation of protein metabolic process	GO:0051247	0.00788645	2.10312	1421	67	13	18776	CCND1,HES5,KITL,CDKN1A,EGR1,SOX4,HES1,MIF,CTNNB1,DAP,HIGD1A,MYC,ZEB2
GO:BP	positive regulation of kinase activity	GO:0033674	0.00791148	2.10174	468	67	7	18776	CCND1,KITL,CDKN1A,EGR1,MIF,HIGD1A,ZEB2
GO:BP	cellular aromatic compound metabolic process	GO:0006725	0.00798265	2.09785	5087	67	30	18776	CCND1,HES5,CDKN1C,TTR,CDKN1A,DLL1,NOTCH1,MSX1,EGR1,PAK3,SOX4,HES1,ID1,IER5,NDUFC2,HOXB5,BTG2,TOX3,TESC,CTNNB1,ZEB1,LGR4,DAP,OLIG3,CBX5,RBM24,MSX3,MYC,MEIS1,ZEB2
GO:BP	regulation of signal transduction by p53 class mediator	GO:1901796	0.00813917	2.08942	62	67	3	18776	MSX1,MIF,MYC
GO:BP	blood vessel morphogenesis	GO:0048514	0.00830851	2.08048	611	67	8	18776	DLL1,NOTCH1,SOX4,HES1,ID1,CTNNB1,AMOTL2,MEIS1
GO:BP	glial cell fate commitment	GO:0021781	0.00833173	2.07927	16	67	2	18776	HES5,CTNNB1
GO:BP	hematopoietic progenitor cell differentiation	GO:0002244	0.00833173	2.07927	137	67	4	18776	HES5,NOTCH1,SOX4,HES1
GO:BP	epithelial to mesenchymal transition involved in endocardial cushion formation	GO:0003198	0.00833173	2.07927	16	67	2	18776	NOTCH1,MSX1
GO:BP	MAPK cascade	GO:0000165	0.0083648	2.07754	761	67	9	18776	KITL,GADD45G,NOTCH1,PAK3,ID1,MIF,CTNNB1,MYC,ZEB2
GO:BP	embryonic pattern specification	GO:0009880	0.00842885	2.07423	63	67	3	18776	DLL1,CTNNB1,MEIS1
GO:BP	skeletal system morphogenesis	GO:0048705	0.00843787	2.07377	234	67	5	18776	MSX1,HOXB5,CTNNB1,ZEB1,MYC
GO:BP	regulation of anatomical structure morphogenesis	GO:0022603	0.00843787	2.07377	920	67	10	18776	DLL1,NOTCH1,MSX1,PAK3,HES1,ID1,TENM4,CTNNB1,LGR4,ZEB2
GO:BP	cellular response to hypoxia	GO:0071456	0.00847384	2.07192	138	67	4	18776	NOTCH1,EGR1,HIGD1A,MYC
GO:BP	movement of cell or subcellular component	GO:0006928	0.00857394	2.06682	2005	67	16	18776	KITL,NOTCH1,EGR1,PAK3,HES1,MIF,KIF21A,CTNNB1,ATP1A1,LGR4,OLIG3,AMOTL2,TMEM108,MYC,VCAM1,ZEB2
GO:BP	animal organ formation	GO:0048645	0.00873928	2.05852	64	67	3	18776	NOTCH1,HES1,CTNNB1
GO:BP	positive regulation of molecular function	GO:0044093	0.00881149	2.05495	1443	67	13	18776	CCND1,KITL,CDKN1A,EGR1,HES1,MIF,DBI,TESC,CTNNB1,DAP,HIGD1A,MYC,ZEB2
GO:BP	embryonic epithelial tube formation	GO:0001838	0.00886792	2.05218	140	67	4	18776	HES5,SOX4,CTNNB1,ZEB2
GO:BP	cardiac muscle tissue development	GO:0048738	0.0089523	2.04807	238	67	5	18776	DLL1,NOTCH1,TENM4,CTNNB1,MEIS1
GO:BP	response to lipid	GO:0033993	0.0089523	2.04807	929	67	10	18776	CCND1,NOTCH1,MEST,HES1,MIF,TESC,CTNNB1,ATP1A1,MYC,VCAM1
GO:BP	regulation of protein kinase activity	GO:0045859	0.0089523	2.04807	621	67	8	18776	CCND1,CDKN1C,KITL,CDKN1A,EGR1,MIF,HIGD1A,ZEB2
GO:BP	positive regulation of receptor signaling pathway via STAT	GO:1904894	0.00903848	2.0439	65	67	3	18776	HES5,NOTCH1,HES1
GO:BP	regulation of protein metabolic process	GO:0051246	0.00914634	2.03875	2423	67	18	18776	CCND1,HES5,CDKN1C,KITL,CDKN1A,EGR1,SOX4,HES1,MIF,DBI,BTG2,CTNNB1,DAP,HIGD1A,RBM24,MSX3,MYC,ZEB2
GO:BP	negative regulation of glial cell proliferation	GO:0060253	0.00914634	2.03875	17	67	2	18776	NOTCH1,HES1
GO:BP	glomerular mesangium development	GO:0072109	0.00914634	2.03875	17	67	2	18776	NOTCH1,EGR1
GO:BP	positive regulation of gene expression	GO:0010628	0.00919005	2.03668	1100	67	11	18776	DLL1,NOTCH1,EGR1,SOX4,HES1,ID1,MIF,TESC,CTNNB1,RBM24,MYC
GO:BP	positive regulation of neural precursor cell proliferation	GO:2000179	0.00935916	2.02876	66	67	3	18776	NOTCH1,NES,CTNNB1
GO:BP	endocrine system development	GO:0035270	0.00941117	2.02636	143	67	4	18776	CDKN1C,DLL1,SOX4,HES1
GO:BP	regulation of macromolecule metabolic process	GO:0060255	0.00949132	2.02267	5648	67	32	18776	CCND1,HES5,CDKN1C,KITL,CDKN1A,DLL1,NOTCH1,MSX1,EGR1,PAK3,SOX4,HES1,ID1,MIF,DBI,IER5,HOXB5,BTG2,TOX3,TESC,CTNNB1,ZEB1,LGR4,DAP,HIGD1A,OLIG3,CBX5,RBM24,MSX3,MYC,MEIS1,ZEB2
GO:BP	embryonic heart tube morphogenesis	GO:0003143	0.00972011	2.01233	67	67	3	18776	DLL1,NOTCH1,HES1
GO:BP	regulation of cellular process	GO:0050794	0.0100318	1.99862	10962	67	51	18776	CCND1,HES5,CDKN1C,HRK,TTR,ELN,KITL,GADD45G,CDKN1A,LDHA,DLL1,NOTCH1,MSX1,EGR1,PAK3,LY6H,WLS,NCALD,SOX4,HES1,ID1,MIF,NES,DBI,IER5,NDUFC2,HOXB5,SLC1A3,TENM4,SPARCL1,THRSP,BTG2,TOX3,TESC,CTNNB1,ATP1A1,ZEB1,LGR4,DAP,HIGD1A,OLIG3,CBX5,AMOTL2,TMEM108,RBM24,RALGPS2,MSX3,MYC,MEIS1,VCAM1,ZEB2
GO:BP	cellular response to decreased oxygen levels	GO:0036294	0.0100643	1.99722	146	67	4	18776	NOTCH1,EGR1,HIGD1A,MYC
GO:BP	segment specification	GO:0007379	0.0100643	1.99722	18	67	2	18776	HES5,DLL1
GO:BP	cardiac septum morphogenesis	GO:0060411	0.0100643	1.99722	68	67	3	18776	NOTCH1,SOX4,HES1
GO:BP	corpus callosum development	GO:0022038	0.0100643	1.99722	18	67	2	18776	GRCC10,ZEB2
GO:BP	negative regulation of myeloid cell apoptotic process	GO:0033033	0.0100643	1.99722	18	67	2	18776	KITL,MIF
GO:BP	negative regulation of cell cycle G1/S phase transition	GO:1902807	0.0104266	1.98186	69	67	3	18776	CCND1,CDKN1A,SOX4
GO:BP	ventricular septum development	GO:0003281	0.0104266	1.98186	69	67	3	18776	NOTCH1,SOX4,HES1
GO:BP	mitotic DNA damage checkpoint signaling	GO:0044773	0.0108465	1.96471	70	67	3	18776	CCND1,CDKN1A,SOX4
GO:BP	appendage morphogenesis	GO:0035107	0.0108901	1.96297	150	67	4	18776	NOTCH1,MSX1,SOX4,CTNNB1
GO:BP	limb morphogenesis	GO:0035108	0.0108901	1.96297	150	67	4	18776	NOTCH1,MSX1,SOX4,CTNNB1
GO:BP	response to peptide	GO:1901652	0.0108901	1.96297	501	67	7	18776	NOTCH1,EGR1,ID1,BTG2,CTNNB1,MYC,VCAM1
GO:BP	epithelial tube formation	GO:0072175	0.0108901	1.96297	150	67	4	18776	HES5,SOX4,CTNNB1,ZEB2
GO:BP	mitotic cell cycle	GO:0000278	0.0108901	1.96297	798	67	9	18776	CCND1,CDKN1C,CDKN1A,SOX4,HES1,NES,BTG2,CTNNB1,MYC
GO:BP	dentate gyrus development	GO:0021542	0.0110063	1.95836	19	67	2	18776	BTG2,TMEM108
GO:BP	nephron tubule formation	GO:0072079	0.0110063	1.95836	19	67	2	18776	HES5,CTNNB1
GO:BP	cardiac right ventricle morphogenesis	GO:0003215	0.0110063	1.95836	19	67	2	18776	NOTCH1,SOX4
GO:BP	neuron fate commitment	GO:0048663	0.0110992	1.95471	71	67	3	18776	DLL1,NOTCH1,OLIG3
GO:BP	somitogenesis	GO:0001756	0.0110992	1.95471	71	67	3	18776	DLL1,NOTCH1,ZEB2
GO:BP	response to nutrient levels	GO:0031667	0.01132	1.94615	506	67	7	18776	CCND1,HRK,CDKN1A,ZEB1,DAP,HIGD1A,VCAM1
GO:BP	reproductive process	GO:0022414	0.0114931	1.93956	1497	67	13	18776	CCND1,CDKN1C,KITL,NOTCH1,MSX1,EGR1,HES1,TESC,CTNNB1,LGR4,DDX3Y,MYC,VCAM1
GO:BP	neuron projection morphogenesis	GO:0048812	0.0114931	1.93956	652	67	8	18776	NOTCH1,PAK3,ID1,CTNNB1,LGR4,GRCC10,TMEM108,ZEB2
GO:BP	reproduction	GO:0000003	0.0115413	1.93775	1498	67	13	18776	CCND1,CDKN1C,KITL,NOTCH1,MSX1,EGR1,HES1,TESC,CTNNB1,LGR4,DDX3Y,MYC,VCAM1
GO:BP	regulation of leukocyte activation	GO:0002694	0.0122771	1.9109	514	67	7	18776	CDKN1A,SOX4,HES1,MIF,CTNNB1,ZEB1,VCAM1
GO:BP	growth	GO:0040007	0.0123561	1.90812	979	67	10	18776	CDKN1C,CDKN1A,DLL1,NOTCH1,MSX1,TENM4,CTNNB1,TMEM108,MEIS1,ZEB2
GO:BP	mitotic DNA integrity checkpoint signaling	GO:0044774	0.0123561	1.90812	74	67	3	18776	CCND1,CDKN1A,SOX4
GO:BP	signal transduction in response to DNA damage	GO:0042770	0.0125644	1.90086	157	67	4	18776	CCND1,CDKN1A,SOX4,MIF
GO:BP	mitotic cell cycle phase transition	GO:0044772	0.0128609	1.89073	384	67	6	18776	CCND1,CDKN1C,CDKN1A,SOX4,NES,MYC
GO:BP	plasma membrane bounded cell projection morphogenesis	GO:0120039	0.013068	1.88379	667	67	8	18776	NOTCH1,PAK3,ID1,CTNNB1,LGR4,GRCC10,TMEM108,ZEB2
GO:BP	left/right pattern formation	GO:0060972	0.0130877	1.88314	21	67	2	18776	DLL1,NOTCH1
GO:BP	regulation of ATP biosynthetic process	GO:2001169	0.0130877	1.88314	21	67	2	18776	NDUFC2,MYC
GO:BP	regulation of B cell apoptotic process	GO:0002902	0.0130877	1.88314	21	67	2	18776	MIF,MYC
GO:BP	cell proliferation involved in kidney development	GO:0072111	0.0130877	1.88314	21	67	2	18776	EGR1,MYC
GO:BP	positive regulation of DNA biosynthetic process	GO:2000573	0.013136	1.88154	76	67	3	18776	PAK3,CTNNB1,MYC
GO:BP	cellular response to starvation	GO:0009267	0.013272	1.87706	160	67	4	18776	HRK,CDKN1A,DAP,HIGD1A
GO:BP	positive regulation of lymphocyte activation	GO:0051251	0.013404	1.87276	266	67	5	18776	CDKN1A,SOX4,HES1,MIF,VCAM1
GO:BP	cardiac ventricle morphogenesis	GO:0003208	0.0135647	1.86759	77	67	3	18776	NOTCH1,SOX4,CTNNB1
GO:BP	cell cycle	GO:0007049	0.0138409	1.85884	1534	67	13	18776	CCND1,CDKN1C,GADD45G,CDKN1A,NOTCH1,MSX1,SOX4,HES1,MIF,NES,BTG2,CTNNB1,MYC
GO:BP	cell adhesion	GO:0007155	0.0138409	1.85884	1349	67	12	18776	HES5,KITL,DLL1,NOTCH1,SOX4,HES1,ID1,TENM4,SPARCL1,TESC,CTNNB1,VCAM1
GO:BP	multicellular organismal process	GO:0032501	0.0139548	1.85528	7904	67	40	18776	CCND1,HES5,CDKN1C,ELN,KITL,CDKN1A,DLL1,NOTCH1,MSX1,EGR1,PAK3,WLS,NCALD,SOX4,HES1,ID1,MIF,NES,DBI,HOXB5,SLC1A3,TENM4,BTG2,MFAP2,TESC,CTNNB1,ATP1A1,ZEB1,LGR4,GRCC10,DDX3Y,OLIG3,AMOTL2,TMEM108,RBM24,MSX3,MYC,MEIS1,VCAM1,ZEB2
GO:BP	lens morphogenesis in camera-type eye	GO:0002089	0.0140522	1.85225	22	67	2	18776	CTNNB1,MEIS1
GO:BP	middle ear morphogenesis	GO:0042474	0.0140522	1.85225	22	67	2	18776	MSX1,MYC
GO:BP	positive regulation of skeletal muscle tissue development	GO:0048643	0.0140522	1.85225	22	67	2	18776	DLL1,CTNNB1
GO:BP	axon ensheathment in central nervous system	GO:0032291	0.0140522	1.85225	22	67	2	18776	HES5,TENM4
GO:BP	central nervous system myelination	GO:0022010	0.0140522	1.85225	22	67	2	18776	HES5,TENM4
GO:BP	positive regulation of signal transduction by p53 class mediator	GO:1901798	0.0140522	1.85225	22	67	2	18776	MSX1,MYC
GO:BP	developmental process involved in reproduction	GO:0003006	0.0141951	1.84786	1003	67	10	18776	CCND1,CDKN1C,KITL,NOTCH1,HES1,TESC,CTNNB1,LGR4,MYC,VCAM1
GO:BP	cellular response to oxygen levels	GO:0071453	0.0141951	1.84786	164	67	4	18776	NOTCH1,EGR1,HIGD1A,MYC
GO:BP	regulation of cyclin-dependent protein serine/threonine kinase activity	GO:0000079	0.0142996	1.84467	79	67	3	18776	CCND1,CDKN1C,CDKN1A
GO:BP	regulation of phosphate metabolic process	GO:0019220	0.0143487	1.84319	1358	67	12	18776	CCND1,HES5,CDKN1C,KITL,CDKN1A,EGR1,HES1,MIF,NDUFC2,HIGD1A,MYC,ZEB2
GO:BP	morphogenesis of embryonic epithelium	GO:0016331	0.0143897	1.84195	165	67	4	18776	HES5,SOX4,CTNNB1,ZEB2
GO:BP	regulation of phosphorus metabolic process	GO:0051174	0.0143897	1.84195	1359	67	12	18776	CCND1,HES5,CDKN1C,KITL,CDKN1A,EGR1,HES1,MIF,NDUFC2,HIGD1A,MYC,ZEB2
GO:BP	liver development	GO:0001889	0.0143897	1.84195	165	67	4	18776	CCND1,NOTCH1,HES1,MYC
GO:BP	immune system process	GO:0002376	0.0144796	1.83924	2339	67	17	18776	HES5,CDKN1C,KITL,CDKN1A,DLL1,NOTCH1,EGR1,SOX4,HES1,MIF,TESC,CTNNB1,ZEB1,LGR4,MYC,MEIS1,VCAM1
GO:BP	biological adhesion	GO:0022610	0.0144916	1.83888	1361	67	12	18776	HES5,KITL,DLL1,NOTCH1,SOX4,HES1,ID1,TENM4,SPARCL1,TESC,CTNNB1,VCAM1
GO:BP	DNA biosynthetic process	GO:0071897	0.0146251	1.8349	166	67	4	18776	CDKN1A,PAK3,CTNNB1,MYC
GO:BP	diencephalon development	GO:0021536	0.0146251	1.8349	80	67	3	18776	HES1,MYC,ZEB2
GO:BP	cellular response to nitrogen compound	GO:1901699	0.0146616	1.83382	685	67	8	18776	EGR1,LY6H,ID1,SLC1A3,CTNNB1,ZEB1,MYC,VCAM1
GO:BP	regulation of MAPK cascade	GO:0043408	0.0147689	1.83065	686	67	8	18776	KITL,GADD45G,NOTCH1,PAK3,ID1,MIF,CTNNB1,ZEB2
GO:BP	positive regulation of purine nucleotide biosynthetic process	GO:1900373	0.0148359	1.82869	23	67	2	18776	NDUFC2,MYC
GO:BP	neuroepithelial cell differentiation	GO:0060563	0.0148359	1.82869	23	67	2	18776	SOX4,HES1
GO:BP	male genitalia development	GO:0030539	0.0148359	1.82869	23	67	2	18776	CTNNB1,LGR4
GO:BP	cell differentiation involved in metanephros development	GO:0072202	0.0148359	1.82869	23	67	2	18776	CTNNB1,LGR4
GO:BP	positive regulation of nucleotide biosynthetic process	GO:0030810	0.0148359	1.82869	23	67	2	18776	NDUFC2,MYC
GO:BP	positive regulation of membrane potential	GO:0045838	0.0148359	1.82869	23	67	2	18776	NDUFC2,MYC
GO:BP	sympathetic nervous system development	GO:0048485	0.0148359	1.82869	23	67	2	18776	SOX4,CTNNB1
GO:BP	atrioventricular valve morphogenesis	GO:0003181	0.0148359	1.82869	23	67	2	18776	NOTCH1,SOX4
GO:BP	hepaticobiliary system development	GO:0061008	0.0149582	1.82512	168	67	4	18776	CCND1,NOTCH1,HES1,MYC
GO:BP	branching morphogenesis of an epithelial tube	GO:0048754	0.0149582	1.82512	168	67	4	18776	NOTCH1,CTNNB1,LGR4,MYC
GO:BP	regulation of catalytic activity	GO:0050790	0.0149939	1.82409	2147	67	16	18776	CCND1,CDKN1C,KITL,CDKN1A,NOTCH1,EGR1,MIF,NES,DBI,TESC,CTNNB1,DAP,HIGD1A,RALGPS2,MYC,ZEB2
GO:BP	leukocyte activation	GO:0045321	0.0152237	1.81748	851	67	9	18776	CDKN1A,DLL1,EGR1,SOX4,HES1,MIF,CTNNB1,ZEB1,VCAM1
GO:BP	Notch signaling pathway	GO:0007219	0.0152237	1.81748	169	67	4	18776	HES5,DLL1,NOTCH1,HES1
GO:BP	animal organ regeneration	GO:0031100	0.0152845	1.81575	82	67	3	18776	CCND1,NOTCH1,MYC
GO:BP	regulation of cyclin-dependent protein kinase activity	GO:1904029	0.0157672	1.80225	83	67	3	18776	CCND1,CDKN1C,CDKN1A
GO:BP	neural crest cell development	GO:0014032	0.0157672	1.80225	83	67	3	18776	KITL,HES1,ZEB2
GO:BP	regulation of protein sumoylation	GO:0033233	0.0159168	1.79814	24	67	2	18776	EGR1,CTNNB1
GO:BP	negative regulation of multicellular organismal process	GO:0051241	0.0160465	1.79462	1027	67	10	18776	HES5,DLL1,NOTCH1,HES1,ID1,CTNNB1,ATP1A1,LGR4,MYC,MEIS1
GO:BP	positive regulation of glomerular metanephric mesangial cell proliferation	GO:0072303	0.0160866	1.79354	1	67	1	18776	EGR1
GO:BP	Notch signaling pathway involved in regulation of secondary heart field cardioblast proliferation	GO:0003270	0.0160866	1.79354	1	67	1	18776	NOTCH1
GO:BP	regulation of metanephric glomerular mesangial cell proliferation	GO:0072301	0.0160866	1.79354	1	67	1	18776	EGR1
GO:BP	endocardial cushion formation	GO:0003272	0.0160866	1.79354	25	67	2	18776	NOTCH1,MSX1
GO:BP	positive regulation of muscle organ development	GO:0048636	0.0160866	1.79354	25	67	2	18776	DLL1,CTNNB1
GO:BP	positive regulation of striated muscle tissue development	GO:0045844	0.0160866	1.79354	25	67	2	18776	DLL1,CTNNB1
GO:BP	regulation of metanephric cap mesenchymal cell proliferation	GO:0090095	0.0160866	1.79354	1	67	1	18776	MYC
GO:BP	regulation of cell activation	GO:0050865	0.0160866	1.79354	554	67	7	18776	CDKN1A,SOX4,HES1,MIF,CTNNB1,ZEB1,VCAM1
GO:BP	response to mycophenolic acid	GO:0071505	0.0160866	1.79354	1	67	1	18776	EGR1
GO:BP	positive regulation of prostaglandin secretion involved in immune response	GO:0061078	0.0160866	1.79354	1	67	1	18776	MIF
GO:BP	glutamate decarboxylation to succinate	GO:0006540	0.0160866	1.79354	1	67	1	18776	GAD2
GO:BP	positive regulation of metanephric cap mesenchymal cell proliferation	GO:0090096	0.0160866	1.79354	1	67	1	18776	MYC
GO:BP	positive regulation of N-terminal peptidyl-lysine acetylation	GO:2000761	0.0160866	1.79354	1	67	1	18776	SOX4
GO:BP	endothelial tip cell fate specification	GO:0097102	0.0160866	1.79354	1	67	1	18776	DLL1
GO:BP	regulation of N-terminal peptidyl-lysine acetylation	GO:2000759	0.0160866	1.79354	1	67	1	18776	SOX4
GO:BP	positive regulation of cellular response to heat	GO:1900036	0.0160866	1.79354	1	67	1	18776	IER5
GO:BP	prostaglandin secretion involved in immune response	GO:0090323	0.0160866	1.79354	1	67	1	18776	MIF
GO:BP	intermediate filament depolymerization	GO:0045106	0.0160866	1.79354	1	67	1	18776	NES
GO:BP	pericardium development	GO:0060039	0.0160866	1.79354	25	67	2	18776	NOTCH1,VCAM1
GO:BP	regulation of intermediate filament polymerization or depolymerization	GO:0045108	0.0160866	1.79354	1	67	1	18776	NES
GO:BP	regulation of pancreatic A cell differentiation	GO:2000226	0.0160866	1.79354	1	67	1	18776	HES1
GO:BP	positive regulation of intermediate filament depolymerization	GO:0030844	0.0160866	1.79354	1	67	1	18776	NES
GO:BP	regulation of intermediate filament depolymerization	GO:0030842	0.0160866	1.79354	1	67	1	18776	NES
GO:BP	canonical Wnt signaling pathway involved in positive regulation of apoptotic process	GO:0044337	0.0160866	1.79354	1	67	1	18776	MYC
GO:BP	cellular response to mycophenolic acid	GO:0071506	0.0160866	1.79354	1	67	1	18776	EGR1
GO:BP	positive regulation of mitotic cell cycle, embryonic	GO:0045977	0.0160866	1.79354	1	67	1	18776	HES1
GO:BP	negative regulation of pancreatic A cell differentiation	GO:2000227	0.0160866	1.79354	1	67	1	18776	HES1
GO:BP	fungal-type cell wall polysaccharide metabolic process	GO:0071966	0.0160866	1.79354	1	67	1	18776	MYC
GO:BP	cellular response to dimethyl sulfoxide	GO:1904620	0.0160866	1.79354	1	67	1	18776	MYC
GO:BP	cell wall polysaccharide metabolic process	GO:0010383	0.0160866	1.79354	1	67	1	18776	MYC
GO:BP	canonical Wnt signaling pathway involved in positive regulation of cardiac outflow tract cell proliferation	GO:0061324	0.0160866	1.79354	1	67	1	18776	CTNNB1
GO:BP	response to dimethyl sulfoxide	GO:1904619	0.0160866	1.79354	1	67	1	18776	MYC
GO:BP	regulation of cell fate determination	GO:1905933	0.0160866	1.79354	1	67	1	18776	HES1
GO:BP	coronary sinus valve morphogenesis	GO:0003182	0.0160866	1.79354	1	67	1	18776	NOTCH1
GO:BP	fungal-type cell wall organization or biogenesis	GO:0071852	0.0160866	1.79354	1	67	1	18776	MYC
GO:BP	lactic acid secretion	GO:0046722	0.0160866	1.79354	1	67	1	18776	MYC
GO:BP	cardiac neuron differentiation	GO:0060945	0.0160866	1.79354	1	67	1	18776	VCAM1
GO:BP	negative regulation of cell fate determination	GO:1905934	0.0160866	1.79354	1	67	1	18776	HES1
GO:BP	regulation of stomach neuroendocrine cell differentiation	GO:0061105	0.0160866	1.79354	1	67	1	18776	HES1
GO:BP	lymphocyte proliferation	GO:0046651	0.0160866	1.79354	286	67	5	18776	CDKN1A,HES1,MIF,CTNNB1,VCAM1
GO:BP	coronary sinus valve development	GO:0003178	0.0160866	1.79354	1	67	1	18776	NOTCH1
GO:BP	cell-abiotic substrate adhesion	GO:0036164	0.0160866	1.79354	1	67	1	18776	ID1
GO:BP	cerebellar molecular layer formation	GO:0021688	0.0160866	1.79354	1	67	1	18776	DLL1
GO:BP	negative regulation of stomach neuroendocrine cell differentiation	GO:0061106	0.0160866	1.79354	1	67	1	18776	HES1
GO:BP	venous endothelial cell differentiation	GO:0060843	0.0160866	1.79354	1	67	1	18776	NOTCH1
GO:BP	response to estrogen	GO:0043627	0.0161934	1.79066	86	67	3	18776	CCND1,CTNNB1,MYC
GO:BP	hindbrain development	GO:0030902	0.0162108	1.7902	176	67	4	18776	DLL1,WLS,HES1,CTNNB1
GO:BP	cardiac chamber development	GO:0003205	0.0162108	1.7902	176	67	4	18776	NOTCH1,SOX4,HES1,CTNNB1
GO:BP	respiratory electron transport chain	GO:0022904	0.016631	1.77908	87	67	3	18776	NDUFC2,SLC1A3,COX7C
GO:BP	regulation of phosphorylation	GO:0042325	0.016631	1.77908	1220	67	11	18776	CCND1,HES5,CDKN1C,KITL,CDKN1A,EGR1,HES1,MIF,HIGD1A,MYC,ZEB2
GO:BP	mononuclear cell proliferation	GO:0032943	0.0167822	1.77515	290	67	5	18776	CDKN1A,HES1,MIF,CTNNB1,VCAM1
GO:BP	skin development	GO:0043588	0.0170042	1.76944	291	67	5	18776	DLL1,NOTCH1,DBI,CTNNB1,LGR4
GO:BP	cellular response to DNA damage stimulus	GO:0006974	0.0170208	1.76902	715	67	8	18776	CCND1,CDKN1A,SOX4,MIF,BTG2,CBX5,RBM24,MYC
GO:BP	temperature homeostasis	GO:0001659	0.0170493	1.76829	179	67	4	18776	NOTCH1,EGR1,ID1,LGR4
GO:BP	central nervous system neuron development	GO:0021954	0.0170493	1.76829	88	67	3	18776	BTG2,GRCC10,ZEB2
GO:BP	positive regulation of mesenchymal cell proliferation	GO:0002053	0.0170591	1.76804	26	67	2	18776	CTNNB1,MYC
GO:BP	positive regulation of muscle tissue development	GO:1901863	0.0170591	1.76804	26	67	2	18776	DLL1,CTNNB1
GO:BP	melanocyte differentiation	GO:0030318	0.0170591	1.76804	26	67	2	18776	KITL,ZEB2
GO:BP	energy derivation by oxidation of organic compounds	GO:0015980	0.0172776	1.76252	293	67	5	18776	LDHA,NDUFC2,SLC1A3,COX7C,MYC
GO:BP	response to external stimulus	GO:0009605	0.0172776	1.76252	2620	67	18	18776	CCND1,HRK,CDKN1A,LDHA,NOTCH1,MIF,NDUFC2,SLC1A3,THRSP,BTG2,CTNNB1,ATP1A1,ZEB1,LGR4,DAP,HIGD1A,MYC,VCAM1
GO:BP	regulation of organelle organization	GO:0033043	0.0172776	1.76252	1051	67	10	18776	HRK,ELN,MSX1,PAK3,ID1,NES,CTNNB1,HIGD1A,MYC,ZEB2
GO:BP	stem cell development	GO:0048864	0.0174217	1.75891	89	67	3	18776	KITL,HES1,ZEB2
GO:BP	regulation of kinase activity	GO:0043549	0.0177893	1.74984	722	67	8	18776	CCND1,CDKN1C,KITL,CDKN1A,EGR1,MIF,HIGD1A,ZEB2
GO:BP	G1/S transition of mitotic cell cycle	GO:0000082	0.0178445	1.74849	182	67	4	18776	CCND1,CDKN1A,SOX4,MYC
GO:BP	somite development	GO:0061053	0.0178994	1.74716	90	67	3	18776	DLL1,NOTCH1,ZEB2
GO:BP	atrioventricular valve development	GO:0003171	0.0180669	1.74312	27	67	2	18776	NOTCH1,SOX4
GO:BP	limb development	GO:0060173	0.0180669	1.74312	183	67	4	18776	NOTCH1,MSX1,SOX4,CTNNB1
GO:BP	appendage development	GO:0048736	0.0180669	1.74312	183	67	4	18776	NOTCH1,MSX1,SOX4,CTNNB1
GO:BP	response to radiation	GO:0009314	0.0180669	1.74312	427	67	6	18776	CCND1,CDKN1A,EGR1,SLC1A3,MYC,VCAM1
GO:BP	positive regulation of neuroblast proliferation	GO:0002052	0.0180669	1.74312	27	67	2	18776	NOTCH1,CTNNB1
GO:BP	mononuclear cell differentiation	GO:1903131	0.0181729	1.74058	428	67	6	18776	DLL1,EGR1,SOX4,CTNNB1,ZEB1,MYC
GO:BP	myoblast differentiation	GO:0045445	0.018253	1.73867	91	67	3	18776	DLL1,NOTCH1,RBM24
GO:BP	pigmentation	GO:0043473	0.018253	1.73867	91	67	3	18776	KITL,MYC,ZEB2
GO:BP	odontogenesis of dentin-containing tooth	GO:0042475	0.0187939	1.72598	92	67	3	18776	DLL1,MSX1,CTNNB1
GO:BP	pallium development	GO:0021543	0.0189739	1.72184	186	67	4	18776	BTG2,CTNNB1,TMEM108,ZEB2
GO:BP	gastrulation with mouth forming second	GO:0001702	0.0190853	1.7193	28	67	2	18776	TENM4,CTNNB1
GO:BP	negative regulation of myoblast differentiation	GO:0045662	0.0190853	1.7193	28	67	2	18776	DLL1,NOTCH1
GO:BP	negative regulation of cyclin-dependent protein serine/threonine kinase activity	GO:0045736	0.0190853	1.7193	28	67	2	18776	CDKN1C,CDKN1A
GO:BP	embryonic placenta morphogenesis	GO:0060669	0.0190853	1.7193	28	67	2	18776	CDKN1C,VCAM1
GO:BP	cellular response to gamma radiation	GO:0071480	0.0190853	1.7193	28	67	2	18776	CDKN1A,EGR1
GO:BP	B cell apoptotic process	GO:0001783	0.0190853	1.7193	28	67	2	18776	MIF,MYC
GO:BP	central nervous system projection neuron axonogenesis	GO:0021952	0.0190853	1.7193	28	67	2	18776	GRCC10,ZEB2
GO:BP	regulation of leukocyte apoptotic process	GO:2000106	0.0196527	1.70658	94	67	3	18776	KITL,MIF,MYC
GO:BP	hippocampus development	GO:0021766	0.0196527	1.70658	94	67	3	18776	BTG2,TMEM108,ZEB2
GO:BP	neural crest cell differentiation	GO:0014033	0.0196527	1.70658	94	67	3	18776	KITL,HES1,ZEB2
GO:BP	cell migration	GO:0016477	0.0196665	1.70627	1442	67	12	18776	KITL,NOTCH1,EGR1,PAK3,HES1,MIF,CTNNB1,OLIG3,AMOTL2,MYC,VCAM1,ZEB2
GO:BP	cellular response to organic cyclic compound	GO:0071407	0.019783	1.70371	583	67	7	18776	EGR1,PAK3,ID1,SLC1A3,CTNNB1,ATP1A1,MYC
GO:BP	cellular response to environmental stimulus	GO:0104004	0.0201413	1.69591	307	67	5	18776	CDKN1A,EGR1,CTNNB1,ATP1A1,MYC
GO:BP	coronary vasculature morphogenesis	GO:0060977	0.0201413	1.69591	29	67	2	18776	NOTCH1,CTNNB1
GO:BP	cellular response to abiotic stimulus	GO:0071214	0.0201413	1.69591	307	67	5	18776	CDKN1A,EGR1,CTNNB1,ATP1A1,MYC
GO:BP	regulation of hormone biosynthetic process	GO:0046885	0.0201413	1.69591	29	67	2	18776	EGR1,ATP1A1
GO:BP	embryonic skeletal system morphogenesis	GO:0048704	0.0201413	1.69591	95	67	3	18776	HOXB5,CTNNB1,ZEB1
GO:BP	regulation of skeletal muscle tissue development	GO:0048641	0.0201413	1.69591	29	67	2	18776	DLL1,CTNNB1
GO:BP	regulation of T cell activation	GO:0050863	0.0203267	1.69193	308	67	5	18776	SOX4,HES1,CTNNB1,ZEB1,VCAM1
GO:BP	response to xenobiotic stimulus	GO:0009410	0.0203267	1.69193	308	67	5	18776	CCND1,SLC1A3,CTNNB1,ATP1A1,MYC
GO:BP	regulation of protein phosphorylation	GO:0001932	0.0204038	1.69029	1084	67	10	18776	CCND1,HES5,CDKN1C,KITL,CDKN1A,EGR1,HES1,MIF,HIGD1A,ZEB2
GO:BP	regulation of fibroblast proliferation	GO:0048145	0.020499	1.68827	96	67	3	18776	CDKN1A,MIF,MYC
GO:BP	cartilage development	GO:0051216	0.020499	1.68827	192	67	4	18776	HES5,MSX1,CTNNB1,ZEB1
GO:BP	cell maturation	GO:0048469	0.020499	1.68827	192	67	4	18776	HES5,CDKN1C,HES1,CTNNB1
GO:BP	positive regulation of peptidyl-tyrosine phosphorylation	GO:0050731	0.020499	1.68827	192	67	4	18776	HES5,KITL,HES1,MIF
GO:BP	negative regulation of cyclin-dependent protein kinase activity	GO:1904030	0.0212661	1.67231	30	67	2	18776	CDKN1C,CDKN1A
GO:BP	response to hypoxia	GO:0001666	0.0212661	1.67231	312	67	5	18776	NOTCH1,EGR1,HIGD1A,MYC,VCAM1
GO:BP	fibroblast proliferation	GO:0048144	0.0215044	1.66747	98	67	3	18776	CDKN1A,MIF,MYC
GO:BP	cellular monovalent inorganic cation homeostasis	GO:0030004	0.0215044	1.66747	98	67	3	18776	SLC1A3,TESC,ATP1A1
GO:BP	osteoblast differentiation	GO:0001649	0.0218912	1.65973	196	67	4	18776	NOTCH1,ID1,CTNNB1,LGR4
GO:BP	regulation of lipid biosynthetic process	GO:0046890	0.0222556	1.65256	197	67	4	18776	EGR1,DBI,THRSP,ATP1A1
GO:BP	positive regulation of leukocyte activation	GO:0002696	0.0222607	1.65246	316	67	5	18776	CDKN1A,SOX4,HES1,MIF,VCAM1
GO:BP	positive regulation of cellular response to transforming growth factor beta stimulus	GO:1903846	0.0223441	1.65084	31	67	2	18776	CDKN1C,ZEB2
GO:BP	homeostasis of number of cells	GO:0048872	0.0223441	1.65084	317	67	5	18776	KITL,NOTCH1,SOX4,MIF,LGR4
GO:BP	enteroendocrine cell differentiation	GO:0035883	0.0223441	1.65084	31	67	2	18776	DLL1,HES1
GO:BP	hair follicle morphogenesis	GO:0031069	0.0223441	1.65084	31	67	2	18776	NOTCH1,CTNNB1
GO:BP	positive regulation of transforming growth factor beta receptor signaling pathway	GO:0030511	0.0223441	1.65084	31	67	2	18776	CDKN1C,ZEB2
GO:BP	cardiac epithelial to mesenchymal transition	GO:0060317	0.0223441	1.65084	31	67	2	18776	NOTCH1,MSX1
GO:BP	regulation of myeloid cell apoptotic process	GO:0033032	0.0223441	1.65084	31	67	2	18776	KITL,MIF
GO:BP	response to starvation	GO:0042594	0.022381	1.65012	198	67	4	18776	HRK,CDKN1A,DAP,HIGD1A
GO:BP	cellular response to interleukin-1	GO:0071347	0.0230085	1.63811	101	67	3	18776	EGR1,HES1,MYC
GO:BP	DNA damage checkpoint signaling	GO:0000077	0.0234029	1.63073	102	67	3	18776	CCND1,CDKN1A,SOX4
GO:BP	regulation of kidney development	GO:0090183	0.0234029	1.63073	32	67	2	18776	LGR4,MYC
GO:BP	cardiac atrium morphogenesis	GO:0003209	0.0234029	1.63073	32	67	2	18776	NOTCH1,SOX4
GO:BP	ventricular system development	GO:0021591	0.0234029	1.63073	32	67	2	18776	DBI,GRCC10
GO:BP	embryonic forelimb morphogenesis	GO:0035115	0.0234029	1.63073	32	67	2	18776	MSX1,CTNNB1
GO:BP	intrinsic apoptotic signaling pathway in response to DNA damage	GO:0008630	0.0234029	1.63073	102	67	3	18776	CDKN1A,MIF,MYC
GO:BP	oxidative phosphorylation	GO:0006119	0.0234029	1.63073	102	67	3	18776	NDUFC2,COX7C,MYC
GO:BP	embryonic placenta development	GO:0001892	0.0234029	1.63073	102	67	3	18776	CDKN1C,HES1,VCAM1
GO:BP	neuron fate specification	GO:0048665	0.0234029	1.63073	32	67	2	18776	DLL1,OLIG3
GO:BP	cellular nitrogen compound metabolic process	GO:0034641	0.0235455	1.62809	5551	67	30	18776	CCND1,HES5,CDKN1C,TTR,CDKN1A,DLL1,NOTCH1,MSX1,EGR1,PAK3,SOX4,HES1,ID1,IER5,NDUFC2,HOXB5,BTG2,TOX3,TESC,CTNNB1,ZEB1,LGR4,DAP,OLIG3,CBX5,RBM24,MSX3,MYC,MEIS1,ZEB2
GO:BP	response to decreased oxygen levels	GO:0036293	0.0237431	1.62446	323	67	5	18776	NOTCH1,EGR1,HIGD1A,MYC,VCAM1
GO:BP	morphogenesis of a branching epithelium	GO:0061138	0.0240037	1.61972	203	67	4	18776	NOTCH1,CTNNB1,LGR4,MYC
GO:BP	positive regulation of smooth muscle cell proliferation	GO:0048661	0.0245256	1.61038	104	67	3	18776	HES5,EGR1,MYC
GO:BP	spinal cord motor neuron differentiation	GO:0021522	0.02466	1.60801	33	67	2	18776	SOX4,OLIG3
GO:BP	endocardial cushion morphogenesis	GO:0003203	0.02466	1.60801	33	67	2	18776	NOTCH1,MSX1
GO:BP	positive regulation of cell activation	GO:0050867	0.0248229	1.60515	327	67	5	18776	CDKN1A,SOX4,HES1,MIF,VCAM1
GO:BP	cardiac septum development	GO:0003279	0.0250514	1.60117	105	67	3	18776	NOTCH1,SOX4,HES1
GO:BP	regulation of protein binding	GO:0043393	0.0250659	1.60092	206	67	4	18776	CDKN1A,ID1,NES,MYC
GO:BP	lung development	GO:0030324	0.025459	1.59416	207	67	4	18776	NOTCH1,HES1,ID1,CTNNB1
GO:BP	cell cycle phase transition	GO:0044770	0.025792	1.58851	469	67	6	18776	CCND1,CDKN1C,CDKN1A,SOX4,NES,MYC
GO:BP	cell cycle G1/S phase transition	GO:0044843	0.0258222	1.58801	208	67	4	18776	CCND1,CDKN1A,SOX4,MYC
GO:BP	establishment of epithelial cell polarity	GO:0090162	0.0259033	1.58664	34	67	2	18776	HES5,HES1
GO:BP	DNA integrity checkpoint signaling	GO:0031570	0.0262149	1.58145	109	67	3	18776	CCND1,CDKN1A,SOX4
GO:BP	renal outer medulla development	GO:0072054	0.0262149	1.58145	2	67	1	18776	CTNNB1
GO:BP	metanephric cap morphogenesis	GO:0072186	0.0262149	1.58145	2	67	1	18776	MYC
GO:BP	cell-cell adhesion in response to extracellular stimulus	GO:0140039	0.0262149	1.58145	2	67	1	18776	VCAM1
GO:BP	electron transport chain	GO:0022900	0.0262149	1.58145	110	67	3	18776	NDUFC2,SLC1A3,COX7C
GO:BP	respiratory tube development	GO:0030323	0.0262149	1.58145	210	67	4	18776	NOTCH1,HES1,ID1,CTNNB1
GO:BP	cellular respiration	GO:0045333	0.0262149	1.58145	210	67	4	18776	NDUFC2,SLC1A3,COX7C,MYC
GO:BP	melanocyte migration	GO:0097324	0.0262149	1.58145	2	67	1	18776	ZEB2
GO:BP	intermediate filament polymerization or depolymerization	GO:0045105	0.0262149	1.58145	2	67	1	18776	NES
GO:BP	kidney interstitial fibroblast differentiation	GO:0072071	0.0262149	1.58145	2	67	1	18776	HES1
GO:BP	myeloid cell apoptotic process	GO:0033028	0.0262149	1.58145	35	67	2	18776	KITL,MIF
GO:BP	cellular response to organonitrogen compound	GO:0071417	0.0262149	1.58145	625	67	7	18776	EGR1,ID1,SLC1A3,CTNNB1,ZEB1,MYC,VCAM1
GO:BP	metanephric glomerular mesangial cell proliferation involved in metanephros development	GO:0072262	0.0262149	1.58145	2	67	1	18776	EGR1
GO:BP	response to retinoic acid	GO:0032526	0.0262149	1.58145	110	67	3	18776	MEST,TESC,MYC
GO:BP	canonical Wnt signaling pathway involved in positive regulation of epithelial to mesenchymal transition	GO:0044334	0.0262149	1.58145	2	67	1	18776	CTNNB1
GO:BP	metanephric cap development	GO:0072185	0.0262149	1.58145	2	67	1	18776	MYC
GO:BP	regeneration	GO:0031099	0.0262149	1.58145	210	67	4	18776	CCND1,CDKN1A,NOTCH1,MYC
GO:BP	negative regulation of cellular protein metabolic process	GO:0032269	0.0262149	1.58145	959	67	9	18776	CDKN1C,CDKN1A,SOX4,MIF,DBI,BTG2,CTNNB1,RBM24,MSX3
GO:BP	metanephric cap mesenchymal cell proliferation involved in metanephros development	GO:0090094	0.0262149	1.58145	2	67	1	18776	MYC
GO:BP	renal interstitial fibroblast development	GO:0072141	0.0262149	1.58145	2	67	1	18776	HES1
GO:BP	cellular response to nutrient levels	GO:0031669	0.0262149	1.58145	213	67	4	18776	HRK,CDKN1A,DAP,HIGD1A
GO:BP	cell-cell signaling involved in metanephros development	GO:0072204	0.0262149	1.58145	2	67	1	18776	LGR4
GO:BP	blood vessel endothelial cell fate specification	GO:0097101	0.0262149	1.58145	2	67	1	18776	DLL1
GO:BP	mammillary body development	GO:0021767	0.0262149	1.58145	2	67	1	18776	ZEB2
GO:BP	positive regulation of ephrin receptor signaling pathway	GO:1901189	0.0262149	1.58145	2	67	1	18776	NOTCH1
GO:BP	cerebellar Purkinje cell layer structural organization	GO:0021693	0.0262149	1.58145	2	67	1	18776	DLL1
GO:BP	positive regulation of CoA-transferase activity	GO:1905920	0.0262149	1.58145	2	67	1	18776	DBI
GO:BP	cellular response to prolactin	GO:1990646	0.0262149	1.58145	2	67	1	18776	MYC
GO:BP	stomach neuroendocrine cell differentiation	GO:0061102	0.0262149	1.58145	2	67	1	18776	HES1
GO:BP	cell-cell signaling involved in kidney development	GO:0060995	0.0262149	1.58145	2	67	1	18776	LGR4
GO:BP	negative regulation of mesenchymal to epithelial transition involved in metanephros morphogenesis	GO:0003340	0.0262149	1.58145	2	67	1	18776	CTNNB1
GO:BP	epicardium-derived cardiac vascular smooth muscle cell differentiation	GO:0060983	0.0262149	1.58145	2	67	1	18776	CTNNB1
GO:BP	epidermis morphogenesis	GO:0048730	0.0262149	1.58145	35	67	2	18776	NOTCH1,CTNNB1
GO:BP	negative regulation of cell proliferation involved in heart valve morphogenesis	GO:0003252	0.0262149	1.58145	2	67	1	18776	NOTCH1
GO:BP	Notch signaling pathway involved in arterial endothelial cell fate commitment	GO:0060853	0.0262149	1.58145	2	67	1	18776	DLL1
GO:BP	coronary vein morphogenesis	GO:0003169	0.0262149	1.58145	2	67	1	18776	NOTCH1
GO:BP	blood vessel endothelial cell fate commitment	GO:0060846	0.0262149	1.58145	2	67	1	18776	DLL1
GO:BP	arterial endothelial cell fate commitment	GO:0060844	0.0262149	1.58145	2	67	1	18776	DLL1
GO:BP	inhibition of neuroepithelial cell differentiation	GO:0002085	0.0262149	1.58145	2	67	1	18776	HES1
GO:BP	cell activation	GO:0001775	0.0262149	1.58145	959	67	9	18776	CDKN1A,DLL1,EGR1,SOX4,HES1,MIF,CTNNB1,ZEB1,VCAM1
GO:BP	positive regulation of telomerase activity	GO:0051973	0.0262149	1.58145	35	67	2	18776	CTNNB1,MYC
GO:BP	cerebellar cortex structural organization	GO:0021698	0.0262149	1.58145	2	67	1	18776	DLL1
GO:BP	negative regulation of cardiac muscle tissue regeneration	GO:1905179	0.0262149	1.58145	2	67	1	18776	CDKN1A
GO:BP	regulation of CoA-transferase activity	GO:1905918	0.0262149	1.58145	2	67	1	18776	DBI
GO:BP	regulation of cardiac muscle tissue regeneration	GO:1905178	0.0262149	1.58145	2	67	1	18776	CDKN1A
GO:BP	cerebellar molecular layer morphogenesis	GO:0021687	0.0262149	1.58145	2	67	1	18776	DLL1
GO:BP	negative regulation of mitotic cell cycle, embryonic	GO:0045976	0.0262149	1.58145	2	67	1	18776	CTNNB1
GO:BP	regulation of cell proliferation involved in outflow tract morphogenesis	GO:1901963	0.0262149	1.58145	2	67	1	18776	CTNNB1
GO:BP	regulation of intracellular signal transduction	GO:1902531	0.0262149	1.58145	1519	67	12	18776	KITL,GADD45G,NOTCH1,MSX1,PAK3,ID1,MIF,NDUFC2,CTNNB1,RALGPS2,MYC,ZEB2
GO:BP	Wnt signaling pathway involved in kidney development	GO:0061289	0.0262149	1.58145	2	67	1	18776	LGR4
GO:BP	positive regulation of skeletal muscle fiber differentiation	GO:1902811	0.0262149	1.58145	2	67	1	18776	RBM24
GO:BP	regulation of melanosome organization	GO:1903056	0.0262149	1.58145	2	67	1	18776	ZEB2
GO:BP	positive regulation of lens fiber cell differentiation	GO:1902748	0.0262149	1.58145	2	67	1	18776	ZEB2
GO:BP	negative regulation of protein lipidation	GO:1903060	0.0262149	1.58145	2	67	1	18776	DBI
GO:BP	positive regulation of ATP metabolic process	GO:1903580	0.0262149	1.58145	35	67	2	18776	NDUFC2,MYC
GO:BP	response to arsenite(3-)	GO:1903840	0.0262149	1.58145	2	67	1	18776	MYC
GO:BP	cellular response to arsenite(3-)	GO:1903841	0.0262149	1.58145	2	67	1	18776	MYC
GO:BP	response to putrescine	GO:1904585	0.0262149	1.58145	2	67	1	18776	MYC
GO:BP	cellular response to putrescine	GO:1904586	0.0262149	1.58145	2	67	1	18776	MYC
GO:BP	mammillary axonal complex development	GO:0061373	0.0262149	1.58145	2	67	1	18776	ZEB2
GO:BP	canonical Wnt signaling pathway involved in metanephric kidney development	GO:0061290	0.0262149	1.58145	2	67	1	18776	LGR4
GO:BP	cell projection organization	GO:0030030	0.0264874	1.57696	1526	67	12	18776	HES5,NOTCH1,PAK3,HES1,ID1,NES,BTG2,CTNNB1,LGR4,GRCC10,TMEM108,ZEB2
GO:BP	embryonic eye morphogenesis	GO:0048048	0.0266356	1.57454	36	67	2	18776	MFAP2,ZEB1
GO:BP	liver regeneration	GO:0097421	0.0266356	1.57454	36	67	2	18776	CCND1,MYC
GO:BP	lens fiber cell differentiation	GO:0070306	0.0266356	1.57454	36	67	2	18776	CDKN1C,ZEB2
GO:BP	positive regulation of cyclin-dependent protein kinase activity	GO:1904031	0.0266356	1.57454	36	67	2	18776	CCND1,CDKN1A
GO:BP	pigment cell differentiation	GO:0050931	0.0266356	1.57454	36	67	2	18776	KITL,ZEB2
GO:BP	regulation of receptor signaling pathway via JAK-STAT	GO:0046425	0.0266505	1.57429	111	67	3	18776	HES5,NOTCH1,HES1
GO:BP	negative regulation of protein modification process	GO:0031400	0.0268261	1.57144	482	67	6	18776	CDKN1C,CDKN1A,SOX4,DBI,CTNNB1,MSX3
GO:BP	T cell activation	GO:0042110	0.0268261	1.57144	482	67	6	18776	EGR1,SOX4,HES1,CTNNB1,ZEB1,VCAM1
GO:BP	response to stress	GO:0006950	0.0274531	1.56141	3464	67	21	18776	CCND1,HRK,GADD45G,CDKN1A,NOTCH1,EGR1,SOX4,MIF,DBI,IER5,NDUFC2,SLC1A3,BTG2,CTNNB1,LGR4,DAP,HIGD1A,CBX5,RBM24,MYC,VCAM1
GO:BP	response to gonadotropin	GO:0034698	0.0278269	1.55554	37	67	2	18776	NOTCH1,MYC
GO:BP	regulation of nucleotide biosynthetic process	GO:0030808	0.0278269	1.55554	37	67	2	18776	NDUFC2,MYC
GO:BP	regulation of purine nucleotide biosynthetic process	GO:1900371	0.0278269	1.55554	37	67	2	18776	NDUFC2,MYC
GO:BP	regulation of animal organ morphogenesis	GO:2000027	0.0278269	1.55554	113	67	3	18776	MSX1,CTNNB1,LGR4
GO:BP	epidermal cell differentiation	GO:0009913	0.0280225	1.55249	219	67	4	18776	HES5,DLL1,NOTCH1,HES1
GO:BP	myeloid leukocyte differentiation	GO:0002573	0.0280225	1.55249	219	67	4	18776	KITL,TESC,CTNNB1,MYC
GO:BP	response to oxygen levels	GO:0070482	0.0282134	1.54954	346	67	5	18776	NOTCH1,EGR1,HIGD1A,MYC,VCAM1
GO:BP	morphogenesis of a branching structure	GO:0001763	0.0283989	1.5467	220	67	4	18776	NOTCH1,CTNNB1,LGR4,MYC
GO:BP	regulation of myotube differentiation	GO:0010830	0.0290988	1.53613	38	67	2	18776	NOTCH1,RBM24
GO:BP	regulation of neuroblast proliferation	GO:1902692	0.0290988	1.53613	38	67	2	18776	NOTCH1,CTNNB1
GO:BP	positive regulation of MAPK cascade	GO:0043410	0.0293975	1.53169	493	67	6	18776	KITL,GADD45G,NOTCH1,MIF,CTNNB1,ZEB2
GO:BP	response to alkaloid	GO:0043279	0.0295069	1.53008	116	67	3	18776	HES1,SLC1A3,MYC
GO:BP	regulation of receptor signaling pathway via STAT	GO:1904892	0.0295069	1.53008	116	67	3	18776	HES5,NOTCH1,HES1
GO:BP	regulation of transforming growth factor beta receptor signaling pathway	GO:0017015	0.0301718	1.5204	117	67	3	18776	CDKN1C,ZEB1,ZEB2
GO:BP	cell fate determination	GO:0001709	0.0302457	1.51934	39	67	2	18776	HES1,CTNNB1
GO:BP	positive regulation of purine nucleotide metabolic process	GO:1900544	0.0302457	1.51934	39	67	2	18776	NDUFC2,MYC
GO:BP	central nervous system neuron axonogenesis	GO:0021955	0.0302457	1.51934	39	67	2	18776	GRCC10,ZEB2
GO:BP	positive regulation of nucleotide metabolic process	GO:0045981	0.0302457	1.51934	39	67	2	18776	NDUFC2,MYC
GO:BP	cardiac atrium development	GO:0003230	0.0302457	1.51934	39	67	2	18776	NOTCH1,SOX4
GO:BP	inner ear receptor cell stereocilium organization	GO:0060122	0.0302457	1.51934	39	67	2	18776	HES5,HES1
GO:BP	leukocyte apoptotic process	GO:0071887	0.0306299	1.51385	118	67	3	18776	KITL,MIF,MYC
GO:BP	embryonic camera-type eye development	GO:0031076	0.0315812	1.50057	40	67	2	18776	NES,ZEB1
GO:BP	positive regulation of morphogenesis of an epithelium	GO:1905332	0.0315812	1.50057	40	67	2	18776	CTNNB1,LGR4
GO:BP	intrinsic apoptotic signaling pathway in response to DNA damage by p53 class mediator	GO:0042771	0.0315812	1.50057	40	67	2	18776	CDKN1A,MIF
GO:BP	forelimb morphogenesis	GO:0035136	0.0315812	1.50057	40	67	2	18776	MSX1,CTNNB1
GO:BP	regulation of cellular response to transforming growth factor beta stimulus	GO:1903844	0.0318806	1.49647	120	67	3	18776	CDKN1C,ZEB1,ZEB2
GO:BP	heterophilic cell-cell adhesion via plasma membrane cell adhesion molecules	GO:0007157	0.0330103	1.48135	41	67	2	18776	TENM4,VCAM1
GO:BP	positive regulation of B cell proliferation	GO:0030890	0.0330103	1.48135	41	67	2	18776	CDKN1A,MIF
GO:BP	mitotic cell cycle checkpoint signaling	GO:0007093	0.0332317	1.47845	122	67	3	18776	CCND1,CDKN1A,SOX4
GO:BP	multicellular organismal homeostasis	GO:0048871	0.0333581	1.4768	509	67	6	18776	DLL1,NOTCH1,EGR1,ID1,CTNNB1,LGR4
GO:BP	positive regulation of MAP kinase activity	GO:0043406	0.0338211	1.47081	123	67	3	18776	KITL,MIF,ZEB2
GO:BP	determination of bilateral symmetry	GO:0009855	0.0338211	1.47081	123	67	3	18776	DLL1,NOTCH1,CTNNB1
GO:BP	regulation of G1/S transition of mitotic cell cycle	GO:2000045	0.0338211	1.47081	123	67	3	18776	CCND1,CDKN1A,SOX4
GO:BP	negative regulation of cellular macromolecule biosynthetic process	GO:2000113	0.0340418	1.46799	234	67	4	18776	CDKN1A,DBI,BTG2,RBM24
GO:BP	odontogenesis	GO:0042476	0.0344218	1.46317	124	67	3	18776	DLL1,MSX1,CTNNB1
GO:BP	specification of symmetry	GO:0009799	0.0344218	1.46317	124	67	3	18776	DLL1,NOTCH1,CTNNB1
GO:BP	respiratory system development	GO:0060541	0.0344218	1.46317	235	67	4	18776	NOTCH1,HES1,ID1,CTNNB1
GO:BP	gene expression	GO:0010467	0.0345124	1.46203	5240	67	28	18776	CCND1,HES5,CDKN1C,CDKN1A,DLL1,NOTCH1,MSX1,EGR1,SOX4,HES1,ID1,MIF,IER5,HOXB5,BTG2,TOX3,TESC,CTNNB1,ZEB1,LGR4,DAP,OLIG3,CBX5,RBM24,MSX3,MYC,MEIS1,ZEB2
GO:BP	locomotion	GO:0040011	0.0345131	1.46202	1793	67	13	18776	KITL,NOTCH1,EGR1,PAK3,HES1,MIF,CTNNB1,LGR4,OLIG3,AMOTL2,MYC,VCAM1,ZEB2
GO:BP	embryonic skeletal limb joint morphogenesis	GO:0036023	0.0347637	1.45887	3	67	1	18776	CTNNB1
GO:BP	cerebellar molecular layer development	GO:0021679	0.0347637	1.45887	3	67	1	18776	DLL1
GO:BP	negative regulation of growth rate	GO:0045967	0.0347637	1.45887	3	67	1	18776	NOTCH1
GO:BP	intestinal stem cell homeostasis	GO:0036335	0.0347637	1.45887	3	67	1	18776	LGR4
GO:BP	regulation of progesterone biosynthetic process	GO:2000182	0.0347637	1.45887	3	67	1	18776	EGR1
GO:BP	metanephric glomerular mesangium development	GO:0072223	0.0347637	1.45887	3	67	1	18776	EGR1
GO:BP	trochlear nerve development	GO:0021558	0.0347637	1.45887	3	67	1	18776	HES1
GO:BP	cellular response to transforming growth factor beta stimulus	GO:0071560	0.0347637	1.45887	237	67	4	18776	CDKN1C,ID1,ZEB1,ZEB2
GO:BP	positive regulation of epithelial cell proliferation involved in prostate gland development	GO:0060769	0.0347637	1.45887	3	67	1	18776	CTNNB1
GO:BP	endothelial cell fate specification	GO:0060847	0.0347637	1.45887	3	67	1	18776	DLL1
GO:BP	regulation of ephrin receptor signaling pathway	GO:1901187	0.0347637	1.45887	3	67	1	18776	NOTCH1
GO:BP	cell wall organization or biogenesis	GO:0071554	0.0347637	1.45887	3	67	1	18776	MYC
GO:BP	astrocyte-dopaminergic neuron signaling	GO:0036520	0.0347637	1.45887	3	67	1	18776	CTNNB1
GO:BP	cardiac cell fate specification	GO:0060912	0.0347637	1.45887	3	67	1	18776	TENM4
GO:BP	embryonic appendage morphogenesis	GO:0035113	0.0347637	1.45887	127	67	3	18776	NOTCH1,MSX1,CTNNB1
GO:BP	cellular response to endothelin	GO:1990859	0.0347637	1.45887	3	67	1	18776	MYC
GO:BP	positive regulation of 3'-UTR-mediated mRNA stabilization	GO:1905870	0.0347637	1.45887	3	67	1	18776	RBM24
GO:BP	glial cell fate determination	GO:0007403	0.0347637	1.45887	3	67	1	18776	CTNNB1
GO:BP	regulation of heparan sulfate proteoglycan biosynthetic process	GO:0010908	0.0347637	1.45887	3	67	1	18776	CTNNB1
GO:BP	positive regulation of heparan sulfate proteoglycan biosynthetic process	GO:0010909	0.0347637	1.45887	3	67	1	18776	CTNNB1
GO:BP	positive regulation of branching involved in lung morphogenesis	GO:0061047	0.0347637	1.45887	3	67	1	18776	CTNNB1
GO:BP	epithelial cell proliferation involved in renal tubule morphogenesis	GO:2001013	0.0347637	1.45887	3	67	1	18776	LGR4
GO:BP	fungiform papilla formation	GO:0061198	0.0347637	1.45887	3	67	1	18776	CTNNB1
GO:BP	positive regulation of mesenchymal cell apoptotic process	GO:2001055	0.0347637	1.45887	3	67	1	18776	MSX1
GO:BP	establishment of cell polarity involved in ameboidal cell migration	GO:0003365	0.0347637	1.45887	3	67	1	18776	AMOTL2
GO:BP	heart valve morphogenesis	GO:0003179	0.0347637	1.45887	43	67	2	18776	NOTCH1,SOX4
GO:BP	regulation of cell adhesion involved in heart morphogenesis	GO:0061344	0.0347637	1.45887	3	67	1	18776	NOTCH1
GO:BP	positive regulation of Wnt protein secretion	GO:0061357	0.0347637	1.45887	3	67	1	18776	WLS
GO:BP	regulation of skeletal muscle fiber differentiation	GO:1902809	0.0347637	1.45887	3	67	1	18776	RBM24
GO:BP	regulation of cell proliferation involved in heart valve morphogenesis	GO:0003250	0.0347637	1.45887	3	67	1	18776	NOTCH1
GO:BP	cell proliferation involved in heart valve morphogenesis	GO:0003249	0.0347637	1.45887	3	67	1	18776	NOTCH1
GO:BP	lactate biosynthetic process from pyruvate	GO:0019244	0.0347637	1.45887	3	67	1	18776	LDHA
GO:BP	ATP metabolic process	GO:0046034	0.0347637	1.45887	237	67	4	18776	LDHA,NDUFC2,COX7C,MYC
GO:BP	apoptotic process involved in embryonic digit morphogenesis	GO:1902263	0.0347637	1.45887	3	67	1	18776	NOTCH1
GO:BP	regulation of centromeric sister chromatid cohesion	GO:0070602	0.0347637	1.45887	3	67	1	18776	CTNNB1
GO:BP	regulation of apoptotic signaling pathway	GO:2001233	0.0347637	1.45887	370	67	5	18776	MSX1,MIF,CTNNB1,HIGD1A,MYC
GO:BP	cardiac right atrium morphogenesis	GO:0003213	0.0347637	1.45887	3	67	1	18776	NOTCH1
GO:BP	embryonic nail plate morphogenesis	GO:0035880	0.0347637	1.45887	3	67	1	18776	MSX1
GO:BP	regulation of osteoblast differentiation	GO:0045667	0.0347637	1.45887	127	67	3	18776	NOTCH1,ID1,CTNNB1
GO:BP	canonical Wnt signaling pathway involved in mesenchymal stem cell differentiation	GO:0044338	0.0347637	1.45887	3	67	1	18776	CTNNB1
GO:BP	negative regulation of protein metabolic process	GO:0051248	0.0347637	1.45887	1021	67	9	18776	CDKN1C,CDKN1A,SOX4,MIF,DBI,BTG2,CTNNB1,RBM24,MSX3
GO:BP	response to prolactin	GO:1990637	0.0347637	1.45887	3	67	1	18776	MYC
GO:BP	response to interleukin-8	GO:0098758	0.0347637	1.45887	3	67	1	18776	EGR1
GO:BP	angiogenesis	GO:0001525	0.0347637	1.45887	515	67	6	18776	DLL1,NOTCH1,ID1,CTNNB1,AMOTL2,MEIS1
GO:BP	cellular response to interleukin-8	GO:0098759	0.0347637	1.45887	3	67	1	18776	EGR1
GO:BP	canonical Wnt signaling pathway involved in negative regulation of apoptotic process	GO:0044336	0.0347637	1.45887	3	67	1	18776	MYC
GO:BP	cellular response to cycloheximide	GO:0071409	0.0347637	1.45887	3	67	1	18776	MYC
GO:BP	lung induction	GO:0060492	0.0347637	1.45887	3	67	1	18776	CTNNB1
GO:BP	foregut regionalization	GO:0060423	0.0347637	1.45887	3	67	1	18776	CTNNB1
GO:BP	regulation of Ral protein signal transduction	GO:0032485	0.0347637	1.45887	3	67	1	18776	RALGPS2
GO:BP	embryonic limb morphogenesis	GO:0030326	0.0347637	1.45887	127	67	3	18776	NOTCH1,MSX1,CTNNB1
GO:BP	cell wall macromolecule metabolic process	GO:0044036	0.0347637	1.45887	3	67	1	18776	MYC
GO:BP	regulation of centriole-centriole cohesion	GO:0030997	0.0347637	1.45887	3	67	1	18776	CTNNB1
GO:BP	positive regulation of determination of dorsal identity	GO:2000017	0.0347637	1.45887	3	67	1	18776	CTNNB1
GO:BP	renal inner medulla development	GO:0072053	0.0347637	1.45887	3	67	1	18776	CTNNB1
GO:BP	lung field specification	GO:0060424	0.0347637	1.45887	3	67	1	18776	CTNNB1
GO:BP	oligodendrocyte development	GO:0014003	0.035037	1.45547	44	67	2	18776	HES5,TENM4
GO:BP	regulation of cardiac muscle cell proliferation	GO:0060043	0.035037	1.45547	44	67	2	18776	NOTCH1,MEIS1
GO:BP	response to interleukin-1	GO:0070555	0.0350644	1.45513	128	67	3	18776	EGR1,HES1,MYC
GO:BP	localization of cell	GO:0051674	0.0355155	1.44958	1612	67	12	18776	KITL,NOTCH1,EGR1,PAK3,HES1,MIF,CTNNB1,OLIG3,AMOTL2,MYC,VCAM1,ZEB2
GO:BP	response to transforming growth factor beta	GO:0071559	0.0355155	1.44958	242	67	4	18776	CDKN1C,ID1,ZEB1,ZEB2
GO:BP	cell motility	GO:0048870	0.0355155	1.44958	1612	67	12	18776	KITL,NOTCH1,EGR1,PAK3,HES1,MIF,CTNNB1,OLIG3,AMOTL2,MYC,VCAM1,ZEB2
GO:BP	response to acid chemical	GO:0001101	0.035657	1.44786	129	67	3	18776	SLC1A3,ZEB1,MYC
GO:BP	regulation of striated muscle tissue development	GO:0016202	0.0363304	1.43973	45	67	2	18776	DLL1,CTNNB1
GO:BP	G2/M transition of mitotic cell cycle	GO:0000086	0.0363304	1.43973	130	67	3	18776	CCND1,CDKN1A,NES
GO:BP	regulation of cellular component organization	GO:0051128	0.0368939	1.43305	2245	67	15	18776	HRK,ELN,CDKN1A,DLL1,NOTCH1,MSX1,PAK3,HES1,ID1,NES,SPARCL1,CTNNB1,HIGD1A,MYC,ZEB2
GO:BP	embryonic skeletal system development	GO:0048706	0.0370101	1.43168	131	67	3	18776	HOXB5,CTNNB1,ZEB1
GO:BP	negative regulation of neuron death	GO:1901215	0.0372144	1.42929	246	67	4	18776	NES,BTG2,TOX3,CTNNB1
GO:BP	lymphocyte differentiation	GO:0030098	0.0372144	1.42929	381	67	5	18776	DLL1,EGR1,SOX4,CTNNB1,ZEB1
GO:BP	developmental pigmentation	GO:0048066	0.0374785	1.42622	46	67	2	18776	KITL,ZEB2
GO:BP	epithelial cell differentiation involved in kidney development	GO:0035850	0.0374785	1.42622	46	67	2	18776	NOTCH1,CTNNB1
GO:BP	forebrain neuron differentiation	GO:0021879	0.0374785	1.42622	46	67	2	18776	HES5,HES1
GO:BP	response to carbohydrate	GO:0009743	0.0374785	1.42622	247	67	4	18776	EGR1,SOX4,MYC,VCAM1
GO:BP	anterior/posterior axis specification	GO:0009948	0.0374785	1.42622	46	67	2	18776	WLS,CTNNB1
GO:BP	cellular response to amino acid starvation	GO:0034198	0.0374785	1.42622	46	67	2	18776	CDKN1A,DAP
GO:BP	regulation of cold-induced thermogenesis	GO:0120161	0.038187	1.41808	133	67	3	18776	NOTCH1,ID1,LGR4
GO:BP	negative regulation of growth	GO:0045926	0.0383739	1.41596	249	67	4	18776	CDKN1A,NOTCH1,MSX1,MEIS1
GO:BP	anatomical structure maturation	GO:0071695	0.0383739	1.41596	249	67	4	18776	HES5,CDKN1C,HES1,CTNNB1
GO:BP	cold-induced thermogenesis	GO:0106106	0.0386899	1.4124	134	67	3	18776	NOTCH1,ID1,LGR4
GO:BP	negative regulation of DNA binding	GO:0043392	0.0386899	1.4124	47	67	2	18776	MSX1,ID1
GO:BP	protein sumoylation	GO:0016925	0.0386899	1.4124	47	67	2	18776	EGR1,CTNNB1
GO:BP	regulation of transcription from RNA polymerase II promoter in response to stress	GO:0043618	0.0386899	1.4124	47	67	2	18776	NOTCH1,EGR1
GO:BP	regulation of calcium ion import	GO:0090279	0.0386899	1.4124	47	67	2	18776	HES1,CTNNB1
GO:BP	cellular response to epidermal growth factor stimulus	GO:0071364	0.0386899	1.4124	47	67	2	18776	ID1,MYC
GO:BP	regulation of muscle tissue development	GO:1901861	0.0401548	1.39626	48	67	2	18776	DLL1,CTNNB1
GO:BP	negative regulation of osteoblast differentiation	GO:0045668	0.0401548	1.39626	48	67	2	18776	NOTCH1,ID1
GO:BP	regulation of hormone metabolic process	GO:0032350	0.0401548	1.39626	48	67	2	18776	EGR1,ATP1A1
GO:BP	developmental growth involved in morphogenesis	GO:0060560	0.0406015	1.39146	254	67	4	18776	NOTCH1,CTNNB1,TMEM108,ZEB2
GO:BP	response to UV	GO:0009411	0.0407918	1.38943	137	67	3	18776	CCND1,CDKN1A,MYC
GO:BP	regulation of transcription regulatory region DNA binding	GO:2000677	0.0414675	1.38229	49	67	2	18776	MSX1,CTNNB1
GO:BP	ventral spinal cord development	GO:0021517	0.0414675	1.38229	49	67	2	18776	SOX4,OLIG3
GO:BP	regulation of muscle organ development	GO:0048634	0.0414675	1.38229	49	67	2	18776	DLL1,CTNNB1
GO:BP	positive regulation of epithelial to mesenchymal transition	GO:0010718	0.0414675	1.38229	49	67	2	18776	NOTCH1,CTNNB1
GO:BP	genitalia development	GO:0048806	0.0414675	1.38229	49	67	2	18776	CTNNB1,LGR4
GO:BP	response to hormone	GO:0009725	0.0420434	1.3763	890	67	8	18776	CCND1,NOTCH1,EGR1,HES1,BTG2,CTNNB1,ATP1A1,MYC
GO:BP	negative regulation of cell proliferation involved in heart morphogenesis	GO:2000137	0.0420434	1.3763	4	67	1	18776	NOTCH1
GO:BP	gamma-aminobutyric acid biosynthetic process	GO:0009449	0.0420434	1.3763	4	67	1	18776	SLC1A3
GO:BP	negative regulation of mast cell apoptotic process	GO:0033026	0.0420434	1.3763	4	67	1	18776	KITL
GO:BP	specification of loop of Henle identity	GO:0072086	0.0420434	1.3763	4	67	1	18776	HES5
GO:BP	circadian temperature homeostasis	GO:0060086	0.0420434	1.3763	4	67	1	18776	EGR1
GO:BP	secretory columnal luminar epithelial cell differentiation involved in prostate glandular acinus development	GO:0060528	0.0420434	1.3763	4	67	1	18776	NOTCH1
GO:BP	regulation of telomerase activity	GO:0051972	0.0420434	1.3763	50	67	2	18776	CTNNB1,MYC
GO:BP	cellular response to potassium ion starvation	GO:0051365	0.0420434	1.3763	4	67	1	18776	HRK
GO:BP	psychomotor behavior	GO:0036343	0.0420434	1.3763	4	67	1	18776	GRCC10
GO:BP	regulation of peptidyl-tyrosine phosphorylation	GO:0050730	0.0420434	1.3763	260	67	4	18776	HES5,KITL,HES1,MIF
GO:BP	negative regulation of myeloid leukocyte differentiation	GO:0002762	0.0420434	1.3763	50	67	2	18776	CTNNB1,MYC
GO:BP	regulation of mature B cell apoptotic process	GO:0002905	0.0420434	1.3763	4	67	1	18776	MIF
GO:BP	negative regulation of mature B cell apoptotic process	GO:0002906	0.0420434	1.3763	4	67	1	18776	MIF
GO:BP	mesenchymal cell proliferation involved in lung development	GO:0060916	0.0420434	1.3763	4	67	1	18776	CTNNB1
GO:BP	cardiac right ventricle formation	GO:0003219	0.0420434	1.3763	4	67	1	18776	NOTCH1
GO:BP	growth involved in heart morphogenesis	GO:0003241	0.0420434	1.3763	4	67	1	18776	NOTCH1
GO:BP	cell migration involved in endocardial cushion formation	GO:0003273	0.0420434	1.3763	4	67	1	18776	NOTCH1
GO:BP	atrial septum primum morphogenesis	GO:0003289	0.0420434	1.3763	4	67	1	18776	SOX4
GO:BP	negative regulation of extracellular matrix constituent secretion	GO:0003332	0.0420434	1.3763	4	67	1	18776	NOTCH1
GO:BP	negative regulation of endothelial cell chemotaxis	GO:2001027	0.0420434	1.3763	4	67	1	18776	NOTCH1
GO:BP	cell proliferation involved in heart valve development	GO:2000793	0.0420434	1.3763	4	67	1	18776	NOTCH1
GO:BP	negative regulation of epithelial cell differentiation involved in kidney development	GO:2000697	0.0420434	1.3763	4	67	1	18776	CTNNB1
GO:BP	mature B cell apoptotic process	GO:0002901	0.0420434	1.3763	4	67	1	18776	MIF
GO:BP	response to amino acid starvation	GO:1990928	0.0420434	1.3763	50	67	2	18776	CDKN1A,DAP
GO:BP	canonical Wnt signaling pathway involved in midbrain dopaminergic neuron differentiation	GO:1904954	0.0420434	1.3763	4	67	1	18776	CTNNB1
GO:BP	positive regulation of aorta morphogenesis	GO:1903849	0.0420434	1.3763	4	67	1	18776	NOTCH1
GO:BP	regulation of aorta morphogenesis	GO:1903847	0.0420434	1.3763	4	67	1	18776	NOTCH1
GO:BP	cellular response to heparin	GO:0071504	0.0420434	1.3763	4	67	1	18776	EGR1
GO:BP	regulation of Wnt protein secretion	GO:0061356	0.0420434	1.3763	4	67	1	18776	WLS
GO:BP	glomerular mesangial cell development	GO:0072144	0.0420434	1.3763	4	67	1	18776	NOTCH1
GO:BP	regulation of release of cytochrome c from mitochondria	GO:0090199	0.0420434	1.3763	50	67	2	18776	HRK,HIGD1A
GO:BP	regulation of DNA-templated transcription in response to stress	GO:0043620	0.0420434	1.3763	50	67	2	18776	NOTCH1,EGR1
GO:BP	lactate biosynthetic process	GO:0019249	0.0420434	1.3763	4	67	1	18776	LDHA
GO:BP	cellular response to hydrostatic pressure	GO:0071464	0.0420434	1.3763	4	67	1	18776	MYC
GO:BP	cellular response to tumor cell	GO:0071228	0.0420434	1.3763	4	67	1	18776	NOTCH1
GO:BP	skeletal muscle fiber differentiation	GO:0098528	0.0420434	1.3763	4	67	1	18776	RBM24
GO:BP	midbrain-hindbrain boundary morphogenesis	GO:0021555	0.0420434	1.3763	4	67	1	18776	HES1
GO:BP	oculomotor nerve development	GO:0021557	0.0420434	1.3763	4	67	1	18776	HES1
GO:BP	positive regulation of mast cell proliferation	GO:0070668	0.0420434	1.3763	4	67	1	18776	KITL
GO:BP	hindbrain morphogenesis	GO:0021575	0.0420434	1.3763	50	67	2	18776	DLL1,HES1
GO:BP	third ventricle development	GO:0021678	0.0420434	1.3763	4	67	1	18776	GRCC10
GO:BP	glial cell-neuron signaling	GO:0150098	0.0420434	1.3763	4	67	1	18776	CTNNB1
GO:BP	L-aspartate import across plasma membrane	GO:0140009	0.0420434	1.3763	4	67	1	18776	SLC1A3
GO:BP	spinal cord motor neuron migration	GO:0097476	0.0420434	1.3763	4	67	1	18776	OLIG3
GO:BP	positive regulation of oxidative phosphorylation	GO:1903862	0.0420434	1.3763	4	67	1	18776	MYC
GO:BP	N-terminal peptidyl-lysine acetylation	GO:0018076	0.0420434	1.3763	4	67	1	18776	SOX4
GO:BP	regulation of 3'-UTR-mediated mRNA stabilization	GO:1905868	0.0420434	1.3763	4	67	1	18776	RBM24
GO:BP	central nervous system myelin formation	GO:0032289	0.0420434	1.3763	4	67	1	18776	TENM4
GO:BP	canonical Wnt signaling pathway involved in heart development	GO:0061316	0.0420434	1.3763	4	67	1	18776	CTNNB1
GO:BP	positive regulation of DNA methylation	GO:1905643	0.0420434	1.3763	4	67	1	18776	MYC
GO:BP	kidney mesenchyme morphogenesis	GO:0072131	0.0420434	1.3763	4	67	1	18776	MYC
GO:BP	thymus development	GO:0048538	0.0420434	1.3763	50	67	2	18776	HES1,CTNNB1
GO:BP	metanephric mesenchyme morphogenesis	GO:0072133	0.0420434	1.3763	4	67	1	18776	MYC
GO:BP	positive regulation of sodium:proton antiporter activity	GO:0032417	0.0420434	1.3763	4	67	1	18776	TESC
GO:BP	cell proliferation involved in outflow tract morphogenesis	GO:0061325	0.0420434	1.3763	4	67	1	18776	CTNNB1
GO:BP	cochlea development	GO:0090102	0.042277	1.3739	51	67	2	18776	HES1,ZEB1
GO:BP	response to estradiol	GO:0032355	0.0429432	1.36711	143	67	3	18776	CCND1,CTNNB1,MYC
GO:BP	protein-containing complex organization	GO:0043933	0.0434341	1.36217	1475	67	11	18776	HES5,HRK,ELN,PAK3,HES1,NCKAP5,MIF,NES,NDUFC2,HIGD1A,MYC
GO:BP	digestive tract morphogenesis	GO:0048546	0.0435717	1.3608	52	67	2	18776	NOTCH1,CTNNB1
GO:BP	response to epidermal growth factor	GO:0070849	0.0435717	1.3608	52	67	2	18776	ID1,MYC
GO:BP	labyrinthine layer development	GO:0060711	0.0435717	1.3608	52	67	2	18776	HES1,VCAM1
GO:BP	cell cycle G2/M phase transition	GO:0044839	0.0435717	1.3608	144	67	3	18776	CCND1,CDKN1A,NES
GO:BP	ATP biosynthetic process	GO:0006754	0.0435717	1.3608	52	67	2	18776	NDUFC2,MYC
GO:BP	epithelial to mesenchymal transition	GO:0001837	0.044216	1.35442	145	67	3	18776	NOTCH1,MSX1,CTNNB1
GO:BP	response to ethanol	GO:0045471	0.044216	1.35442	145	67	3	18776	CCND1,MYC,VCAM1
GO:BP	aerobic electron transport chain	GO:0019646	0.0449173	1.34759	53	67	2	18776	NDUFC2,COX7C
GO:BP	prostate gland development	GO:0030850	0.0449173	1.34759	53	67	2	18776	NOTCH1,CTNNB1
GO:BP	heart valve development	GO:0003170	0.0449173	1.34759	53	67	2	18776	NOTCH1,SOX4
GO:BP	ventricular cardiac muscle tissue morphogenesis	GO:0055010	0.0449173	1.34759	53	67	2	18776	NOTCH1,CTNNB1
GO:BP	response to chemical	GO:0042221	0.044935	1.34742	5155	67	27	18776	CCND1,HES5,CDKN1C,DLL1,NOTCH1,MSX1,EGR1,PAK3,LY6H,SOX4,MEST,HES1,ID1,MIF,SLC1A3,BTG2,TESC,CTNNB1,ATP1A1,ZEB1,LGR4,HBB-Y,HIGD1A,TMEM108,MYC,VCAM1,ZEB2
GO:BP	gonad development	GO:0008406	0.044935	1.34742	268	67	4	18776	CCND1,KITL,TESC,MYC
GO:BP	T cell differentiation	GO:0030217	0.0454499	1.34247	269	67	4	18776	EGR1,SOX4,CTNNB1,ZEB1
GO:BP	regulation of cell cycle G1/S phase transition	GO:1902806	0.0454596	1.34237	147	67	3	18776	CCND1,CDKN1A,SOX4
GO:BP	adaptive thermogenesis	GO:1990845	0.0454596	1.34237	147	67	3	18776	NOTCH1,ID1,LGR4
GO:BP	plasma membrane bounded cell projection organization	GO:0120036	0.0457966	1.33917	1490	67	11	18776	HES5,NOTCH1,PAK3,HES1,ID1,BTG2,CTNNB1,LGR4,GRCC10,TMEM108,ZEB2
GO:BP	establishment of cell polarity	GO:0030010	0.0470268	1.32765	149	67	3	18776	HES5,HES1,AMOTL2
GO:BP	development of primary sexual characteristics	GO:0045137	0.0474529	1.32374	273	67	4	18776	CCND1,KITL,TESC,MYC
GO:BP	generation of precursor metabolites and energy	GO:0006091	0.0474529	1.32374	416	67	5	18776	LDHA,NDUFC2,SLC1A3,COX7C,MYC
GO:BP	forebrain generation of neurons	GO:0021872	0.0476819	1.32165	55	67	2	18776	HES5,HES1
GO:BP	inner ear receptor cell development	GO:0060119	0.0476819	1.32165	55	67	2	18776	HES5,HES1
GO:BP	anagen	GO:0042640	0.0480708	1.31812	5	67	1	18776	CTNNB1
GO:BP	glomerular mesangial cell differentiation	GO:0072008	0.0480708	1.31812	5	67	1	18776	NOTCH1
GO:BP	negative regulation of glucocorticoid biosynthetic process	GO:0031947	0.0480708	1.31812	5	67	1	18776	ATP1A1
GO:BP	proximal/distal pattern formation involved in nephron development	GO:0072047	0.0480708	1.31812	5	67	1	18776	HES5
GO:BP	canonical Wnt signaling pathway involved in regulation of cell proliferation	GO:0044340	0.0480708	1.31812	5	67	1	18776	CTNNB1
GO:BP	activation of meiosis	GO:0090427	0.0480708	1.31812	5	67	1	18776	MSX1
GO:BP	oviduct development	GO:0060066	0.0480708	1.31812	5	67	1	18776	CTNNB1
GO:BP	ameboidal-type cell migration	GO:0001667	0.0480708	1.31812	419	67	5	18776	KITL,NOTCH1,PAK3,AMOTL2,ZEB2
GO:BP	regulation of timing of anagen	GO:0051884	0.0480708	1.31812	5	67	1	18776	CTNNB1
GO:BP	intrinsic apoptotic signaling pathway	GO:0097193	0.0480708	1.31812	277	67	4	18776	CDKN1A,MSX1,MIF,MYC
GO:BP	positive regulation of tyrosine phosphorylation of STAT protein	GO:0042531	0.0480708	1.31812	56	67	2	18776	HES5,HES1
GO:BP	myelination	GO:0042552	0.0480708	1.31812	151	67	3	18776	HES5,TENM4,CTNNB1
GO:BP	canonical Wnt signaling pathway involved in osteoblast differentiation	GO:0044339	0.0480708	1.31812	5	67	1	18776	CTNNB1
GO:BP	megakaryocyte differentiation	GO:0030219	0.0480708	1.31812	56	67	2	18776	TESC,MEIS1
GO:BP	primary lung bud formation	GO:0060431	0.0480708	1.31812	5	67	1	18776	CTNNB1
GO:BP	regulation of mast cell apoptotic process	GO:0033025	0.0480708	1.31812	5	67	1	18776	KITL
GO:BP	monovalent inorganic cation homeostasis	GO:0055067	0.0480708	1.31812	152	67	3	18776	SLC1A3,TESC,ATP1A1
GO:BP	negative regulation of glucocorticoid metabolic process	GO:0031944	0.0480708	1.31812	5	67	1	18776	ATP1A1
GO:BP	negative regulation of cell adhesion molecule production	GO:0060354	0.0480708	1.31812	5	67	1	18776	NOTCH1
GO:BP	mast cell apoptotic process	GO:0033024	0.0480708	1.31812	5	67	1	18776	KITL
GO:BP	response to endothelin	GO:1990839	0.0480708	1.31812	5	67	1	18776	MYC
GO:BP	response to antibiotic	GO:0046677	0.0480708	1.31812	56	67	2	18776	ID1,SLC1A3
GO:BP	plasma membrane lactate transport	GO:0035879	0.0480708	1.31812	5	67	1	18776	MYC
GO:BP	malate-aspartate shuttle	GO:0043490	0.0480708	1.31812	5	67	1	18776	SLC1A3
GO:BP	semicircular canal morphogenesis	GO:0048752	0.0480708	1.31812	5	67	1	18776	ZEB1
GO:BP	septum primum development	GO:0003284	0.0480708	1.31812	5	67	1	18776	SOX4
GO:BP	negative regulation of macrophage chemotaxis	GO:0010760	0.0480708	1.31812	5	67	1	18776	MIF
GO:BP	positive regulation of smooth muscle cell migration	GO:0014911	0.0480708	1.31812	57	67	2	18776	EGR1,MYC
GO:BP	Wnt protein secretion	GO:0061355	0.0480708	1.31812	5	67	1	18776	WLS
GO:BP	response to arsenite ion	GO:1903842	0.0480708	1.31812	5	67	1	18776	MYC
GO:BP	cellular response to arsenite ion	GO:1903843	0.0480708	1.31812	5	67	1	18776	MYC
GO:BP	response to cycloheximide	GO:0046898	0.0480708	1.31812	5	67	1	18776	MYC
GO:BP	transformation of host cell by virus	GO:0019087	0.0480708	1.31812	5	67	1	18776	MYC
GO:BP	positive regulation of skeletal muscle cell differentiation	GO:2001016	0.0480708	1.31812	5	67	1	18776	RBM24
GO:BP	cardiac muscle tissue regeneration	GO:0061026	0.0480708	1.31812	5	67	1	18776	CDKN1A
GO:BP	protein phosphorylation	GO:0006468	0.0480708	1.31812	1512	67	11	18776	CCND1,HES5,CDKN1C,KITL,CDKN1A,EGR1,PAK3,HES1,MIF,HIGD1A,ZEB2
GO:BP	glutamate catabolic process	GO:0006538	0.0480708	1.31812	5	67	1	18776	GAD2
GO:BP	progesterone biosynthetic process	GO:0006701	0.0480708	1.31812	5	67	1	18776	EGR1
GO:BP	pyruvate transport	GO:0006848	0.0480708	1.31812	5	67	1	18776	MYC
GO:BP	regulation of metal ion transport	GO:0010959	0.0480708	1.31812	419	67	5	18776	HES1,DBI,TESC,CTNNB1,ATP1A1
GO:BP	mesangial cell development	GO:0072143	0.0480708	1.31812	5	67	1	18776	NOTCH1
GO:BP	response to phorbol 13-acetate 12-myristate	GO:1904627	0.0480708	1.31812	5	67	1	18776	MYC
GO:BP	ensheathment of neurons	GO:0007272	0.0480708	1.31812	153	67	3	18776	HES5,TENM4,CTNNB1
GO:BP	cellular response to phorbol 13-acetate 12-myristate	GO:1904628	0.0480708	1.31812	5	67	1	18776	MYC
GO:BP	fermentation	GO:0006113	0.0480708	1.31812	5	67	1	18776	LDHA
GO:BP	specification of nephron tubule identity	GO:0072081	0.0480708	1.31812	5	67	1	18776	HES5
GO:BP	negative regulation of leukocyte apoptotic process	GO:2000107	0.0480708	1.31812	57	67	2	18776	KITL,MIF
GO:BP	cardiac vascular smooth muscle cell development	GO:0060948	0.0480708	1.31812	5	67	1	18776	NOTCH1
GO:BP	somite specification	GO:0001757	0.0480708	1.31812	5	67	1	18776	DLL1
GO:BP	limb joint morphogenesis	GO:0036022	0.0480708	1.31812	5	67	1	18776	CTNNB1
GO:BP	regulation of cellular response to heat	GO:1900034	0.0480708	1.31812	5	67	1	18776	IER5
GO:BP	membrane to membrane docking	GO:0022614	0.0480708	1.31812	5	67	1	18776	VCAM1
GO:BP	central nervous system vasculogenesis	GO:0022009	0.0480708	1.31812	5	67	1	18776	CTNNB1
GO:BP	regulation of timing of neuron differentiation	GO:0060164	0.0480708	1.31812	5	67	1	18776	HES1
GO:BP	hair follicle placode formation	GO:0060789	0.0480708	1.31812	5	67	1	18776	CTNNB1
GO:BP	negative regulation of lipoprotein metabolic process	GO:0050748	0.0480708	1.31812	5	67	1	18776	DBI
GO:BP	cellular response to indole-3-methanol	GO:0071681	0.0480708	1.31812	5	67	1	18776	CTNNB1
GO:BP	positive regulation of B cell apoptotic process	GO:0002904	0.0480708	1.31812	5	67	1	18776	MYC
GO:BP	atrioventricular node development	GO:0003162	0.0480708	1.31812	5	67	1	18776	NOTCH1
GO:BP	stomach development	GO:0062094	0.0480708	1.31812	5	67	1	18776	HES1
GO:BP	glucose catabolic process to lactate via pyruvate	GO:0019661	0.0480708	1.31812	5	67	1	18776	LDHA
GO:BP	regulation of mitotic cell cycle phase transition	GO:1901990	0.0480708	1.31812	279	67	4	18776	CCND1,CDKN1C,CDKN1A,SOX4
GO:BP	mitral valve formation	GO:0003192	0.0480708	1.31812	5	67	1	18776	NOTCH1
GO:BP	fungiform papilla morphogenesis	GO:0061197	0.0480708	1.31812	5	67	1	18776	CTNNB1
GO:BP	glycolytic fermentation	GO:0019660	0.0480708	1.31812	5	67	1	18776	LDHA
GO:BP	glucose catabolic process to lactate	GO:0019659	0.0480708	1.31812	5	67	1	18776	LDHA
GO:BP	positive regulation of intracellular signal transduction	GO:1902533	0.0480708	1.31812	930	67	8	18776	KITL,GADD45G,NOTCH1,MSX1,MIF,CTNNB1,MYC,ZEB2
GO:BP	positive regulation of proteoglycan biosynthetic process	GO:1902730	0.0480708	1.31812	5	67	1	18776	CTNNB1
GO:BP	axon ensheathment	GO:0008366	0.0480708	1.31812	153	67	3	18776	HES5,TENM4,CTNNB1
GO:BP	response to alcohol	GO:0097305	0.048234	1.31665	280	67	4	18776	CCND1,CTNNB1,MYC,VCAM1
GO:BP	striated muscle cell differentiation	GO:0051146	0.048234	1.31665	280	67	4	18776	DLL1,NOTCH1,MSX1,RBM24
GO:BP	aerobic respiration	GO:0009060	0.0486677	1.31276	155	67	3	18776	NDUFC2,COX7C,MYC
GO:BP	cellular response to retinoic acid	GO:0071300	0.0492564	1.30754	58	67	2	18776	TESC,MYC
GO:BP	negative regulation of chemotaxis	GO:0050922	0.0492564	1.30754	58	67	2	18776	NOTCH1,MIF
GO:BP	negative regulation of mitotic cell cycle phase transition	GO:1901991	0.0493662	1.30657	156	67	3	18776	CCND1,CDKN1A,SOX4

## Sheet: Migrating1_down
source	term_name	term_id	adjusted_p_value	negative_log10_of_adjusted_p_value	term_size	query_size	intersection_size	effective_domain_size	intersections
GO:BP	nervous system development	GO:0007399	8.25e-08	7.08345	2337	52	26	18776	PCP4,CKB,MEIS2,INA,STMN2,NTM,LHX2,NEFL,SLC1A2,TUBB2B,CITED2,CRABP2,TNIK,PTN,SOCS2,EPHA3,DPYSL2,SOX11,TUBB3,NHLH2,TUBB2A,NEUROD6,MAPT,CDKN1C,CRMP1,STMN3
GO:BP	neuron differentiation	GO:0030182	2.85e-07	6.54585	1440	52	20	18776	PCP4,STMN2,NTM,LHX2,NEFL,TUBB2B,CRABP2,TNIK,PTN,SOCS2,EPHA3,DPYSL2,SOX11,TUBB3,NHLH2,NEUROD6,MAPT,CDKN1C,CRMP1,STMN3
GO:BP	generation of neurons	GO:0048699	2.85e-07	6.54585	1595	52	21	18776	PCP4,STMN2,NTM,LHX2,NEFL,TUBB2B,CRABP2,TNIK,PTN,SOCS2,EPHA3,DPYSL2,SOX11,TUBB3,NHLH2,TUBB2A,NEUROD6,MAPT,CDKN1C,CRMP1,STMN3
GO:BP	neurogenesis	GO:0022008	7.46e-07	6.12719	1726	52	21	18776	PCP4,STMN2,NTM,LHX2,NEFL,TUBB2B,CRABP2,TNIK,PTN,SOCS2,EPHA3,DPYSL2,SOX11,TUBB3,NHLH2,TUBB2A,NEUROD6,MAPT,CDKN1C,CRMP1,STMN3
GO:BP	neuron development	GO:0048666	3.16134e-06	5.50013	1184	52	17	18776	PCP4,STMN2,NTM,LHX2,NEFL,TUBB2B,CRABP2,TNIK,PTN,EPHA3,DPYSL2,TUBB3,NHLH2,MAPT,CDKN1C,CRMP1,STMN3
GO:BP	neuron projection development	GO:0031175	2.36073e-05	4.62695	1041	52	15	18776	PCP4,STMN2,NTM,LHX2,NEFL,TUBB2B,CRABP2,TNIK,PTN,EPHA3,DPYSL2,TUBB3,MAPT,CRMP1,STMN3
GO:BP	regulation of neuron projection development	GO:0010975	2.94577e-05	4.5308	512	52	11	18776	PCP4,STMN2,NTM,NEFL,CRABP2,TNIK,PTN,EPHA3,DPYSL2,MAPT,CRMP1
GO:BP	cell differentiation	GO:0030154	7.23718e-05	4.14043	4050	52	28	18776	PCP4,MEIS2,INA,STMN2,NTM,LHX2,NEFL,TUBB2B,CITED2,CRABP2,TNIK,NHLH1,PTN,SOCS2,EPHA3,DPYSL2,SOX11,CLIC1,TUBB3,NHLH2,TUBB2A,NEUROD6,MAPT,CDKN1C,CRMP1,STMN3,ACTG1,ZFP503
GO:BP	cell development	GO:0048468	8.23549e-05	4.08431	2172	52	20	18776	PCP4,STMN2,NTM,LHX2,NEFL,TUBB2B,CITED2,CRABP2,TNIK,PTN,EPHA3,DPYSL2,SOX11,TUBB3,NHLH2,MAPT,CDKN1C,CRMP1,STMN3,ACTG1
GO:BP	system development	GO:0048731	8.23549e-05	4.08431	4670	52	30	18776	PCP4,CKB,MEIS2,INA,STMN2,NTM,LHX2,NEFL,SLC1A2,TUBB2B,CITED2,CRABP2,TNIK,PTN,SOCS2,EPHA3,MAB21L2,TUB,DPYSL2,SOX11,TUBB3,NHLH2,TUBB2A,NEUROD6,MAPT,MAB21L1,CDKN1C,CRMP1,STMN3,ACTG1
GO:BP	cellular developmental process	GO:0048869	8.23549e-05	4.08431	4120	52	28	18776	PCP4,MEIS2,INA,STMN2,NTM,LHX2,NEFL,TUBB2B,CITED2,CRABP2,TNIK,NHLH1,PTN,SOCS2,EPHA3,DPYSL2,SOX11,CLIC1,TUBB3,NHLH2,TUBB2A,NEUROD6,MAPT,CDKN1C,CRMP1,STMN3,ACTG1,ZFP503
GO:BP	eye development	GO:0001654	0.000154662	3.81062	391	52	9	18776	MEIS2,LHX2,CITED2,PTN,MAB21L2,TUB,SOX11,MAB21L1,CDKN1C
GO:BP	visual system development	GO:0150063	0.000154662	3.81062	394	52	9	18776	MEIS2,LHX2,CITED2,PTN,MAB21L2,TUB,SOX11,MAB21L1,CDKN1C
GO:BP	sensory system development	GO:0048880	0.000159392	3.79753	399	52	9	18776	MEIS2,LHX2,CITED2,PTN,MAB21L2,TUB,SOX11,MAB21L1,CDKN1C
GO:BP	plasma membrane bounded cell projection organization	GO:0120036	0.000170384	3.76857	1490	52	16	18776	PCP4,STMN2,NTM,LHX2,NEFL,TUBB2B,CRABP2,TNIK,PTN,EPHA3,TUB,DPYSL2,TUBB3,MAPT,CRMP1,STMN3
GO:BP	multicellular organism development	GO:0007275	0.000199599	3.69984	4974	52	30	18776	PCP4,CKB,MEIS2,INA,STMN2,NTM,LHX2,NEFL,SLC1A2,TUBB2B,CITED2,CRABP2,TNIK,PTN,SOCS2,EPHA3,MAB21L2,TUB,DPYSL2,SOX11,TUBB3,NHLH2,TUBB2A,NEUROD6,MAPT,MAB21L1,CDKN1C,CRMP1,STMN3,ACTG1
GO:BP	microtubule-based process	GO:0007017	0.000199599	3.69984	837	52	12	18776	STMN2,NEFL,TUBA1A,TUBB2B,EPHA3,TUB,DCTN3,TUBB3,TUBB2A,MAPT,CRMP1,STMN3
GO:BP	regulation of plasma membrane bounded cell projection organization	GO:0120035	0.000199599	3.69984	687	52	11	18776	PCP4,STMN2,NTM,NEFL,CRABP2,TNIK,PTN,EPHA3,DPYSL2,MAPT,CRMP1
GO:BP	cell projection organization	GO:0030030	0.000199599	3.69984	1526	52	16	18776	PCP4,STMN2,NTM,LHX2,NEFL,TUBB2B,CRABP2,TNIK,PTN,EPHA3,TUB,DPYSL2,TUBB3,MAPT,CRMP1,STMN3
GO:BP	positive regulation of cellular process	GO:0048522	0.000199599	3.69984	5318	52	31	18776	PCP4,NECAB2,MEIS2,EBF1,RAB15,LMO1,STMN2,LHX2,CAMK2N1,PHLDA1,NEFL,SLC1A2,TUBB2B,FABP5,CITED2,CRABP2,TNIK,NHLH1,PTN,SOCS2,EPHA3,MAB21L2,DPYSL2,SOX11,CLIC1,NHLH2,NEUROD6,MAPT,MAB21L1,CDKN1C,ACTG1
GO:BP	developmental process	GO:0032502	0.000213575	3.67045	5977	52	33	18776	PCP4,CKB,MEIS2,INA,STMN2,NTM,LHX2,NEFL,SLC1A2,TUBB2B,CITED2,CRABP2,TNIK,NHLH1,PTN,SOCS2,EPHA3,MAB21L2,TUB,DPYSL2,SOX11,CLIC1,TUBB3,NHLH2,TUBB2A,NEUROD6,MAPT,MAB21L1,CDKN1C,CRMP1,STMN3,ACTG1,ZFP503
GO:BP	regulation of cell projection organization	GO:0031344	0.000213575	3.67045	703	52	11	18776	PCP4,STMN2,NTM,NEFL,CRABP2,TNIK,PTN,EPHA3,DPYSL2,MAPT,CRMP1
GO:BP	microtubule cytoskeleton organization	GO:0000226	0.000255599	3.59244	578	52	10	18776	STMN2,NEFL,TUBA1A,TUBB2B,EPHA3,TUBB3,TUBB2A,MAPT,CRMP1,STMN3
GO:BP	camera-type eye development	GO:0043010	0.000287163	3.54187	341	52	8	18776	LHX2,CITED2,PTN,MAB21L2,TUB,SOX11,MAB21L1,CDKN1C
GO:BP	cell morphogenesis involved in neuron differentiation	GO:0048667	0.000308577	3.51064	596	52	10	18776	LHX2,NEFL,TUBB2B,CRABP2,TNIK,PTN,DPYSL2,TUBB3,MAPT,CRMP1
GO:BP	positive regulation of biological process	GO:0048518	0.000351542	3.45402	5828	52	32	18776	PCP4,NECAB2,MEIS2,EBF1,RAB15,LMO1,STMN2,LHX2,CAMK2N1,PHLDA1,NEFL,SLC1A2,TUBB2B,FABP5,CITED2,CRABP2,TNIK,NHLH1,PTN,SOCS2,EPHA3,MAB21L2,TUB,DPYSL2,SOX11,CLIC1,NHLH2,NEUROD6,MAPT,MAB21L1,CDKN1C,ACTG1
GO:BP	axon development	GO:0061564	0.000471545	3.32648	494	52	9	18776	LHX2,NEFL,TUBB2B,CRABP2,PTN,DPYSL2,TUBB3,MAPT,CRMP1
GO:BP	cellular component morphogenesis	GO:0032989	0.000486985	3.31248	786	52	11	18776	LHX2,NEFL,TUBB2B,CRABP2,TNIK,PTN,DPYSL2,TUBB3,MAPT,CRMP1,ACTG1
GO:BP	cytoskeleton organization	GO:0007010	0.000562924	3.24955	1323	52	14	18776	INA,STMN2,NEFL,TUBA1A,TUBB2B,TNIK,EPHA3,DPYSL2,TUBB3,TUBB2A,MAPT,CRMP1,STMN3,ACTG1
GO:BP	neuron projection morphogenesis	GO:0048812	0.000565706	3.24741	652	52	10	18776	LHX2,NEFL,TUBB2B,CRABP2,TNIK,PTN,DPYSL2,TUBB3,MAPT,CRMP1
GO:BP	plasma membrane bounded cell projection morphogenesis	GO:0120039	0.000667248	3.17571	667	52	10	18776	LHX2,NEFL,TUBB2B,CRABP2,TNIK,PTN,DPYSL2,TUBB3,MAPT,CRMP1
GO:BP	cell projection morphogenesis	GO:0048858	0.000689673	3.16136	672	52	10	18776	LHX2,NEFL,TUBB2B,CRABP2,TNIK,PTN,DPYSL2,TUBB3,MAPT,CRMP1
GO:BP	positive regulation of cell projection organization	GO:0031346	0.000745545	3.12753	406	52	8	18776	PCP4,STMN2,NEFL,CRABP2,TNIK,PTN,EPHA3,MAPT
GO:BP	anatomical structure development	GO:0048856	0.00086876	3.0611	5492	52	30	18776	PCP4,CKB,MEIS2,INA,STMN2,NTM,LHX2,NEFL,SLC1A2,TUBB2B,CITED2,CRABP2,TNIK,PTN,SOCS2,EPHA3,MAB21L2,TUB,DPYSL2,SOX11,TUBB3,NHLH2,TUBB2A,NEUROD6,MAPT,MAB21L1,CDKN1C,CRMP1,STMN3,ACTG1
GO:BP	cell part morphogenesis	GO:0032990	0.000897262	3.04708	700	52	10	18776	LHX2,NEFL,TUBB2B,CRABP2,TNIK,PTN,DPYSL2,TUBB3,MAPT,CRMP1
GO:BP	postsynaptic intermediate filament cytoskeleton organization	GO:0099185	0.00105448	2.97696	3	52	2	18776	INA,NEFL
GO:BP	axonogenesis	GO:0007409	0.00124322	2.90545	443	52	8	18776	LHX2,NEFL,TUBB2B,CRABP2,DPYSL2,TUBB3,MAPT,CRMP1
GO:BP	postsynaptic cytoskeleton organization	GO:0099188	0.00131821	2.88002	22	52	3	18776	INA,NEFL,ACTG1
GO:BP	sensory organ development	GO:0007423	0.00137223	2.86257	592	52	9	18776	MEIS2,LHX2,CITED2,PTN,MAB21L2,TUB,SOX11,MAB21L1,CDKN1C
GO:BP	cell morphogenesis involved in differentiation	GO:0000904	0.0014328	2.84381	751	52	10	18776	LHX2,NEFL,TUBB2B,CRABP2,TNIK,PTN,DPYSL2,TUBB3,MAPT,CRMP1
GO:BP	central nervous system development	GO:0007417	0.00253477	2.59606	979	52	11	18776	CKB,MEIS2,LHX2,NEFL,SLC1A2,CITED2,PTN,DPYSL2,SOX11,NHLH2,NEUROD6
GO:BP	positive regulation of neurogenesis	GO:0050769	0.00416795	2.38008	273	52	6	18776	NEFL,CRABP2,TNIK,PTN,SOX11,MAPT
GO:BP	developmental growth	GO:0048589	0.0049334	2.30685	708	52	9	18776	LHX2,SLC1A2,CITED2,CRABP2,PTN,SOCS2,DPYSL2,MAPT,CDKN1C
GO:BP	regulation of neurogenesis	GO:0050767	0.0055638	2.25463	418	52	7	18776	LHX2,NEFL,CRABP2,TNIK,PTN,SOX11,MAPT
GO:BP	regulation of cell differentiation	GO:0045595	0.0080525	2.09407	1536	52	13	18776	PCP4,MEIS2,LHX2,NEFL,CRABP2,TNIK,PTN,SOCS2,DPYSL2,SOX11,CLIC1,MAPT,CDKN1C
GO:BP	regulation of cellular component organization	GO:0051128	0.00916996	2.03763	2245	52	16	18776	PCP4,NECAB2,STMN2,NTM,NEFL,TUBA1A,CRABP2,TNIK,PTN,SOCS2,EPHA3,DPYSL2,MAPT,CRMP1,STMN3,ACTG1
GO:BP	positive regulation of neuron projection development	GO:0010976	0.00928079	2.03241	206	52	5	18776	PCP4,STMN2,PTN,EPHA3,MAPT
GO:BP	neurofilament cytoskeleton organization	GO:0060052	0.00938971	2.02735	9	52	2	18776	INA,NEFL
GO:BP	positive regulation of nervous system development	GO:0051962	0.00998196	2.00078	330	52	6	18776	NEFL,CRABP2,TNIK,PTN,SOX11,MAPT
GO:BP	positive regulation of peroxisome proliferator activated receptor signaling pathway	GO:0035360	0.0112477	1.94894	10	52	2	18776	FABP5,CITED2
GO:BP	positive regulation of cell development	GO:0010720	0.012537	1.9018	347	52	6	18776	NEFL,CRABP2,TNIK,PTN,SOX11,MAPT
GO:BP	neuron projection guidance	GO:0097485	0.0153443	1.81405	236	52	5	18776	LHX2,TUBB2B,DPYSL2,TUBB3,CRMP1
GO:BP	axon guidance	GO:0007411	0.0153443	1.81405	235	52	5	18776	LHX2,TUBB2B,DPYSL2,TUBB3,CRMP1
GO:BP	regulation of nervous system development	GO:0051960	0.0153443	1.81405	511	52	7	18776	LHX2,NEFL,CRABP2,TNIK,PTN,SOX11,MAPT
GO:BP	cell morphogenesis	GO:0000902	0.0156046	1.80675	1045	52	10	18776	LHX2,NEFL,TUBB2B,CRABP2,TNIK,PTN,DPYSL2,TUBB3,MAPT,CRMP1
GO:BP	regulation of cell development	GO:0060284	0.0215578	1.6664	545	52	7	18776	LHX2,NEFL,CRABP2,TNIK,PTN,SOX11,MAPT
GO:BP	regulation of microtubule cytoskeleton organization	GO:0070507	0.0215578	1.6664	147	52	4	18776	STMN2,EPHA3,MAPT,STMN3
GO:BP	positive regulation of cell differentiation	GO:0045597	0.0222632	1.65241	905	52	9	18776	PCP4,NEFL,CRABP2,TNIK,PTN,SOCS2,SOX11,CLIC1,MAPT
GO:BP	regulation of localization	GO:0032879	0.0226713	1.64452	2743	52	17	18776	PCP4,NECAB2,RAB15,CAMK2N1,SLC1A2,TUBB2B,FABP5,CITED2,TNIK,PTN,EPHA3,TUB,DPYSL2,SOX11,CLIC1,MAPT,ACTG1
GO:BP	brain development	GO:0007420	0.0233401	1.6319	730	52	8	18776	CKB,MEIS2,LHX2,NEFL,SLC1A2,DPYSL2,NHLH2,NEUROD6
GO:BP	regulation of peroxisome proliferator activated receptor signaling pathway	GO:0035358	0.0243248	1.61395	16	52	2	18776	FABP5,CITED2
GO:BP	negative regulation of glial cell proliferation	GO:0060253	0.0266457	1.57437	17	52	2	18776	PTN,SOX11
GO:BP	regulation of transport	GO:0051049	0.0266457	1.57437	1800	52	13	18776	PCP4,NECAB2,RAB15,CAMK2N1,SLC1A2,FABP5,EPHA3,TUB,DPYSL2,SOX11,CLIC1,MAPT,ACTG1
GO:BP	negative regulation of transcription regulatory region DNA binding	GO:2000678	0.0294558	1.53083	18	52	2	18776	LHX2,SOX11
GO:BP	head development	GO:0060322	0.0322499	1.49147	779	52	8	18776	CKB,MEIS2,LHX2,NEFL,SLC1A2,DPYSL2,NHLH2,NEUROD6
GO:BP	negative regulation of membrane potential	GO:0045837	0.0322499	1.49147	19	52	2	18776	PTN,MAPT
GO:BP	growth	GO:0040007	0.0335495	1.47431	979	52	9	18776	LHX2,SLC1A2,CITED2,CRABP2,PTN,SOCS2,DPYSL2,MAPT,CDKN1C
GO:BP	postsynaptic actin cytoskeleton organization	GO:0098974	0.0338084	1.47098	20	52	2	18776	INA,ACTG1
GO:BP	terpenoid biosynthetic process	GO:0016114	0.0338084	1.47098	20	52	2	18776	CRABP2,HMGCS1
GO:BP	anatomical structure morphogenesis	GO:0009653	0.0354324	1.4506	2631	52	16	18776	MEIS2,LHX2,NEFL,TUBB2B,CITED2,CRABP2,TNIK,PTN,MAB21L2,DPYSL2,SOX11,TUBB3,MAPT,CDKN1C,CRMP1,ACTG1
GO:BP	lens development in camera-type eye	GO:0002088	0.035589	1.44868	82	52	3	18776	CITED2,SOX11,CDKN1C
GO:BP	multicellular organismal process	GO:0032501	0.035589	1.44868	7904	52	33	18776	PCP4,CKB,MEIS2,INA,STMN2,NTM,LHX2,CAMK2N1,NEFL,SLC1A2,TUBB2B,FABP5,CITED2,CRABP2,TNIK,PTN,SOCS2,EPHA3,MAB21L2,TUB,DPYSL2,SOX11,CLIC1,TUBB3,NHLH2,TUBB2A,NEUROD6,MAPT,MAB21L1,CDKN1C,CRMP1,STMN3,ACTG1
GO:BP	lens morphogenesis in camera-type eye	GO:0002089	0.0381911	1.41804	22	52	2	18776	CITED2,SOX11
GO:BP	peroxisome proliferator activated receptor signaling pathway	GO:0035357	0.0381911	1.41804	22	52	2	18776	FABP5,CITED2
GO:BP	synapse organization	GO:0050808	0.0393833	1.40469	466	52	6	18776	INA,NEFL,TUBA1A,PTN,MAPT,ACTG1
GO:BP	regulation of microtubule polymerization or depolymerization	GO:0031110	0.0399631	1.39834	87	52	3	18776	STMN2,MAPT,STMN3
GO:BP	establishment of mitochondrion localization, microtubule-mediated	GO:0034643	0.0425918	1.37067	24	52	2	18776	NEFL,MAPT
GO:BP	regulation of protein localization to membrane	GO:1905475	0.0425918	1.37067	192	52	4	18776	NECAB2,TNIK,PTN,EPHA3
GO:BP	mitochondrion transport along microtubule	GO:0047497	0.0425918	1.37067	24	52	2	18776	NEFL,MAPT
GO:BP	positive regulation of axonogenesis	GO:0050772	0.0445447	1.3512	92	52	3	18776	NEFL,CRABP2,MAPT
GO:BP	regulation of protein localization to synapse	GO:1902473	0.0450725	1.34609	25	52	2	18776	TNIK,MAPT
GO:BP	positive regulation of secretion by cell	GO:1903532	0.045948	1.33773	333	52	5	18776	PCP4,RAB15,CAMK2N1,DPYSL2,SOX11
GO:BP	postsynapse organization	GO:0099173	0.0471735	1.3263	202	52	4	18776	INA,NEFL,PTN,ACTG1
GO:BP	establishment of mitochondrion localization	GO:0051654	0.0471735	1.3263	26	52	2	18776	NEFL,MAPT
GO:BP	negative regulation of cellular component organization	GO:0051129	0.0499393	1.30156	679	52	7	18776	NECAB2,STMN2,NTM,PTN,EPHA3,MAPT,CRMP1
GO:BP	embryonic camera-type eye morphogenesis	GO:0048596	0.0499393	1.30156	27	52	2	18776	CITED2,SOX11

## Sheet: Migrating1_up
source	term_name	term_id	adjusted_p_value	negative_log10_of_adjusted_p_value	term_size	query_size	intersection_size	effective_domain_size	intersections
GO:BP	anterior/posterior pattern specification	GO:0009952	6.54312e-05	4.18421	211	34	7	18776	HES5,HOXB5,HES6,HOXA5,WLS,PAX6,BTG2
GO:BP	pattern specification process	GO:0007389	6.54312e-05	4.18421	434	34	9	18776	HES5,FST,HOXB5,HES6,HOXA5,WLS,PAX6,ISL1,BTG2
GO:BP	regionalization	GO:0003002	7.50706e-05	4.12453	346	34	8	18776	HES5,HOXB5,HES6,HOXA5,WLS,PAX6,ISL1,BTG2
GO:BP	cell differentiation	GO:0030154	0.000637381	3.1956	4050	34	20	18776	HES5,FST,HEY1,HOXB5,CD63,HES6,EZR,KITL,HOXA5,TPRN,DRAXIN,ZBTB18,DDX3Y,LMO3,ALCAM,ATOH1,PAX6,IER2,ISL1,BTG2
GO:BP	negative regulation of transcription by RNA polymerase II	GO:0000122	0.000637381	3.1956	904	34	10	18776	HES5,FST,HEY1,ZBTB20,HES6,EZR,ZBTB18,PAX6,ISL1,BTG2
GO:BP	tissue development	GO:0009888	0.000637381	3.1956	1893	34	14	18776	HES5,FST,HOXB5,CD63,EZR,KITL,HOXA5,TPRN,WLS,ZBTB18,ATOH1,PAX6,ISL1,BTG2
GO:BP	regulation of transcription by RNA polymerase II	GO:0006357	0.000637381	3.1956	2238	34	15	18776	HES5,FST,HEY1,ZBTB20,HOXB5,HES6,EZR,HOXA5,ZBTB18,ATOH1,TOX3,PAX6,IER2,ISL1,BTG2
GO:BP	transcription by RNA polymerase II	GO:0006366	0.000648376	3.18817	2301	34	15	18776	HES5,FST,HEY1,ZBTB20,HOXB5,HES6,EZR,HOXA5,ZBTB18,ATOH1,TOX3,PAX6,IER2,ISL1,BTG2
GO:BP	cellular developmental process	GO:0048869	0.000648376	3.18817	4120	34	20	18776	HES5,FST,HEY1,HOXB5,CD63,HES6,EZR,KITL,HOXA5,TPRN,DRAXIN,ZBTB18,DDX3Y,LMO3,ALCAM,ATOH1,PAX6,IER2,ISL1,BTG2
GO:BP	forebrain development	GO:0030900	0.0010306	2.98691	405	34	7	18776	HES5,DRAXIN,ZBTB18,ATOH1,PAX6,ISL1,BTG2
GO:BP	telencephalon development	GO:0021537	0.00114396	2.94159	271	34	6	18776	HES5,DRAXIN,ZBTB18,ATOH1,PAX6,BTG2
GO:BP	central nervous system neuron differentiation	GO:0021953	0.00235393	2.62821	186	34	5	18776	HES5,DRAXIN,PAX6,ISL1,BTG2
GO:BP	epithelial cell differentiation	GO:0030855	0.00235393	2.62821	662	34	8	18776	HES5,HOXB5,CD63,EZR,HOXA5,TPRN,ATOH1,PAX6
GO:BP	embryo development	GO:0009790	0.00253765	2.59557	1144	34	10	18776	HES5,HOXB5,KITL,HOXA5,TPRN,WLS,ZBTB18,ATOH1,PAX6,ISL1
GO:BP	brain development	GO:0007420	0.00355398	2.44928	730	34	8	18776	HES5,DRAXIN,WLS,ZBTB18,ATOH1,PAX6,ISL1,BTG2
GO:BP	negative regulation of nucleic acid-templated transcription	GO:1903507	0.00355398	2.44928	1224	34	10	18776	HES5,FST,HEY1,ZBTB20,HES6,EZR,ZBTB18,PAX6,ISL1,BTG2
GO:BP	negative regulation of RNA biosynthetic process	GO:1902679	0.00355398	2.44928	1225	34	10	18776	HES5,FST,HEY1,ZBTB20,HES6,EZR,ZBTB18,PAX6,ISL1,BTG2
GO:BP	negative regulation of transcription, DNA-templated	GO:0045892	0.00355398	2.44928	1222	34	10	18776	HES5,FST,HEY1,ZBTB20,HES6,EZR,ZBTB18,PAX6,ISL1,BTG2
GO:BP	cell fate determination	GO:0001709	0.00383335	2.41642	39	34	3	18776	ATOH1,PAX6,ISL1
GO:BP	cell development	GO:0048468	0.0041496	2.38199	2172	34	13	18776	HES5,HES6,EZR,KITL,HOXA5,TPRN,DRAXIN,ZBTB18,ALCAM,ATOH1,PAX6,ISL1,BTG2
GO:BP	head development	GO:0060322	0.0041496	2.38199	779	34	8	18776	HES5,DRAXIN,WLS,ZBTB18,ATOH1,PAX6,ISL1,BTG2
GO:BP	axon guidance	GO:0007411	0.0041496	2.38199	235	34	5	18776	DRAXIN,ALCAM,ATOH1,PAX6,ISL1
GO:BP	neuron projection guidance	GO:0097485	0.0041496	2.38199	236	34	5	18776	DRAXIN,ALCAM,ATOH1,PAX6,ISL1
GO:BP	inner ear auditory receptor cell differentiation	GO:0042491	0.00437073	2.35945	44	34	3	18776	HES5,TPRN,ATOH1
GO:BP	generation of neurons	GO:0048699	0.00449687	2.34709	1595	34	11	18776	HES5,HES6,TPRN,DRAXIN,ZBTB18,ALCAM,ATOH1,PAX6,IER2,ISL1,BTG2
GO:BP	negative regulation of RNA metabolic process	GO:0051253	0.00463635	2.33382	1320	34	10	18776	HES5,FST,HEY1,ZBTB20,HES6,EZR,ZBTB18,PAX6,ISL1,BTG2
GO:BP	embryonic morphogenesis	GO:0048598	0.00511263	2.29136	615	34	7	18776	HES5,HOXB5,HOXA5,TPRN,WLS,ATOH1,PAX6
GO:BP	regulation of nucleic acid-templated transcription	GO:1903506	0.00511263	2.29136	3029	34	15	18776	HES5,FST,HEY1,ZBTB20,HOXB5,HES6,EZR,HOXA5,ZBTB18,ATOH1,TOX3,PAX6,IER2,ISL1,BTG2
GO:BP	regulation of mechanoreceptor differentiation	GO:0045631	0.00511263	2.29136	9	34	2	18776	HES5,ATOH1
GO:BP	regulation of inner ear auditory receptor cell differentiation	GO:0045607	0.00511263	2.29136	9	34	2	18776	HES5,ATOH1
GO:BP	hair cell differentiation	GO:0035315	0.00511263	2.29136	51	34	3	18776	HES5,TPRN,ATOH1
GO:BP	negative regulation of cellular process	GO:0048523	0.00511263	2.29136	4692	34	19	18776	HES5,FST,HEY1,ZBTB20,CD63,HES6,EZR,KITL,HOXA5,DRAXIN,ZBTB18,PMEPA1,LMO3,ATOH1,RGS16,TOX3,PAX6,ISL1,BTG2
GO:BP	regulation of transcription, DNA-templated	GO:0006355	0.00511263	2.29136	3028	34	15	18776	HES5,FST,HEY1,ZBTB20,HOXB5,HES6,EZR,HOXA5,ZBTB18,ATOH1,TOX3,PAX6,IER2,ISL1,BTG2
GO:BP	regulation of RNA biosynthetic process	GO:2001141	0.00511263	2.29136	3033	34	15	18776	HES5,FST,HEY1,ZBTB20,HOXB5,HES6,EZR,HOXA5,ZBTB18,ATOH1,TOX3,PAX6,IER2,ISL1,BTG2
GO:BP	regulation of inner ear receptor cell differentiation	GO:2000980	0.00511263	2.29136	9	34	2	18776	HES5,ATOH1
GO:BP	nucleobase-containing compound biosynthetic process	GO:0034654	0.00578998	2.23732	3483	34	16	18776	HES5,FST,HEY1,ZBTB20,HOXB5,HES6,EZR,HOXA5,ZBTB18,ATOH1,ACLY,TOX3,PAX6,IER2,ISL1,BTG2
GO:BP	negative regulation of nucleobase-containing compound metabolic process	GO:0045934	0.00578998	2.23732	1414	34	10	18776	HES5,FST,HEY1,ZBTB20,HES6,EZR,ZBTB18,PAX6,ISL1,BTG2
GO:BP	nucleic acid-templated transcription	GO:0097659	0.00585408	2.23254	3145	34	15	18776	HES5,FST,HEY1,ZBTB20,HOXB5,HES6,EZR,HOXA5,ZBTB18,ATOH1,TOX3,PAX6,IER2,ISL1,BTG2
GO:BP	heterocycle biosynthetic process	GO:0018130	0.00585408	2.23254	3549	34	16	18776	HES5,FST,HEY1,ZBTB20,HOXB5,HES6,EZR,HOXA5,ZBTB18,ATOH1,ACLY,TOX3,PAX6,IER2,ISL1,BTG2
GO:BP	aromatic compound biosynthetic process	GO:0019438	0.00585408	2.23254	3560	34	16	18776	HES5,FST,HEY1,ZBTB20,HOXB5,HES6,EZR,HOXA5,ZBTB18,ATOH1,ACLY,TOX3,PAX6,IER2,ISL1,BTG2
GO:BP	epithelium development	GO:0060429	0.00585408	2.23254	1181	34	9	18776	HES5,FST,HOXB5,CD63,EZR,HOXA5,TPRN,ATOH1,PAX6
GO:BP	neural crest cell migration	GO:0001755	0.00585408	2.23254	60	34	3	18776	KITL,PAX6,ISL1
GO:BP	neurogenesis	GO:0022008	0.00585408	2.23254	1726	34	11	18776	HES5,HES6,TPRN,DRAXIN,ZBTB18,ALCAM,ATOH1,PAX6,IER2,ISL1,BTG2
GO:BP	embryonic organ development	GO:0048568	0.00585408	2.23254	475	34	6	18776	HOXB5,KITL,HOXA5,TPRN,ATOH1,PAX6
GO:BP	neuron differentiation	GO:0030182	0.00585408	2.23254	1440	34	10	18776	HES5,TPRN,DRAXIN,ZBTB18,ALCAM,ATOH1,PAX6,IER2,ISL1,BTG2
GO:BP	negative regulation of macromolecule biosynthetic process	GO:0010558	0.00585408	2.23254	1443	34	10	18776	HES5,FST,HEY1,ZBTB20,HES6,EZR,ZBTB18,PAX6,ISL1,BTG2
GO:BP	transcription, DNA-templated	GO:0006351	0.00585408	2.23254	3144	34	15	18776	HES5,FST,HEY1,ZBTB20,HOXB5,HES6,EZR,HOXA5,ZBTB18,ATOH1,TOX3,PAX6,IER2,ISL1,BTG2
GO:BP	RNA biosynthetic process	GO:0032774	0.00585408	2.23254	3158	34	15	18776	HES5,FST,HEY1,ZBTB20,HOXB5,HES6,EZR,HOXA5,ZBTB18,ATOH1,TOX3,PAX6,IER2,ISL1,BTG2
GO:BP	negative regulation of cell differentiation	GO:0045596	0.00585408	2.23254	666	34	7	18776	HES5,FST,HOXA5,DRAXIN,ATOH1,PAX6,ISL1
GO:BP	neuron development	GO:0048666	0.00585408	2.23254	1184	34	9	18776	HES5,TPRN,DRAXIN,ZBTB18,ALCAM,ATOH1,PAX6,ISL1,BTG2
GO:BP	embryonic organ morphogenesis	GO:0048562	0.00638647	2.19474	307	34	5	18776	HOXB5,HOXA5,TPRN,ATOH1,PAX6
GO:BP	positive regulation of transcription by RNA polymerase II	GO:0045944	0.00638647	2.19474	1204	34	9	18776	HES5,HOXB5,HOXA5,ZBTB18,ATOH1,TOX3,PAX6,IER2,ISL1
GO:BP	negative regulation of cellular biosynthetic process	GO:0031327	0.00672002	2.17263	1504	34	10	18776	HES5,FST,HEY1,ZBTB20,HES6,EZR,ZBTB18,PAX6,ISL1,BTG2
GO:BP	positive regulation of nucleobase-containing compound metabolic process	GO:0045935	0.00711512	2.14782	1852	34	11	18776	HES5,ZBTB20,HOXB5,HOXA5,ZBTB18,ATOH1,TOX3,PAX6,IER2,ISL1,BTG2
GO:BP	inner ear receptor cell differentiation	GO:0060113	0.00711512	2.14782	70	34	3	18776	HES5,TPRN,ATOH1
GO:BP	neuron fate commitment	GO:0048663	0.00711512	2.14782	71	34	3	18776	ATOH1,PAX6,ISL1
GO:BP	regulation of cell differentiation	GO:0045595	0.00711512	2.14782	1536	34	10	18776	HES5,FST,HES6,KITL,HOXA5,DRAXIN,LMO3,ATOH1,PAX6,ISL1
GO:BP	central nervous system development	GO:0007417	0.00711512	2.14782	979	34	8	18776	HES5,DRAXIN,WLS,ZBTB18,ATOH1,PAX6,ISL1,BTG2
GO:BP	epidermis development	GO:0008544	0.00711512	2.14782	322	34	5	18776	HES5,FST,TPRN,ATOH1,PAX6
GO:BP	negative regulation of biosynthetic process	GO:0009890	0.00711512	2.14782	1544	34	10	18776	HES5,FST,HEY1,ZBTB20,HES6,EZR,ZBTB18,PAX6,ISL1,BTG2
GO:BP	regulation of RNA metabolic process	GO:0051252	0.00711512	2.14782	3291	34	15	18776	HES5,FST,HEY1,ZBTB20,HOXB5,HES6,EZR,HOXA5,ZBTB18,ATOH1,TOX3,PAX6,IER2,ISL1,BTG2
GO:BP	negative regulation of neuron apoptotic process	GO:0043524	0.00711512	2.14782	177	34	4	18776	DRAXIN,TOX3,ISL1,BTG2
GO:BP	organic cyclic compound biosynthetic process	GO:1901362	0.0072272	2.14103	3708	34	16	18776	HES5,FST,HEY1,ZBTB20,HOXB5,HES6,EZR,HOXA5,ZBTB18,ATOH1,ACLY,TOX3,PAX6,IER2,ISL1,BTG2
GO:BP	developmental process	GO:0032502	0.00746676	2.12687	5977	34	21	18776	HES5,FST,HEY1,HOXB5,CD63,HES6,EZR,KITL,HOXA5,TPRN,DRAXIN,WLS,ZBTB18,DDX3Y,LMO3,ALCAM,ATOH1,PAX6,IER2,ISL1,BTG2
GO:BP	pallium development	GO:0021543	0.00809891	2.09157	186	34	4	18776	ZBTB18,ATOH1,PAX6,BTG2
GO:BP	mechanoreceptor differentiation	GO:0042490	0.0086231	2.06434	78	34	3	18776	HES5,TPRN,ATOH1
GO:BP	glial cell fate commitment	GO:0021781	0.0086231	2.06434	16	34	2	18776	HES5,PAX6
GO:BP	animal organ morphogenesis	GO:0009887	0.00882466	2.0543	1025	34	8	18776	HES5,FST,HOXB5,HOXA5,TPRN,ATOH1,PAX6,ISL1
GO:BP	negative regulation of biological process	GO:0048519	0.00895463	2.04795	5126	34	19	18776	HES5,FST,HEY1,ZBTB20,CD63,HES6,EZR,KITL,HOXA5,DRAXIN,ZBTB18,PMEPA1,LMO3,ATOH1,RGS16,TOX3,PAX6,ISL1,BTG2
GO:BP	anatomical structure morphogenesis	GO:0009653	0.00895463	2.04795	2631	34	13	18776	HES5,FST,HEY1,HOXB5,EZR,HOXA5,TPRN,DRAXIN,WLS,ALCAM,ATOH1,PAX6,ISL1
GO:BP	negative regulation of neuron differentiation	GO:0045665	0.0090923	2.04133	81	34	3	18776	HES5,PAX6,ISL1
GO:BP	neuron projection development	GO:0031175	0.00924784	2.03396	1041	34	8	18776	HES5,TPRN,DRAXIN,ALCAM,ATOH1,PAX6,ISL1,BTG2
GO:BP	neural crest cell development	GO:0014032	0.00949972	2.02229	83	34	3	18776	KITL,PAX6,ISL1
GO:BP	pancreas development	GO:0031016	0.00970644	2.01294	84	34	3	18776	WLS,PAX6,ISL1
GO:BP	retinal ganglion cell axon guidance	GO:0031290	0.0105531	1.97662	19	34	2	18776	ALCAM,ISL1
GO:BP	regulation of signal transduction	GO:0009966	0.0105531	1.97662	2705	34	13	18776	HES5,GADD45G,FST,HEY1,CD63,EZR,KITL,DRAXIN,WLS,PMEPA1,LMO3,RGS16,ISL1
GO:BP	mesenchymal cell development	GO:0014031	0.0105531	1.97662	88	34	3	18776	KITL,PAX6,ISL1
GO:BP	nervous system development	GO:0007399	0.0105531	1.97662	2337	34	12	18776	HES5,HES6,TPRN,DRAXIN,WLS,ZBTB18,ALCAM,ATOH1,PAX6,IER2,ISL1,BTG2
GO:BP	stem cell development	GO:0048864	0.0106351	1.97326	89	34	3	18776	KITL,PAX6,ISL1
GO:BP	regulation of macromolecule biosynthetic process	GO:0010556	0.0106351	1.97326	3493	34	15	18776	HES5,FST,HEY1,ZBTB20,HOXB5,HES6,EZR,HOXA5,ZBTB18,ATOH1,TOX3,PAX6,IER2,ISL1,BTG2
GO:BP	positive regulation of cellular metabolic process	GO:0031325	0.0107318	1.96933	3140	34	14	18776	HES5,ZBTB20,HOXB5,CD63,EZR,KITL,HOXA5,ZBTB18,ATOH1,TOX3,PAX6,IER2,ISL1,BTG2
GO:BP	regulation of signaling	GO:0023051	0.0107318	1.96933	3115	34	14	18776	HES5,GADD45G,FST,HEY1,CD63,EZR,KITL,DRAXIN,WLS,PMEPA1,LMO3,RGS16,PAX6,ISL1
GO:BP	stem cell differentiation	GO:0048863	0.0107318	1.96933	218	34	4	18776	HES5,KITL,PAX6,ISL1
GO:BP	positive regulation of RNA metabolic process	GO:0051254	0.0107318	1.96933	1701	34	10	18776	HES5,HOXB5,HOXA5,ZBTB18,ATOH1,TOX3,PAX6,IER2,ISL1,BTG2
GO:BP	regulation of neuron differentiation	GO:0045664	0.0107318	1.96933	217	34	4	18776	HES5,ATOH1,PAX6,ISL1
GO:BP	cell morphogenesis involved in neuron differentiation	GO:0048667	0.0107318	1.96933	596	34	6	18776	TPRN,DRAXIN,ALCAM,ATOH1,PAX6,ISL1
GO:BP	neural crest cell differentiation	GO:0014033	0.0107318	1.96933	94	34	3	18776	KITL,PAX6,ISL1
GO:BP	organic cyclic compound metabolic process	GO:1901360	0.0107318	1.96933	5302	34	19	18776	HES5,TTR,FST,HEY1,ZBTB20,HOXB5,HES6,EZR,HOXA5,ZC3H12C,ZBTB18,RDH5,ATOH1,ACLY,TOX3,PAX6,IER2,ISL1,BTG2
GO:BP	regulation of cell communication	GO:0010646	0.0107318	1.96933	3106	34	14	18776	HES5,GADD45G,FST,HEY1,CD63,EZR,KITL,DRAXIN,WLS,PMEPA1,LMO3,RGS16,PAX6,ISL1
GO:BP	epidermal cell differentiation	GO:0009913	0.0107318	1.96933	219	34	4	18776	HES5,TPRN,ATOH1,PAX6
GO:BP	regulation of nucleobase-containing compound metabolic process	GO:0019219	0.0107318	1.96933	3510	34	15	18776	HES5,FST,HEY1,ZBTB20,HOXB5,HES6,EZR,HOXA5,ZBTB18,ATOH1,TOX3,PAX6,IER2,ISL1,BTG2
GO:BP	cell fate specification	GO:0001708	0.0107318	1.96933	92	34	3	18776	ATOH1,PAX6,ISL1
GO:BP	regulation of multicellular organismal development	GO:2000026	0.0107318	1.96933	1393	34	9	18776	HES5,FST,HES6,KITL,HOXA5,DRAXIN,ATOH1,PAX6,ISL1
GO:BP	nucleobase-containing compound metabolic process	GO:0006139	0.0117084	1.9315	4881	34	18	18776	HES5,TTR,FST,HEY1,ZBTB20,HOXB5,HES6,EZR,HOXA5,ZC3H12C,ZBTB18,ATOH1,ACLY,TOX3,PAX6,IER2,ISL1,BTG2
GO:BP	RNA metabolic process	GO:0016070	0.0117084	1.9315	3999	34	16	18776	HES5,FST,HEY1,ZBTB20,HOXB5,HES6,EZR,HOXA5,ZC3H12C,ZBTB18,ATOH1,TOX3,PAX6,IER2,ISL1,BTG2
GO:BP	cell surface receptor signaling pathway	GO:0007166	0.0139039	1.85686	2473	34	12	18776	HES5,FST,HEY1,CD63,EZR,KITL,DRAXIN,WLS,PMEPA1,ATOH1,PAX6,ISL1
GO:BP	regulation of neurogenesis	GO:0050767	0.0139039	1.85686	418	34	5	18776	HES5,HES6,DRAXIN,ATOH1,PAX6
GO:BP	negative regulation of signal transduction	GO:0009968	0.0143747	1.8424	1168	34	8	18776	FST,HEY1,EZR,DRAXIN,PMEPA1,LMO3,RGS16,ISL1
GO:BP	cellular nitrogen compound biosynthetic process	GO:0044271	0.0143747	1.8424	4089	34	16	18776	HES5,FST,HEY1,ZBTB20,HOXB5,HES6,EZR,HOXA5,ZBTB18,ATOH1,ACLY,TOX3,PAX6,IER2,ISL1,BTG2
GO:BP	regulation of cellular biosynthetic process	GO:0031326	0.0143747	1.8424	3666	34	15	18776	HES5,FST,HEY1,ZBTB20,HOXB5,HES6,EZR,HOXA5,ZBTB18,ATOH1,TOX3,PAX6,IER2,ISL1,BTG2
GO:BP	spinal cord development	GO:0021510	0.0147444	1.83137	108	34	3	18776	DRAXIN,PAX6,ISL1
GO:BP	negative regulation of neuron death	GO:1901215	0.0147444	1.83137	246	34	4	18776	DRAXIN,TOX3,ISL1,BTG2
GO:BP	heterocycle metabolic process	GO:0046483	0.0149385	1.82569	5006	34	18	18776	HES5,TTR,FST,HEY1,ZBTB20,HOXB5,HES6,EZR,HOXA5,ZC3H12C,ZBTB18,ATOH1,ACLY,TOX3,PAX6,IER2,ISL1,BTG2
GO:BP	plasma membrane bounded cell projection organization	GO:0120036	0.0152664	1.81626	1490	34	9	18776	HES5,EZR,TPRN,DRAXIN,ALCAM,ATOH1,PAX6,ISL1,BTG2
GO:BP	anatomical structure development	GO:0048856	0.0152947	1.81546	5492	34	19	18776	HES5,FST,HEY1,HOXB5,CD63,HES6,EZR,KITL,HOXA5,TPRN,DRAXIN,WLS,ZBTB18,ALCAM,ATOH1,PAX6,IER2,ISL1,BTG2
GO:BP	negative regulation of neural precursor cell proliferation	GO:2000178	0.0154438	1.81124	27	34	2	18776	PAX6,BTG2
GO:BP	positive regulation of macromolecule metabolic process	GO:0010604	0.0154438	1.81124	3305	34	14	18776	HES5,ZBTB20,HOXB5,CD63,EZR,KITL,HOXA5,ZBTB18,ATOH1,TOX3,PAX6,IER2,ISL1,BTG2
GO:BP	negative regulation of developmental process	GO:0051093	0.0154438	1.81124	914	34	7	18776	HES5,FST,HOXA5,DRAXIN,ATOH1,PAX6,ISL1
GO:BP	positive regulation of nitrogen compound metabolic process	GO:0051173	0.0157916	1.80157	2922	34	13	18776	HES5,ZBTB20,HOXB5,EZR,KITL,HOXA5,ZBTB18,ATOH1,TOX3,PAX6,IER2,ISL1,BTG2
GO:BP	axonogenesis	GO:0007409	0.0157916	1.80157	443	34	5	18776	DRAXIN,ALCAM,ATOH1,PAX6,ISL1
GO:BP	epithelial cell proliferation	GO:0050673	0.0158072	1.80115	444	34	5	18776	HES5,FST,HOXA5,PAX6,ISL1
GO:BP	regulation of biosynthetic process	GO:0009889	0.016018	1.79539	3742	34	15	18776	HES5,FST,HEY1,ZBTB20,HOXB5,HES6,EZR,HOXA5,ZBTB18,ATOH1,TOX3,PAX6,IER2,ISL1,BTG2
GO:BP	cellular aromatic compound metabolic process	GO:0006725	0.0164027	1.78509	5087	34	18	18776	HES5,TTR,FST,HEY1,ZBTB20,HOXB5,HES6,EZR,HOXA5,ZC3H12C,ZBTB18,ATOH1,ACLY,TOX3,PAX6,IER2,ISL1,BTG2
GO:BP	cell projection organization	GO:0030030	0.0164027	1.78509	1526	34	9	18776	HES5,EZR,TPRN,DRAXIN,ALCAM,ATOH1,PAX6,ISL1,BTG2
GO:BP	regulation of neuron apoptotic process	GO:0043523	0.0164027	1.78509	261	34	4	18776	DRAXIN,TOX3,ISL1,BTG2
GO:BP	regulation of DNA binding	GO:0051101	0.0166328	1.77904	118	34	3	18776	HEY1,PAX6,ISL1
GO:BP	cell fate commitment	GO:0045165	0.0166907	1.77752	264	34	4	18776	HES5,ATOH1,PAX6,ISL1
GO:BP	cerebral cortex development	GO:0021987	0.0171614	1.76545	120	34	3	18776	ZBTB18,ATOH1,PAX6
GO:BP	system development	GO:0048731	0.0175727	1.75516	4670	34	17	18776	HES5,FST,HEY1,HOXB5,HES6,KITL,HOXA5,TPRN,DRAXIN,WLS,ZBTB18,ALCAM,ATOH1,PAX6,IER2,ISL1,BTG2
GO:BP	macromolecule biosynthetic process	GO:0009059	0.018155	1.741	4241	34	16	18776	HES5,FST,HEY1,ZBTB20,HOXB5,HES6,EZR,HOXA5,ZBTB18,ATOH1,TOX3,PAX6,ST6GALNAC5,IER2,ISL1,BTG2
GO:BP	negative regulation of nitrogen compound metabolic process	GO:0051172	0.0191252	1.7184	2257	34	11	18776	HES5,FST,HEY1,ZBTB20,HES6,EZR,ZBTB18,PMEPA1,PAX6,ISL1,BTG2
GO:BP	neuron fate specification	GO:0048665	0.0191985	1.71673	32	34	2	18776	ATOH1,ISL1
GO:BP	mesenchyme development	GO:0060485	0.0191985	1.71673	278	34	4	18776	KITL,HOXA5,PAX6,ISL1
GO:BP	positive regulation of transcription, DNA-templated	GO:0045893	0.0197632	1.70414	1586	34	9	18776	HES5,HOXB5,HOXA5,ZBTB18,ATOH1,TOX3,PAX6,IER2,ISL1
GO:BP	positive regulation of nucleic acid-templated transcription	GO:1903508	0.0197632	1.70414	1586	34	9	18776	HES5,HOXB5,HOXA5,ZBTB18,ATOH1,TOX3,PAX6,IER2,ISL1
GO:BP	positive regulation of RNA biosynthetic process	GO:1902680	0.0197805	1.70376	1588	34	9	18776	HES5,HOXB5,HOXA5,ZBTB18,ATOH1,TOX3,PAX6,IER2,ISL1
GO:BP	pancreatic A cell development	GO:0003322	0.0200102	1.69875	1	34	1	18776	PAX6
GO:BP	auditory receptor cell fate determination	GO:0042668	0.0200102	1.69875	1	34	1	18776	ATOH1
GO:BP	positive regulation of mechanoreceptor differentiation	GO:0045633	0.0200102	1.69875	1	34	1	18776	ATOH1
GO:BP	forebrain-midbrain boundary formation	GO:0021905	0.0200102	1.69875	1	34	1	18776	PAX6
GO:BP	positive regulation of inner ear auditory receptor cell differentiation	GO:0045609	0.0200102	1.69875	1	34	1	18776	ATOH1
GO:BP	commissural neuron differentiation in spinal cord	GO:0021528	0.0200102	1.69875	1	34	1	18776	DRAXIN
GO:BP	regulation of cellular response to growth factor stimulus	GO:0090287	0.0200102	1.69875	284	34	4	18776	HES5,FST,CD63,PMEPA1
GO:BP	positive regulation of inner ear receptor cell differentiation	GO:2000982	0.0200102	1.69875	1	34	1	18776	ATOH1
GO:BP	regulation of glutamatergic neuron differentiation	GO:0120006	0.0200102	1.69875	1	34	1	18776	PAX6
GO:BP	positive regulation of glutamatergic neuron differentiation	GO:0120008	0.0200102	1.69875	1	34	1	18776	PAX6
GO:BP	regulation of cell death	GO:0010941	0.0200102	1.69875	1609	34	9	18776	GADD45G,KITL,HOXA5,DRAXIN,ATOH1,TOX3,PAX6,ISL1,BTG2
GO:BP	sensory neuron migration	GO:1904937	0.0200102	1.69875	1	34	1	18776	PAX6
GO:BP	regulation of multicellular organismal process	GO:0051239	0.0200102	1.69875	2664	34	12	18776	HES5,FST,ZBTB20,CD63,HES6,EZR,KITL,HOXA5,DRAXIN,ATOH1,PAX6,ISL1
GO:BP	axon development	GO:0061564	0.0200451	1.69799	494	34	5	18776	DRAXIN,ALCAM,ATOH1,PAX6,ISL1
GO:BP	neuron apoptotic process	GO:0051402	0.0200451	1.69799	292	34	4	18776	DRAXIN,TOX3,ISL1,BTG2
GO:BP	negative regulation of cell communication	GO:0010648	0.0201362	1.69602	1301	34	8	18776	FST,HEY1,EZR,DRAXIN,PMEPA1,LMO3,RGS16,ISL1
GO:BP	negative regulation of signaling	GO:0023057	0.0201916	1.69483	1303	34	8	18776	FST,HEY1,EZR,DRAXIN,PMEPA1,LMO3,RGS16,ISL1
GO:BP	positive regulation of biosynthetic process	GO:0009891	0.0203674	1.69106	1965	34	10	18776	HES5,ZBTB20,HOXB5,HOXA5,ZBTB18,ATOH1,TOX3,PAX6,IER2,ISL1
GO:BP	pigment cell differentiation	GO:0050931	0.0204368	1.68959	36	34	2	18776	CD63,KITL
GO:BP	chordate embryonic development	GO:0043009	0.0214824	1.66792	749	34	6	18776	HES5,HOXB5,HOXA5,ZBTB18,PAX6,ISL1
GO:BP	cell morphogenesis involved in differentiation	GO:0000904	0.0216254	1.66504	751	34	6	18776	TPRN,DRAXIN,ALCAM,ATOH1,PAX6,ISL1
GO:BP	regulation of response to stimulus	GO:0048583	0.0218803	1.65995	3537	34	14	18776	HES5,GADD45G,FST,HEY1,MFAP4,CD63,EZR,KITL,DRAXIN,WLS,PMEPA1,LMO3,RGS16,ISL1
GO:BP	regulation of nervous system development	GO:0051960	0.0218803	1.65995	511	34	5	18776	HES5,HES6,DRAXIN,ATOH1,PAX6
GO:BP	regulation of epithelial cell differentiation	GO:0030856	0.0218803	1.65995	142	34	3	18776	HES5,ATOH1,PAX6
GO:BP	endocrine system development	GO:0035270	0.0221503	1.65462	143	34	3	18776	HOXA5,PAX6,ISL1
GO:BP	embryo development ending in birth or egg hatching	GO:0009792	0.0227789	1.64247	765	34	6	18776	HES5,HOXB5,HOXA5,ZBTB18,PAX6,ISL1
GO:BP	positive regulation of biological process	GO:0048518	0.0227789	1.64247	5828	34	19	18776	HES5,GADD45G,FST,ZBTB20,MFAP4,HOXB5,CD63,EZR,KITL,HOXA5,WLS,ZBTB18,LMO3,ATOH1,TOX3,PAX6,IER2,ISL1,BTG2
GO:BP	inner ear receptor cell stereocilium organization	GO:0060122	0.0227789	1.64247	39	34	2	18776	HES5,TPRN
GO:BP	cell morphogenesis	GO:0000902	0.0230094	1.6381	1045	34	7	18776	EZR,TPRN,DRAXIN,ALCAM,ATOH1,PAX6,ISL1
GO:BP	nucleic acid metabolic process	GO:0090304	0.0241678	1.61676	4455	34	16	18776	HES5,FST,HEY1,ZBTB20,HOXB5,HES6,EZR,HOXA5,ZC3H12C,ZBTB18,ATOH1,TOX3,PAX6,IER2,ISL1,BTG2
GO:BP	positive regulation of developmental process	GO:0051094	0.0244867	1.61107	1365	34	8	18776	FST,EZR,KITL,HOXA5,LMO3,ATOH1,PAX6,ISL1
GO:BP	negative regulation of cellular metabolic process	GO:0031324	0.0244867	1.61107	2403	34	11	18776	HES5,FST,HEY1,ZBTB20,HES6,EZR,ZBTB18,PMEPA1,PAX6,ISL1,BTG2
GO:BP	positive regulation of metabolic process	GO:0009893	0.0244867	1.61107	3599	34	14	18776	HES5,ZBTB20,HOXB5,CD63,EZR,KITL,HOXA5,ZBTB18,ATOH1,TOX3,PAX6,IER2,ISL1,BTG2
GO:BP	positive regulation of protein secretion	GO:0050714	0.0250281	1.60157	153	34	3	18776	EZR,WLS,ISL1
GO:BP	regulation of developmental process	GO:0050793	0.0250281	1.60157	2418	34	11	18776	HES5,FST,HES6,EZR,KITL,HOXA5,DRAXIN,LMO3,ATOH1,PAX6,ISL1
GO:BP	columnar/cuboidal epithelial cell development	GO:0002066	0.0250281	1.60157	42	34	2	18776	HOXA5,PAX6
GO:BP	regulation of p38MAPK cascade	GO:1900744	0.0258522	1.5875	43	34	2	18776	GADD45G,EZR
GO:BP	regulation of cell development	GO:0060284	0.026277	1.58042	545	34	5	18776	HES5,HES6,DRAXIN,ATOH1,PAX6
GO:BP	multicellular organism development	GO:0007275	0.0265501	1.57593	4974	34	17	18776	HES5,FST,HEY1,HOXB5,HES6,KITL,HOXA5,TPRN,DRAXIN,WLS,ZBTB18,ALCAM,ATOH1,PAX6,IER2,ISL1,BTG2
GO:BP	regulation of cellular metabolic process	GO:0031323	0.0265816	1.57542	5451	34	18	18776	HES5,FST,HEY1,ZBTB20,HOXB5,CD63,HES6,EZR,KITL,HOXA5,ZBTB18,PMEPA1,ATOH1,TOX3,PAX6,IER2,ISL1,BTG2
GO:BP	negative regulation of neurogenesis	GO:0050768	0.0265816	1.57542	158	34	3	18776	HES5,DRAXIN,ATOH1
GO:BP	positive regulation of secretion by cell	GO:1903532	0.0270757	1.56742	333	34	4	18776	EZR,WLS,PAX6,ISL1
GO:BP	pituitary gland development	GO:0021983	0.0272749	1.56424	45	34	2	18776	PAX6,ISL1
GO:BP	negative regulation of nervous system development	GO:0051961	0.0275285	1.56022	161	34	3	18776	HES5,DRAXIN,ATOH1
GO:BP	developmental pigmentation	GO:0048066	0.0279856	1.55307	46	34	2	18776	CD63,KITL
GO:BP	forebrain neuron differentiation	GO:0021879	0.0279856	1.55307	46	34	2	18776	HES5,PAX6
GO:BP	regulation of apoptotic process	GO:0042981	0.0293881	1.53183	1426	34	8	18776	GADD45G,KITL,HOXA5,DRAXIN,ATOH1,TOX3,ISL1,BTG2
GO:BP	ventral spinal cord development	GO:0021517	0.0307069	1.51276	49	34	2	18776	PAX6,ISL1
GO:BP	cell-cell signaling involved in mammary gland development	GO:0060764	0.0307069	1.51276	2	34	1	18776	HOXA5
GO:BP	positive regulation of epithelial cell differentiation	GO:0030858	0.0307069	1.51276	49	34	2	18776	ATOH1,PAX6
GO:BP	Notch signaling pathway	GO:0007219	0.0307069	1.51276	169	34	3	18776	HES5,HEY1,ATOH1
GO:BP	regulation of transcription regulatory region DNA binding	GO:2000677	0.0307069	1.51276	49	34	2	18776	HEY1,PAX6
GO:BP	cellular nitrogen compound metabolic process	GO:0034641	0.0307069	1.51276	5551	34	18	18776	HES5,TTR,FST,HEY1,ZBTB20,HOXB5,HES6,EZR,HOXA5,ZC3H12C,ZBTB18,ATOH1,ACLY,TOX3,PAX6,IER2,ISL1,BTG2
GO:BP	stereocilium maintenance	GO:0120045	0.0307069	1.51276	2	34	1	18776	TPRN
GO:BP	auditory receptor cell fate specification	GO:0042667	0.0307069	1.51276	2	34	1	18776	ATOH1
GO:BP	retinol metabolic process	GO:0042572	0.0309915	1.50876	50	34	2	18776	TTR,RDH5
GO:BP	cellular biosynthetic process	GO:0044249	0.0309915	1.50876	5086	34	17	18776	HES5,FST,HEY1,ZBTB20,HOXB5,HES6,EZR,HOXA5,ZBTB18,ATOH1,ACLY,TOX3,PAX6,ST6GALNAC5,IER2,ISL1,BTG2
GO:BP	locomotion	GO:0040011	0.0312206	1.50556	1793	34	9	18776	CD63,KITL,HOXA5,DRAXIN,ALCAM,ATOH1,PAX6,IER2,ISL1
GO:BP	regulation of programmed cell death	GO:0043067	0.0312476	1.50518	1456	34	8	18776	GADD45G,KITL,HOXA5,DRAXIN,ATOH1,TOX3,ISL1,BTG2
GO:BP	negative regulation of gliogenesis	GO:0014014	0.031346	1.50382	51	34	2	18776	HES5,ATOH1
GO:BP	regulation of nitrogen compound metabolic process	GO:0051171	0.031346	1.50382	5106	34	17	18776	HES5,FST,HEY1,ZBTB20,HOXB5,HES6,EZR,KITL,HOXA5,ZBTB18,PMEPA1,ATOH1,TOX3,PAX6,IER2,ISL1,BTG2
GO:BP	p38MAPK cascade	GO:0038066	0.031346	1.50382	51	34	2	18776	GADD45G,EZR
GO:BP	chemotaxis	GO:0006935	0.031346	1.50382	587	34	5	18776	DRAXIN,ALCAM,ATOH1,PAX6,ISL1
GO:BP	hindbrain development	GO:0030902	0.0316387	1.49978	176	34	3	18776	WLS,ZBTB18,PAX6
GO:BP	regulation of neuron death	GO:1901214	0.0318246	1.49724	362	34	4	18776	DRAXIN,TOX3,ISL1,BTG2
GO:BP	positive regulation of macromolecule biosynthetic process	GO:0010557	0.0318246	1.49724	1809	34	9	18776	HES5,HOXB5,HOXA5,ZBTB18,ATOH1,TOX3,PAX6,IER2,ISL1
GO:BP	taxis	GO:0042330	0.0318246	1.49724	592	34	5	18776	DRAXIN,ALCAM,ATOH1,PAX6,ISL1
GO:BP	regulation of epidermal cell differentiation	GO:0045604	0.0324397	1.48892	53	34	2	18776	HES5,ATOH1
GO:BP	regulation of metabolic process	GO:0019222	0.0324397	1.48892	6106	34	19	18776	HES5,FST,HEY1,ZBTB20,MFAP4,HOXB5,CD63,HES6,EZR,KITL,HOXA5,ZBTB18,PMEPA1,ATOH1,TOX3,PAX6,IER2,ISL1,BTG2
GO:BP	exocrine system development	GO:0035272	0.0324397	1.48892	53	34	2	18776	WLS,PAX6
GO:BP	organic substance biosynthetic process	GO:1901576	0.0326069	1.48669	5144	34	17	18776	HES5,FST,HEY1,ZBTB20,HOXB5,HES6,EZR,HOXA5,ZBTB18,ATOH1,ACLY,TOX3,PAX6,ST6GALNAC5,IER2,ISL1,BTG2
GO:BP	cell differentiation in spinal cord	GO:0021515	0.0333094	1.47743	54	34	2	18776	DRAXIN,ISL1
GO:BP	regulation of macromolecule metabolic process	GO:0060255	0.0338436	1.47052	5648	34	18	18776	HES5,FST,HEY1,ZBTB20,HOXB5,CD63,HES6,EZR,KITL,HOXA5,ZBTB18,PMEPA1,ATOH1,TOX3,PAX6,IER2,ISL1,BTG2
GO:BP	glandular epithelial cell differentiation	GO:0002067	0.0338436	1.47052	55	34	2	18776	HOXA5,PAX6
GO:BP	forebrain generation of neurons	GO:0021872	0.0338436	1.47052	55	34	2	18776	HES5,PAX6
GO:BP	inner ear receptor cell development	GO:0060119	0.0338436	1.47052	55	34	2	18776	HES5,TPRN
GO:BP	positive regulation of tyrosine phosphorylation of STAT protein	GO:0042531	0.0348847	1.45737	56	34	2	18776	HES5,ISL1
GO:BP	regulation of epithelial cell proliferation	GO:0050678	0.0353635	1.45144	379	34	4	18776	HES5,HOXA5,PAX6,ISL1
GO:BP	regulation of epidermis development	GO:0045682	0.0355966	1.44859	59	34	2	18776	HES5,ATOH1
GO:BP	intestinal hexose absorption	GO:0106001	0.0355966	1.44859	3	34	1	18776	EZR
GO:BP	negative regulation of transcription from RNA polymerase II promoter involved in smooth muscle cell differentiation	GO:2000820	0.0355966	1.44859	3	34	1	18776	HEY1
GO:BP	negative regulation of pro-B cell differentiation	GO:2000974	0.0355966	1.44859	3	34	1	18776	HES5
GO:BP	intestinal epithelial cell maturation	GO:0060574	0.0355966	1.44859	3	34	1	18776	HOXA5
GO:BP	rhombomere morphogenesis	GO:0021593	0.0355966	1.44859	3	34	1	18776	PAX6
GO:BP	habenula development	GO:0021986	0.0355966	1.44859	3	34	1	18776	PAX6
GO:BP	negative regulation of cell development	GO:0010721	0.0355966	1.44859	195	34	3	18776	HES5,DRAXIN,ATOH1
GO:BP	positive regulation of granulocyte colony-stimulating factor production	GO:0071657	0.0355966	1.44859	3	34	1	18776	ISL1
GO:BP	positive regulation of Wnt protein secretion	GO:0061357	0.0355966	1.44859	3	34	1	18776	WLS
GO:BP	visceral motor neuron differentiation	GO:0021524	0.0355966	1.44859	3	34	1	18776	ISL1
GO:BP	negative regulation of macromolecule metabolic process	GO:0010605	0.0355966	1.44859	2643	34	11	18776	HES5,FST,HEY1,ZBTB20,HES6,EZR,ZBTB18,PMEPA1,PAX6,ISL1,BTG2
GO:BP	negative regulation of forebrain neuron differentiation	GO:2000978	0.0355966	1.44859	3	34	1	18776	HES5
GO:BP	intestinal D-glucose absorption	GO:0001951	0.0355966	1.44859	3	34	1	18776	EZR
GO:BP	positive regulation of DNA binding	GO:0043388	0.0355966	1.44859	57	34	2	18776	PAX6,ISL1
GO:BP	terminal web assembly	GO:1902896	0.0355966	1.44859	3	34	1	18776	EZR
GO:BP	trachea cartilage morphogenesis	GO:0060535	0.0355966	1.44859	3	34	1	18776	HOXA5
GO:BP	negative regulation of apoptotic process	GO:0043066	0.0355966	1.44859	896	34	6	18776	KITL,DRAXIN,ATOH1,TOX3,ISL1,BTG2
GO:BP	positive regulation of cell fate specification	GO:0042660	0.0355966	1.44859	3	34	1	18776	PAX6
GO:BP	positive regulation of peptidyl-tyrosine phosphorylation	GO:0050731	0.0355966	1.44859	192	34	3	18776	HES5,KITL,ISL1
GO:BP	biosynthetic process	GO:0009058	0.0355966	1.44859	5240	34	17	18776	HES5,FST,HEY1,ZBTB20,HOXB5,HES6,EZR,HOXA5,ZBTB18,ATOH1,ACLY,TOX3,PAX6,ST6GALNAC5,IER2,ISL1,BTG2
GO:BP	regulation of gene expression	GO:0010468	0.0355966	1.44859	4324	34	15	18776	HES5,FST,HEY1,ZBTB20,HOXB5,HES6,EZR,HOXA5,ZBTB18,ATOH1,TOX3,PAX6,IER2,ISL1,BTG2
GO:BP	epithalamus development	GO:0021538	0.0355966	1.44859	3	34	1	18776	PAX6
GO:BP	negative regulation of response to stimulus	GO:0048585	0.0355966	1.44859	1528	34	8	18776	FST,HEY1,EZR,DRAXIN,PMEPA1,LMO3,RGS16,ISL1
GO:BP	positive regulation of secretion	GO:0051047	0.0355966	1.44859	386	34	4	18776	EZR,WLS,PAX6,ISL1
GO:BP	positive regulation of macrophage colony-stimulating factor production	GO:1901258	0.0355966	1.44859	3	34	1	18776	ISL1
GO:BP	positive regulation of cell differentiation	GO:0045597	0.0355966	1.44859	905	34	6	18776	KITL,HOXA5,LMO3,ATOH1,PAX6,ISL1
GO:BP	olfactory bulb mitral cell layer development	GO:0061034	0.0355966	1.44859	3	34	1	18776	PAX6
GO:BP	negative regulation of lymphoid progenitor cell differentiation	GO:1905457	0.0355966	1.44859	3	34	1	18776	HES5
GO:BP	cardiac cell fate determination	GO:0060913	0.0355966	1.44859	3	34	1	18776	ISL1
GO:BP	tissue morphogenesis	GO:0048729	0.0360473	1.44313	639	34	5	18776	HES5,FST,HOXA5,WLS,ISL1
GO:BP	regulation of primary metabolic process	GO:0080090	0.0360473	1.44313	5275	34	17	18776	HES5,FST,HEY1,ZBTB20,HOXB5,HES6,EZR,KITL,HOXA5,ZBTB18,PMEPA1,ATOH1,TOX3,PAX6,IER2,ISL1,BTG2
GO:BP	negative regulation of programmed cell death	GO:0043069	0.0361686	1.44167	918	34	6	18776	KITL,DRAXIN,ATOH1,TOX3,ISL1,BTG2
GO:BP	inner ear development	GO:0048839	0.0365618	1.43697	201	34	3	18776	HES5,TPRN,ATOH1
GO:BP	animal organ development	GO:0048513	0.0372674	1.42867	3493	34	13	18776	HES5,FST,HOXB5,KITL,HOXA5,TPRN,DRAXIN,WLS,ZBTB18,ATOH1,PAX6,ISL1,BTG2
GO:BP	neuron death	GO:0070997	0.0373065	1.42821	403	34	4	18776	DRAXIN,TOX3,ISL1,BTG2
GO:BP	positive regulation of cellular biosynthetic process	GO:0031328	0.0375777	1.42507	1920	34	9	18776	HES5,HOXB5,HOXA5,ZBTB18,ATOH1,TOX3,PAX6,IER2,ISL1
GO:BP	neuron projection morphogenesis	GO:0048812	0.0381207	1.41884	652	34	5	18776	DRAXIN,ALCAM,ATOH1,PAX6,ISL1
GO:BP	positive regulation of cellular process	GO:0048522	0.0382929	1.41688	5318	34	17	18776	HES5,GADD45G,ZBTB20,HOXB5,CD63,EZR,KITL,HOXA5,WLS,ZBTB18,LMO3,ATOH1,TOX3,PAX6,IER2,ISL1,BTG2
GO:BP	response to endogenous stimulus	GO:0009719	0.038896	1.41009	1580	34	8	18776	HES5,FST,EZR,PMEPA1,LMO3,IER2,ISL1,BTG2
GO:BP	multicellular organismal process	GO:0032501	0.040817	1.38916	7904	34	22	18776	HES5,FST,HEY1,ZBTB20,HOXB5,CD63,HES6,EZR,KITL,HOXA5,TPRN,DRAXIN,WLS,ZBTB18,DDX3Y,ALCAM,RDH5,ATOH1,PAX6,IER2,ISL1,BTG2
GO:BP	plasma membrane bounded cell projection morphogenesis	GO:0120039	0.0412259	1.38483	667	34	5	18776	DRAXIN,ALCAM,ATOH1,PAX6,ISL1
GO:BP	ameboidal-type cell migration	GO:0001667	0.0415283	1.38166	419	34	4	18776	CD63,KITL,PAX6,ISL1
GO:BP	regulation of Wnt protein secretion	GO:0061356	0.0420318	1.37642	4	34	1	18776	WLS
GO:BP	regulation of tyrosine phosphorylation of STAT protein	GO:0042509	0.0420318	1.37642	70	34	2	18776	HES5,ISL1
GO:BP	negative regulation of mast cell apoptotic process	GO:0033026	0.0420318	1.37642	4	34	1	18776	KITL
GO:BP	establishment or maintenance of cell polarity	GO:0007163	0.0420318	1.37642	218	34	3	18776	HES5,EZR,PAX6
GO:BP	cortical microtubule organization	GO:0043622	0.0420318	1.37642	4	34	1	18776	EZR
GO:BP	peripheral nervous system neuron axonogenesis	GO:0048936	0.0420318	1.37642	4	34	1	18776	ISL1
GO:BP	negative regulation of inner ear auditory receptor cell differentiation	GO:0045608	0.0420318	1.37642	4	34	1	18776	HES5
GO:BP	specification of loop of Henle identity	GO:0072086	0.0420318	1.37642	4	34	1	18776	HES5
GO:BP	cell projection morphogenesis	GO:0048858	0.0420318	1.37642	672	34	5	18776	DRAXIN,ALCAM,ATOH1,PAX6,ISL1
GO:BP	negative regulation of inner ear receptor cell differentiation	GO:2000981	0.0420318	1.37642	4	34	1	18776	HES5
GO:BP	epithelial cell development	GO:0002064	0.0420318	1.37642	219	34	3	18776	EZR,HOXA5,PAX6
GO:BP	regulation of granulocyte colony-stimulating factor production	GO:0071655	0.0420318	1.37642	4	34	1	18776	ISL1
GO:BP	granulocyte colony-stimulating factor production	GO:0071611	0.0420318	1.37642	4	34	1	18776	ISL1
GO:BP	response to growth factor	GO:0070848	0.0420318	1.37642	674	34	5	18776	HES5,FST,CD63,PMEPA1,IER2
GO:BP	positive regulation of mast cell proliferation	GO:0070668	0.0420318	1.37642	4	34	1	18776	KITL
GO:BP	positive regulation of glucagon secretion	GO:0070094	0.0420318	1.37642	4	34	1	18776	PAX6
GO:BP	negative regulation of mechanoreceptor differentiation	GO:0045632	0.0420318	1.37642	4	34	1	18776	HES5
GO:BP	retinoid metabolic process	GO:0001523	0.0423966	1.37267	71	34	2	18776	TTR,RDH5
GO:BP	tyrosine phosphorylation of STAT protein	GO:0007260	0.043395	1.36256	72	34	2	18776	HES5,ISL1
GO:BP	mesenchymal cell differentiation	GO:0048762	0.0443644	1.35297	225	34	3	18776	KITL,PAX6,ISL1
GO:BP	cell death	GO:0008219	0.0443644	1.35297	2002	34	9	18776	GADD45G,KITL,HOXA5,DRAXIN,ATOH1,TOX3,PAX6,ISL1,BTG2
GO:BP	movement of cell or subcellular component	GO:0006928	0.0446284	1.35039	2005	34	9	18776	CD63,KITL,HOXA5,DRAXIN,ALCAM,ATOH1,PAX6,IER2,ISL1
GO:BP	cell part morphogenesis	GO:0032990	0.0458569	1.3386	700	34	5	18776	DRAXIN,ALCAM,ATOH1,PAX6,ISL1
GO:BP	ear development	GO:0043583	0.0459646	1.33758	229	34	3	18776	HES5,TPRN,ATOH1
GO:BP	positive regulation of cell communication	GO:0010647	0.046595	1.33166	1659	34	8	18776	HES5,GADD45G,CD63,KITL,WLS,LMO3,PAX6,ISL1
GO:BP	positive regulation of melanocyte differentiation	GO:0045636	0.047298	1.32516	5	34	1	18776	KITL
GO:BP	positive regulation of glucocorticoid receptor signaling pathway	GO:2000324	0.047298	1.32516	5	34	1	18776	LMO3
GO:BP	regulation of forebrain neuron differentiation	GO:2000977	0.047298	1.32516	5	34	1	18776	HES5
GO:BP	regulation of canonical Wnt signaling pathway	GO:0060828	0.047298	1.32516	236	34	3	18776	DRAXIN,WLS,ISL1
GO:BP	regulation of macrophage colony-stimulating factor production	GO:1901256	0.047298	1.32516	5	34	1	18776	ISL1
GO:BP	proximal/distal pattern formation involved in nephron development	GO:0072047	0.047298	1.32516	5	34	1	18776	HES5
GO:BP	specification of nephron tubule identity	GO:0072081	0.047298	1.32516	5	34	1	18776	HES5
GO:BP	membrane to membrane docking	GO:0022614	0.047298	1.32516	5	34	1	18776	EZR
GO:BP	regulation of asymmetric cell division	GO:0009786	0.047298	1.32516	5	34	1	18776	PAX6
GO:BP	positive regulation of signaling	GO:0023056	0.047298	1.32516	1665	34	8	18776	HES5,GADD45G,CD63,KITL,WLS,LMO3,PAX6,ISL1
GO:BP	diterpenoid metabolic process	GO:0016101	0.047298	1.32516	77	34	2	18776	TTR,RDH5
GO:BP	glial cell fate specification	GO:0021780	0.047298	1.32516	5	34	1	18776	PAX6
GO:BP	oligodendrocyte cell fate commitment	GO:0021779	0.047298	1.32516	5	34	1	18776	PAX6
GO:BP	mast cell apoptotic process	GO:0033024	0.047298	1.32516	5	34	1	18776	KITL
GO:BP	regulation of mast cell apoptotic process	GO:0033025	0.047298	1.32516	5	34	1	18776	KITL
GO:BP	regulation of intracellular steroid hormone receptor signaling pathway	GO:0033143	0.047298	1.32516	77	34	2	18776	LMO3,ISL1
GO:BP	Wnt protein secretion	GO:0061355	0.047298	1.32516	5	34	1	18776	WLS
GO:BP	oligodendrocyte cell fate specification	GO:0021778	0.047298	1.32516	5	34	1	18776	PAX6
GO:BP	macrophage colony-stimulating factor production	GO:0036301	0.047298	1.32516	5	34	1	18776	ISL1
GO:BP	lung goblet cell differentiation	GO:0060480	0.047298	1.32516	5	34	1	18776	HOXA5
GO:BP	negative regulation of SMAD protein complex assembly	GO:0010991	0.047298	1.32516	5	34	1	18776	PMEPA1
GO:BP	astrocyte differentiation	GO:0048708	0.0479408	1.31929	80	34	2	18776	HES5,PAX6
GO:BP	diencephalon development	GO:0021536	0.0479408	1.31929	80	34	2	18776	PAX6,ISL1
GO:BP	regulation of transmembrane receptor protein serine/threonine kinase signaling pathway	GO:0090092	0.0483444	1.31565	241	34	3	18776	HES5,FST,PMEPA1
GO:BP	negative regulation of metabolic process	GO:0009892	0.0483444	1.31565	2847	34	11	18776	HES5,FST,HEY1,ZBTB20,HES6,EZR,ZBTB18,PMEPA1,PAX6,ISL1,BTG2
GO:BP	axis specification	GO:0009798	0.0486048	1.31332	81	34	2	18776	WLS,PAX6
GO:BP	negative regulation of multicellular organismal process	GO:0051241	0.0488756	1.31091	1027	34	6	18776	HES5,CD63,EZR,HOXA5,DRAXIN,ATOH1
GO:BP	regulation of Notch signaling pathway	GO:0008593	0.0492678	1.30744	82	34	2	18776	HES5,HEY1
GO:BP	negative regulation of ERK1 and ERK2 cascade	GO:0070373	0.0492678	1.30744	82	34	2	18776	EZR,LMO3
GO:BP	negative regulation of cell death	GO:0060548	0.0492782	1.30735	1031	34	6	18776	KITL,DRAXIN,ATOH1,TOX3,ISL1,BTG2
