# Supplementary material for: Atoh1 drives the heterogeneity of the pontine nuclei neurons and promotes their differentiation
Source: Sci Adv. 2023 Jun 30;9(26):eadg1671. doi: 10.1126/sciadv.adg1671 (PMC10313176; doi:10.1126/sciadv.adg1671)
Supplement: Supplementary file 2 — Data S1 to S3 [file sciadv.adg1671_data_s1_to_s3.zip › adg1671_Data_S3.xlsx]

## Sheet: Legend
Data S1. The top 10 markers and the full list of markers for different timepoints
Each tab contains markers for different datasets
ColumnName	Note
gene	gene name
p_val	unadjusted p value
avg_log2FC	log2 fold-chage of the average expression between the two groups. Positive values indicate that the feature is more highly expressed in Atoh1S193A/-
pct.1	The percentage of cells where the feature is detected in that particular cluster
pct.2	The percentage of cells where the feature is detected in all the other clusters
p_val_adj	adjusted p-value, based on bonferroni correction using all features in the dataset
cluster	annotation of the clusters

## Sheet: E14.5_PN_all_markers
gene	p_val	avg_log2FC	pct.1	pct.2	p_val_adj	cluster
Id3	0	4.01803	0.962	0.15	0	Progenitors
Ccnd1	0	3.5563	0.951	0.188	0	Progenitors
Id1	0	3.18605	0.949	0.215	0	Progenitors
Hist1h1b	0	2.92785	0.821	0.207	0	Progenitors
Dbi	0	2.88763	0.998	0.865	0	Progenitors
Hmgb2	0	2.68075	0.996	0.936	0	Progenitors
Top2a	0	2.60094	0.667	0.057	0	Progenitors
Cenpf	0	2.51873	0.696	0.105	0	Progenitors
Ube2c	0	2.43703	0.593	0.08	0	Progenitors
Fabp7	0	2.36278	0.892	0.229	0	Progenitors
Pclaf	0	2.35295	0.732	0.06	0	Progenitors
Arl4a	0	2.32467	0.994	0.488	0	Progenitors
Hist1h2ae	0	2.29894	0.868	0.423	0	Progenitors
Hes1	0	2.281	0.974	0.172	0	Progenitors
Slc1a3	0	2.22724	0.969	0.237	0	Progenitors
Zfp36l1	0	2.19795	0.972	0.186	0	Progenitors
Phgdh	0	2.0589	0.967	0.112	0	Progenitors
Cks2	0	1.96899	0.728	0.19	0	Progenitors
Sox9	0	1.87157	0.959	0.23	0	Progenitors
Prc1	0	1.8698	0.585	0.078	0	Progenitors
Anp32b	0	1.84163	0.992	0.811	0	Progenitors
Ptn	0	1.83448	1	0.826	0	Progenitors
Ldha	0	1.8149	0.994	0.718	0	Progenitors
Pla2g7	0	1.7734	0.745	0.109	0	Progenitors
Cdca8	0	1.75241	0.702	0.129	0	Progenitors
H2afz	0	1.74795	1	0.999	0	Progenitors
Dek	0	1.7432	0.981	0.828	0	Progenitors
Smc4	0	1.73387	0.866	0.374	0	Progenitors
Sparc	0	1.73125	0.833	0.054	0	Progenitors
1500015O10Rik	0	1.70844	0.826	0.161	0	Progenitors
Cdk1	0	1.69799	0.69	0.047	0	Progenitors
Nusap1	0	1.69566	0.521	0.032	0	Progenitors
Smc2	0	1.69144	0.826	0.345	0	Progenitors
Cenpa	0	1.6857	0.568	0.092	0	Progenitors
Msx1	0	1.64093	0.882	0.169	0	Progenitors
Dut	0	1.55375	0.932	0.622	0	Progenitors
Mki67	0	1.55112	0.624	0.042	0	Progenitors
Tuba1b	0	1.53952	0.977	0.939	0	Progenitors
Birc5	0	1.53455	0.651	0.044	0	Progenitors
Tpx2	0	1.52387	0.587	0.051	0	Progenitors
Hes5	0	1.5096	0.913	0.305	0	Progenitors
Ncald	0	1.49964	0.987	0.464	0	Progenitors
Nasp	0	1.48022	0.985	0.937	0	Progenitors
Tcim	0	1.47274	0.71	0.083	0	Progenitors
Rrm2	0	1.45627	0.75	0.114	0	Progenitors
Spc24	0	1.43419	0.757	0.055	0	Progenitors
Fgf15	0	1.43154	0.724	0.071	0	Progenitors
Prdx1	0	1.4227	0.997	0.811	0	Progenitors
Col2a1	0	1.41434	0.801	0.096	0	Progenitors
Hells	0	1.37179	0.771	0.139	0	Progenitors
Ddah1	0	1.35514	0.886	0.29	0	Progenitors
Htra1	0	1.33892	0.803	0.082	0	Progenitors
Tmpo	0	1.29942	0.957	0.797	0	Progenitors
Wls	0	1.29624	0.991	0.43	0	Progenitors
Selenoh	0	1.28919	0.984	0.915	0	Progenitors
Mif	0	1.28294	0.999	0.988	0	Progenitors
Cks1b	0	1.27919	0.909	0.499	0	Progenitors
Gmnn	0	1.27395	0.765	0.097	0	Progenitors
Sox2	0	1.27141	0.988	0.474	0	Progenitors
Cyr61	0	1.26293	0.598	0.021	0	Progenitors
Ccnb1	0	1.26094	0.517	0.027	0	Progenitors
Dnajc9	0	1.25392	0.922	0.602	0	Progenitors
Hmgb1	0	1.24457	1	1	0	Progenitors
Rfx4	0	1.2386	0.933	0.264	0	Progenitors
Kif15	0	1.2341	0.664	0.043	0	Progenitors
Mcm6	0	1.23272	0.825	0.295	0	Progenitors
Cdca3	0	1.22861	0.602	0.057	0	Progenitors
Eno1	0	1.22596	0.992	0.846	0	Progenitors
Cenpe	0	1.21621	0.551	0.042	0	Progenitors
Qk	0	1.21552	0.99	0.78	0	Progenitors
Ccna2	0	1.18949	0.603	0.031	0	Progenitors
Usp1	0	1.18725	0.884	0.369	0	Progenitors
Eef1d	0	1.18477	0.994	0.81	0	Progenitors
Mcm3	0	1.17594	0.731	0.035	0	Progenitors
Kif21a	0	1.17172	0.994	0.916	0	Progenitors
Ran	0	1.1674	0.999	0.998	0	Progenitors
Ccdc34	0	1.16295	0.976	0.826	0	Progenitors
Pbk	0	1.1549	0.646	0.023	0	Progenitors
Gas1	0	1.15231	0.801	0.134	0	Progenitors
Tyms	0	1.15027	0.801	0.318	0	Progenitors
Npm1	0	1.12932	1	0.999	0	Progenitors
Cbx5	0	1.12852	0.993	0.95	0	Progenitors
Tkt	0	1.12813	0.997	0.937	0	Progenitors
Gapdh	0	1.11732	1	0.999	0	Progenitors
Ncl	0	1.10898	1	0.991	0	Progenitors
Msx2	0	1.10697	0.829	0.109	0	Progenitors
Ttyh1	0	1.08161	0.672	0.111	0	Progenitors
Cenpm	0	1.06625	0.753	0.06	0	Progenitors
Rpl22l1	0	1.05913	0.999	0.974	0	Progenitors
Atad2	0	1.04594	0.669	0.083	0	Progenitors
Ccnb2	0	1.04583	0.518	0.036	0	Progenitors
AC154683.1	0	1.04565	0.971	0.53	0	Progenitors
Hist1h3c	0	1.04299	0.61	0.028	0	Progenitors
Wwtr1	0	1.0379	0.846	0.04	0	Progenitors
Paics	0	1.03742	0.947	0.668	0	Progenitors
Spc25	0	1.03114	0.502	0.044	0	Progenitors
Fbxo5	0	1.03102	0.595	0.108	0	Progenitors
H2afv	0	1.0289	0.999	0.993	0	Progenitors
Lockd	0	1.02172	0.632	0.062	0	Progenitors
Aldoc	0	1.01658	0.365	0.011	0	Progenitors
Ildr2	0	1.01012	0.762	0.056	0	Progenitors
Cdon	0	1.00754	0.715	0.14	0	Progenitors
Tipin	0	1.00587	0.857	0.336	0	Progenitors
Hnrnpf	0	0.99681	0.999	0.968	0	Progenitors
Ranbp1	0	0.995778	0.997	0.991	0	Progenitors
1700049E15Rik	0	0.984911	0.395	0.007	0	Progenitors
Prdx4	0	0.984854	0.961	0.678	0	Progenitors
Fbln1	0	0.983542	0.81	0.098	0	Progenitors
Mcm5	0	0.98232	0.725	0.094	0	Progenitors
Notch1	0	0.979977	0.885	0.179	0	Progenitors
Hirip3	0	0.979256	0.78	0.23	0	Progenitors
Cenpk	0	0.978363	0.75	0.159	0	Progenitors
Tenm4	0	0.976624	0.838	0.203	0	Progenitors
Hat1	0	0.97371	0.837	0.284	0	Progenitors
Hmmr	0	0.973405	0.437	0.013	0	Progenitors
Aurkb	0	0.972931	0.497	0.016	0	Progenitors
Mt1	0	0.965778	0.457	0.019	0	Progenitors
Vgll3	0	0.965069	0.832	0.137	0	Progenitors
Rrm1	0	0.95679	0.782	0.293	0	Progenitors
Kif11	0	0.944362	0.497	0.021	0	Progenitors
Nxn	0	0.93355	0.891	0.391	0	Progenitors
Cdca7	0	0.925527	0.806	0.209	0	Progenitors
Clspn	0	0.925387	0.603	0.024	0	Progenitors
Rplp1	0	0.922053	1	1	0	Progenitors
Dhfr	0	0.91843	0.709	0.139	0	Progenitors
Srsf9	0	0.909067	0.987	0.826	0	Progenitors
Hist1h1a	0	0.907909	0.593	0.106	0	Progenitors
Knl1	0	0.906015	0.532	0.019	0	Progenitors
Wif1	0	0.897694	0.701	0.021	0	Progenitors
Mcm4	0	0.897195	0.687	0.142	0	Progenitors
Rps2	0	0.897106	1	1	0	Progenitors
Mecom	0	0.896145	0.75	0.086	0	Progenitors
Lsm5	0	0.884783	0.971	0.807	0	Progenitors
Esco2	0	0.879069	0.49	0.006	0	Progenitors
Cnbp	0	0.861061	0.997	0.962	0	Progenitors
Ckap2l	0	0.852697	0.493	0.03	0	Progenitors
Knstrn	0	0.851368	0.564	0.052	0	Progenitors
Pgam1	0	0.847066	0.998	0.958	0	Progenitors
Impdh2	0	0.846218	0.951	0.634	0	Progenitors
Kbtbd11	0	0.844127	0.725	0.109	0	Progenitors
Fkbp3	0	0.841896	1	0.995	0	Progenitors
Rpsa	0	0.839765	1	1	0	Progenitors
Tacc3	0	0.839358	0.546	0.066	0	Progenitors
Uhrf1	0	0.836099	0.643	0.108	0	Progenitors
Rpa2	0	0.825172	0.689	0.139	0	Progenitors
Gng5	0	0.808024	1	0.978	0	Progenitors
Fgfr1	0	0.802125	0.844	0.352	0	Progenitors
Ift74	0	0.795878	0.939	0.51	0	Progenitors
Mis18bp1	0	0.790393	0.455	0.025	0	Progenitors
Cenpw	0	0.781978	0.723	0.216	0	Progenitors
Topbp1	0	0.78196	0.773	0.273	0	Progenitors
Wnt1	0	0.778985	0.476	0.02	0	Progenitors
Atp5g2	0	0.776627	1	0.995	0	Progenitors
Tst	0	0.762306	0.628	0.029	0	Progenitors
Pmf1	0	0.76033	0.71	0.087	0	Progenitors
Spon1	0	0.754704	0.628	0.031	0	Progenitors
Kif20b	0	0.751394	0.522	0.063	0	Progenitors
Adcyap1r1	0	0.748539	0.789	0.256	0	Progenitors
Rest	0	0.747249	0.745	0.12	0	Progenitors
Dtl	0	0.743197	0.645	0.062	0	Progenitors
Ybx1	0	0.737794	1	1	0	Progenitors
Mt2	0	0.734309	0.457	0.043	0	Progenitors
Bub1b	0	0.729769	0.493	0.027	0	Progenitors
Fzd10	0	0.728186	0.712	0.169	0	Progenitors
Fat3	0	0.726158	0.671	0.072	0	Progenitors
Prim1	0	0.724401	0.68	0.165	0	Progenitors
Tk1	0	0.724149	0.515	0.008	0	Progenitors
Cenph	0	0.720536	0.638	0.083	0	Progenitors
Kif22	0	0.717557	0.492	0.06	0	Progenitors
Fut9	0	0.714813	0.74	0.188	0	Progenitors
Bub1	0	0.712758	0.521	0.017	0	Progenitors
Kif23	0	0.710789	0.477	0.029	0	Progenitors
Mcm2	0	0.708224	0.65	0.127	0	Progenitors
Gpc3	0	0.707978	0.674	0.048	0	Progenitors
Plk1	0	0.701432	0.387	0.01	0	Progenitors
Sgo1	0	0.685082	0.53	0.072	0	Progenitors
Antxr1	0	0.663568	0.692	0.084	0	Progenitors
Dnph1	0	0.660991	0.731	0.154	0	Progenitors
Gsta4	0	0.660566	0.644	0.095	0	Progenitors
Suclg2	0	0.657134	0.699	0.077	0	Progenitors
Mad2l1	0	0.653741	0.604	0.065	0	Progenitors
Sgo2a	0	0.651118	0.458	0.029	0	Progenitors
Rpl41	0	0.649151	1	1	0	Progenitors
Gpc6	0	0.646434	0.634	0.083	0	Progenitors
Ncapg	0	0.640513	0.504	0.019	0	Progenitors
Mns1	0	0.638647	0.619	0.089	0	Progenitors
Mxd3	0	0.635477	0.536	0.069	0	Progenitors
Slc9a3r1	0	0.630551	0.7	0.142	0	Progenitors
Hist1h2ab	0	0.630137	0.462	0.033	0	Progenitors
Gli3	0	0.625805	0.664	0.055	0	Progenitors
Kif4	0	0.621816	0.468	0.012	0	Progenitors
Aspm	0	0.621455	0.403	0.014	0	Progenitors
Cenpq	0	0.618734	0.674	0.162	0	Progenitors
Hist2h2ac	0	0.617587	0.444	0.032	0	Progenitors
Arhgap11a	0	0.607808	0.459	0.04	0	Progenitors
Nuf2	0	0.605429	0.511	0.019	0	Progenitors
Tnfrsf19	0	0.603253	0.602	0.028	0	Progenitors
Fbln2	0	0.600747	0.524	0.02	0	Progenitors
Ect2	0	0.600432	0.48	0.024	0	Progenitors
Dlgap5	0	0.597668	0.457	0.019	0	Progenitors
Mum1l1	0	0.596553	0.62	0.054	0	Progenitors
Itm2a	0	0.592697	0.493	0.024	0	Progenitors
Mfge8	0	0.58917	0.571	0.059	0	Progenitors
Rad51	0	0.588772	0.536	0.033	0	Progenitors
Chrdl1	0	0.573761	0.547	0.027	0	Progenitors
Chaf1a	0	0.569086	0.558	0.055	0	Progenitors
Cdca2	0	0.555773	0.433	0.012	0	Progenitors
Melk	0	0.536046	0.482	0.019	0	Progenitors
Chek1	0	0.531457	0.547	0.034	0	Progenitors
Ndc80	0	0.528989	0.424	0.008	0	Progenitors
Asf1b	0	0.52864	0.476	0.018	0	Progenitors
Ncapg2	0	0.517246	0.514	0.061	0	Progenitors
Gm26669	0	0.516234	0.497	0.032	0	Progenitors
Shcbp1	0	0.514557	0.491	0.033	0	Progenitors
Ncaph	0	0.512081	0.533	0.054	0	Progenitors
Gabra4	0	0.500755	0.503	0.021	0	Progenitors
Kif2c	0	0.499942	0.402	0.011	0	Progenitors
Wnt5b	0	0.498159	0.533	0.035	0	Progenitors
Stk26	0	0.495002	0.492	0.048	0	Progenitors
Rad51ap1	0	0.489828	0.494	0.048	0	Progenitors
Cenpp	0	0.489092	0.514	0.035	0	Progenitors
Col12a1	0	0.484264	0.498	0.04	0	Progenitors
Add3	0	0.480577	0.555	0.049	0	Progenitors
Wee1	0	0.47506	0.543	0.062	0	Progenitors
Fignl1	0	0.462591	0.543	0.074	0	Progenitors
Ska1	0	0.45969	0.426	0.007	0	Progenitors
AU020206	0	0.458218	0.498	0.024	0	Progenitors
Cd109	0	0.446807	0.513	0.029	0	Progenitors
Exo1	0	0.442017	0.452	0.009	0	Progenitors
Cp	0	0.439324	0.371	0.013	0	Progenitors
Gas2l3	0	0.428228	0.371	0.012	0	Progenitors
Mlc1	0	0.42744	0.459	0.034	0	Progenitors
Cpne2	0	0.424346	0.402	0.016	0	Progenitors
Sfxn5	0	0.423744	0.495	0.047	0	Progenitors
Cdc45	0	0.418421	0.444	0.025	0	Progenitors
Pter	0	0.410489	0.368	0.013	0	Progenitors
Cit	0	0.405672	0.417	0.021	0	Progenitors
Spdl1	0	0.404697	0.391	0.017	0	Progenitors
Glis3	0	0.399998	0.413	0.018	0	Progenitors
Lpl	0	0.398022	0.412	0.008	0	Progenitors
Crb2	0	0.386693	0.442	0.013	0	Progenitors
Depdc1a	0	0.382144	0.336	0.005	0	Progenitors
Cdca5	0	0.380771	0.418	0.012	0	Progenitors
Stom	0	0.37362	0.4	0.016	0	Progenitors
Tec	0	0.369473	0.403	0.026	0	Progenitors
E2f8	0	0.363045	0.376	0.003	0	Progenitors
Ttk	0	0.351129	0.397	0.019	0	Progenitors
Shmt1	0	0.348312	0.417	0.015	0	Progenitors
Mcm10	0	0.299314	0.343	0.008	0	Progenitors
Spag5	0	0.295848	0.345	0.008	0	Progenitors
Lrr1	0	0.286426	0.368	0.015	0	Progenitors
Serbp1	1.01627e-307	0.660817	1	1	3.15592e-303	Progenitors
Adgrb2	1.26521e-306	0.428558	0.516	0.069	3.92898e-302	Progenitors
Hmgn5	1.62254e-306	0.903881	0.859	0.37	5.03865e-302	Progenitors
Dkk3	1.9947e-305	0.399563	0.382	0.021	6.19434e-301	Progenitors
Kif20a	7.22694e-305	0.40375	0.37	0.017	2.24426e-300	Progenitors
Sparcl1	1.35544e-304	1.08415	0.835	0.288	4.20919e-300	Progenitors
Brca1	9.70881e-304	0.411712	0.416	0.032	3.01497e-299	Progenitors
Anp32e	1.42969e-303	1.04986	0.966	0.833	4.43976e-299	Progenitors
Kdr	1.15708e-302	0.374457	0.33	0.008	3.59318e-298	Progenitors
Cenpn	1.27293e-302	0.313293	0.423	0.033	3.95295e-298	Progenitors
Eme1	1.70984e-302	0.270446	0.36	0.014	5.30975e-298	Progenitors
Syce2	2.12904e-302	0.550816	0.59	0.107	6.61153e-298	Progenitors
Diaph3	4.89801e-302	0.305241	0.373	0.018	1.52103e-297	Progenitors
Pola1	1.27484e-301	0.481713	0.516	0.072	3.95888e-297	Progenitors
Ndrg2	2.33741e-300	1.15569	0.816	0.327	7.25858e-296	Progenitors
Ckap2	1.07197e-299	0.727299	0.541	0.091	3.32889e-295	Progenitors
Cyba	2.31483e-297	0.443552	0.534	0.075	7.18849e-293	Progenitors
Plekha7	1.75356e-296	0.305287	0.376	0.021	5.4455e-292	Progenitors
Igsf9b	3.63315e-295	0.723461	0.716	0.204	1.12824e-290	Progenitors
Rpl14	5.3102e-295	0.698052	1	1	1.64903e-290	Progenitors
Cachd1	2.11233e-294	0.756664	0.805	0.295	6.55964e-290	Progenitors
Fat1	3.73508e-294	0.601537	0.741	0.208	1.15989e-289	Progenitors
Prkca	4.24072e-294	0.53233	0.659	0.153	1.31691e-289	Progenitors
Prss23	6.40462e-294	0.72595	0.598	0.115	1.98889e-289	Progenitors
Ung	3.09071e-292	0.544865	0.388	0.028	9.59789e-288	Progenitors
Hnrnpd	5.1925e-292	0.742009	0.999	0.995	1.61248e-287	Progenitors
Atp1a1	2.95873e-291	0.873113	0.94	0.54	9.18804e-287	Progenitors
Hadh	3.75718e-291	0.555808	0.707	0.182	1.16675e-286	Progenitors
Rpl3	8.7837e-289	0.679415	1	1	2.72769e-284	Progenitors
Cdc20	1.69815e-288	1.25054	0.471	0.062	5.27344e-284	Progenitors
Oat	7.71054e-288	0.891695	0.833	0.36	2.39443e-283	Progenitors
Fzd9	1.37247e-287	0.321885	0.364	0.02	4.26208e-283	Progenitors
Rfc4	1.49387e-287	0.895343	0.828	0.423	4.63906e-283	Progenitors
Efnb3	2.27525e-286	1.06883	0.836	0.375	7.06557e-282	Progenitors
Gnai2	3.66621e-286	0.880065	1	0.964	1.13851e-281	Progenitors
C330027C09Rik	9.87276e-286	0.445267	0.442	0.047	3.06589e-281	Progenitors
Tspan15	2.24781e-285	0.394065	0.477	0.06	6.98036e-281	Progenitors
Dtymk	2.39745e-284	0.86233	0.953	0.773	7.44504e-280	Progenitors
Cited1	7.01535e-284	0.532165	0.497	0.071	2.17855e-279	Progenitors
Nsmce4a	7.3085e-283	0.813006	0.962	0.727	2.26958e-278	Progenitors
Dctpp1	9.26544e-283	0.951714	0.942	0.748	2.87729e-278	Progenitors
Oraov1	5.26132e-282	0.762244	0.713	0.224	1.63385e-277	Progenitors
Ska3	5.27256e-282	0.276257	0.346	0.016	1.63734e-277	Progenitors
Neil3	5.48304e-282	0.363223	0.389	0.029	1.7027e-277	Progenitors
Acot1	1.81029e-281	0.707838	0.685	0.177	5.62167e-277	Progenitors
Alyref	1.98836e-281	0.808608	0.978	0.882	6.17464e-277	Progenitors
Ndufa12	2.10275e-280	0.721679	0.997	0.97	6.52989e-276	Progenitors
Mcm7	4.19176e-280	0.972462	0.921	0.652	1.30171e-275	Progenitors
Kitl	1.93773e-279	0.947747	0.902	0.428	6.01743e-275	Progenitors
Rdm1	2.36485e-277	0.472684	0.519	0.083	7.34382e-273	Progenitors
Notch2	2.61078e-277	0.271201	0.36	0.021	8.10753e-273	Progenitors
Incenp	4.50011e-277	0.903516	0.538	0.109	1.39746e-272	Progenitors
Ift57	2.06019e-276	0.800596	0.896	0.492	6.39772e-272	Progenitors
Yap1	5.57956e-276	0.34292	0.479	0.062	1.73268e-271	Progenitors
Rps16	6.32838e-276	0.626595	1	1	1.96521e-271	Progenitors
Lig1	6.51065e-276	1.24291	0.746	0.303	2.02182e-271	Progenitors
Psrc1	1.07296e-275	0.497607	0.421	0.043	3.33197e-271	Progenitors
Tpi1	1.59836e-274	0.933329	0.972	0.759	4.96353e-270	Progenitors
Rhoc	5.15077e-274	0.693705	0.757	0.235	1.59952e-269	Progenitors
Hspe1	6.91896e-272	0.719884	1	0.989	2.14861e-267	Progenitors
Rps27l	1.73796e-271	0.718053	0.998	0.969	5.39705e-267	Progenitors
Wdr76	1.08153e-270	0.436254	0.486	0.072	3.3586e-266	Progenitors
Cdv3	6.16553e-270	0.82636	0.975	0.855	1.91464e-265	Progenitors
Hist1h2bm	4.77627e-269	0.379861	0.397	0.036	1.48322e-264	Progenitors
Nckap5	1.20334e-268	0.624492	0.723	0.203	3.73686e-264	Progenitors
Siva1	1.46806e-268	0.942777	0.957	0.706	4.55892e-264	Progenitors
Cdc6	9.14239e-267	0.347179	0.295	0.007	2.83908e-262	Progenitors
Kif18a	1.0969e-266	0.412398	0.376	0.03	3.40633e-262	Progenitors
Cdt1	3.14224e-266	0.429127	0.426	0.048	9.75792e-262	Progenitors
Mtap	3.58218e-266	0.509544	0.667	0.18	1.11241e-261	Progenitors
Gja1	3.68838e-266	0.375434	0.443	0.051	1.14539e-261	Progenitors
Nog	5.41538e-266	0.282608	0.34	0.019	1.68169e-261	Progenitors
Timp2	7.94157e-266	0.582712	0.699	0.202	2.46618e-261	Progenitors
Tns3	8.07672e-266	0.26502	0.352	0.022	2.50815e-261	Progenitors
Emp1	1.1347e-265	0.284885	0.287	0.005	3.52369e-261	Progenitors
Cep55	6.14079e-265	0.303973	0.316	0.013	1.90696e-260	Progenitors
Pole2	1.92848e-264	0.281907	0.352	0.022	5.9887e-260	Progenitors
Igfbp5	5.19924e-264	0.778573	0.549	0.102	1.61457e-259	Progenitors
Zwilch	6.97604e-264	0.263003	0.342	0.02	2.16634e-259	Progenitors
Snrpf	1.05592e-263	0.672825	0.997	0.989	3.27906e-259	Progenitors
Dzip1l	2.19215e-263	0.278894	0.379	0.031	6.80751e-259	Progenitors
Rps17	4.2092e-263	0.565383	1	1	1.30713e-258	Progenitors
Lsm2	6.30119e-263	0.799057	0.966	0.839	1.95677e-258	Progenitors
Dtx4	8.08817e-263	0.380576	0.416	0.046	2.5117e-258	Progenitors
Mrfap1	1.46354e-262	0.652213	0.999	0.977	4.54486e-258	Progenitors
Pabpc1	2.13788e-262	0.762818	0.997	0.937	6.63896e-258	Progenitors
Nucks1	2.87299e-262	1.00715	0.975	0.931	8.92177e-258	Progenitors
Plk4	4.44256e-262	0.538983	0.579	0.133	1.37959e-257	Progenitors
Rps19	7.97219e-261	0.663424	1	1	2.47568e-256	Progenitors
Gen1	1.45214e-259	0.27753	0.352	0.024	4.50949e-255	Progenitors
Psmc3ip	3.05554e-259	0.651275	0.743	0.274	9.48867e-255	Progenitors
Ssrp1	3.25884e-259	0.743709	0.963	0.851	1.012e-254	Progenitors
Tmcc3	4.1172e-259	0.479465	0.518	0.093	1.27855e-254	Progenitors
Rpl13	3.99192e-258	0.589236	1	1	1.23965e-253	Progenitors
Rpl12	4.83036e-258	0.759614	0.999	0.998	1.50002e-253	Progenitors
Nr3c1	1.49316e-257	0.288359	0.341	0.021	4.63685e-253	Progenitors
Hist1h2af	4.06877e-257	0.263543	0.264	0.002	1.26352e-252	Progenitors
Anln	5.04201e-257	0.278837	0.291	0.008	1.56575e-252	Progenitors
Prex1	1.69185e-256	0.39496	0.541	0.103	5.25388e-252	Progenitors
Mdk	1.86365e-256	1.01409	0.999	0.83	5.78738e-252	Progenitors
Olig3	2.4955e-256	0.815605	0.906	0.342	7.74952e-252	Progenitors
Hspd1	2.53547e-256	0.753914	0.995	0.978	7.87363e-252	Progenitors
Fen1	4.40293e-256	0.569818	0.642	0.181	1.36729e-251	Progenitors
Skp2	5.516e-255	0.551045	0.663	0.194	1.71294e-250	Progenitors
Supt16	9.90494e-255	0.849531	0.977	0.87	3.07588e-250	Progenitors
Foxm1	1.03257e-254	0.255398	0.326	0.018	3.20655e-250	Progenitors
Nop58	1.47225e-254	0.805662	0.957	0.816	4.57194e-250	Progenitors
Sipa1l1	4.16793e-254	0.584998	0.657	0.179	1.29431e-249	Progenitors
Rif1	1.02552e-253	0.767476	0.845	0.408	3.18464e-249	Progenitors
Gng11	5.06306e-253	0.383712	0.343	0.023	1.57228e-248	Progenitors
Rfc1	3.88586e-252	0.776099	0.841	0.412	1.20672e-247	Progenitors
Chaf1b	1.56385e-251	0.559886	0.518	0.102	4.85638e-247	Progenitors
Gcsh	5.72491e-250	0.740254	0.939	0.644	1.77781e-245	Progenitors
Gpx8	7.69876e-250	0.430667	0.614	0.135	2.39077e-245	Progenitors
Eif4ebp1	8.20588e-250	0.352392	0.48	0.073	2.54825e-245	Progenitors
Tcf19	1.75768e-249	0.318768	0.32	0.018	5.45831e-245	Progenitors
Timm8a1	2.05091e-249	0.67448	0.874	0.461	6.36889e-245	Progenitors
Sapcd2	5.0038e-249	0.360669	0.31	0.015	1.55388e-244	Progenitors
Ppic	5.12683e-249	0.658956	0.856	0.369	1.59209e-244	Progenitors
Pon2	3.80139e-248	0.36634	0.489	0.077	1.18048e-243	Progenitors
Hmgn2	4.53593e-248	1.07475	0.993	0.969	1.40859e-243	Progenitors
Ppia	1.17617e-247	0.521003	1	1	3.65247e-243	Progenitors
Slc16a1	2.61501e-247	0.364677	0.488	0.08	8.12064e-243	Progenitors
Rps18	1.24143e-246	0.697797	1	1	3.85514e-242	Progenitors
Slit2	3.00405e-246	0.896877	0.845	0.413	9.32879e-242	Progenitors
Pole	1.80093e-245	0.273512	0.351	0.028	5.59261e-241	Progenitors
Cavin3	2.2269e-245	0.582269	0.664	0.197	6.91541e-241	Progenitors
Sri	7.67767e-245	0.673123	0.886	0.446	2.38422e-240	Progenitors
Adk	1.66675e-243	0.506551	0.676	0.209	5.17592e-239	Progenitors
Sdc4	3.34744e-243	0.281598	0.348	0.027	1.03951e-238	Progenitors
Pa2g4	6.23342e-243	0.732582	0.972	0.873	1.93573e-238	Progenitors
Pcdh18	6.75685e-243	0.332946	0.412	0.051	2.09827e-238	Progenitors
Ube2t	4.10474e-242	0.422591	0.499	0.093	1.27469e-237	Progenitors
Ssbp2	4.94062e-242	0.609748	0.821	0.344	1.53426e-237	Progenitors
Pcna	1.89697e-241	1.00479	0.74	0.327	5.89085e-237	Progenitors
Hist1h2ap	6.78297e-240	2.78559	0.868	0.555	2.10638e-235	Progenitors
Mms22l	1.05355e-239	0.356653	0.451	0.067	3.2717e-235	Progenitors
Dkc1	3.65482e-239	0.694719	0.865	0.492	1.13497e-234	Progenitors
Zeb2	1.49587e-238	0.702633	0.902	0.414	4.64528e-234	Progenitors
G3bp1	3.02714e-238	0.686684	0.987	0.943	9.4005e-234	Progenitors
Nudc	9.84858e-238	0.69318	0.983	0.943	3.05838e-233	Progenitors
Pmp22	4.62552e-237	0.284084	0.265	0.007	1.43641e-232	Progenitors
Dscc1	7.52763e-237	0.37315	0.367	0.037	2.33763e-232	Progenitors
Aurka	1.77072e-236	0.631183	0.391	0.05	5.49881e-232	Progenitors
Tanc1	2.38372e-236	0.296093	0.377	0.039	7.40241e-232	Progenitors
Rad54l	1.14122e-235	0.270396	0.357	0.033	3.54394e-231	Progenitors
Set	4.8769e-235	0.557289	1	1	1.51447e-230	Progenitors
Mgst1	1.11709e-233	0.793758	0.896	0.448	3.46902e-229	Progenitors
Hist1h2bj	2.23078e-233	0.302077	0.348	0.031	6.92745e-229	Progenitors
Nde1	1.87196e-232	0.672208	0.67	0.215	5.81318e-228	Progenitors
Cdc25c	3.02396e-231	0.263634	0.277	0.011	9.3906e-227	Progenitors
Rps27a	2.49407e-230	0.627164	1	1	7.74507e-226	Progenitors
Rps15	7.38377e-229	0.515382	1	1	2.29296e-224	Progenitors
Mlf1	1.07462e-228	0.402938	0.462	0.081	3.33712e-224	Progenitors
Zfp36l2	2.71315e-228	0.37768	0.467	0.079	8.42542e-224	Progenitors
Dock1	5.38826e-228	0.269354	0.402	0.049	1.67327e-223	Progenitors
Kifc1	7.75868e-228	0.271643	0.313	0.021	2.40938e-223	Progenitors
Hist1h2ak	1.70293e-227	0.445505	0.411	0.058	5.28829e-223	Progenitors
Nap1l1	4.06156e-227	0.707255	1	0.997	1.26128e-222	Progenitors
Plat	1.29905e-226	0.611314	0.576	0.155	4.03407e-222	Progenitors
Serpinh1	4.466e-226	0.786116	0.983	0.626	1.38687e-221	Progenitors
Glo1	5.49465e-226	0.657867	0.956	0.642	1.70631e-221	Progenitors
Ltbp1	5.50621e-226	0.300261	0.339	0.029	1.7099e-221	Progenitors
Vim	1.03706e-225	0.94376	1	0.945	3.22049e-221	Progenitors
1810037I17Rik	1.18921e-225	0.726031	0.957	0.781	3.69296e-221	Progenitors
Hnrnpu	1.21075e-225	0.764618	0.997	0.989	3.75987e-221	Progenitors
H1fx	2.42242e-225	1.11404	0.969	0.913	7.52259e-221	Progenitors
Fth1	3.09547e-225	0.509973	1	1	9.61266e-221	Progenitors
Rpl36a	3.84555e-223	0.621606	0.999	1	1.1942e-218	Progenitors
Rpl18	7.52027e-223	0.562137	1	1	2.33535e-218	Progenitors
Rpl10a	2.0712e-222	0.579614	1	1	6.4319e-218	Progenitors
Dtna	4.59328e-222	0.38941	0.448	0.074	1.4264e-217	Progenitors
Rnaseh2c	8.33852e-222	0.705044	0.938	0.735	2.58944e-217	Progenitors
Brca2	1.273e-221	0.404616	0.518	0.111	3.95317e-217	Progenitors
Rps20	1.75383e-221	0.573656	1	1	5.44635e-217	Progenitors
Ldlrad3	1.00552e-220	0.446381	0.643	0.187	3.12253e-216	Progenitors
Fez1	2.84235e-220	0.892534	0.952	0.66	8.82664e-216	Progenitors
Txn1	1.29429e-219	0.581017	0.997	0.985	4.0193e-215	Progenitors
Itgb8	2.22722e-218	0.51692	0.669	0.212	6.9164e-214	Progenitors
Tuba1c	2.79615e-218	0.710095	0.327	0.031	8.68318e-214	Progenitors
Msx3	6.34254e-218	0.655982	0.686	0.227	1.96961e-213	Progenitors
Fam111a	4.9108e-217	0.509449	0.435	0.077	1.525e-212	Progenitors
Hdgf	2.11095e-216	0.694732	0.987	0.936	6.55535e-212	Progenitors
Galk1	3.06142e-216	0.502346	0.7	0.235	9.50694e-212	Progenitors
Lfng	3.12365e-216	0.28133	0.399	0.055	9.70019e-212	Progenitors
Pdlim4	6.43885e-216	0.390689	0.573	0.133	1.99952e-211	Progenitors
Rad18	6.67075e-216	0.329945	0.426	0.069	2.07154e-211	Progenitors
Hist1h3i	8.81349e-216	0.368753	0.403	0.058	2.73694e-211	Progenitors
Cdk2	1.42451e-215	0.285511	0.392	0.053	4.42367e-211	Progenitors
Rpl8	3.29044e-215	0.519095	1	1	1.02181e-210	Progenitors
Ptges3	3.42453e-215	0.631389	0.994	0.966	1.06345e-210	Progenitors
Mn1	1.03268e-214	0.546238	0.769	0.3	3.2069e-210	Progenitors
Smc1a	1.31869e-214	0.761727	0.964	0.879	4.09506e-210	Progenitors
Slc35f1	2.64678e-214	0.430595	0.604	0.165	8.2193e-210	Progenitors
Snrpb	5.51509e-214	0.568339	0.999	0.981	1.71266e-209	Progenitors
Mdc1	5.73859e-214	0.360752	0.474	0.093	1.78206e-209	Progenitors
Bcl2l12	7.32117e-214	0.375992	0.584	0.143	2.27352e-209	Progenitors
Npm3	2.91227e-213	0.598984	0.846	0.42	9.04377e-209	Progenitors
Rcn1	3.68537e-213	0.648178	0.891	0.464	1.14445e-208	Progenitors
Eef1b2	1.01336e-212	0.532594	1	0.999	3.14688e-208	Progenitors
Idh2	1.19483e-212	0.672148	0.981	0.816	3.71044e-208	Progenitors
Snx5	1.79981e-212	0.548955	0.806	0.36	5.58913e-208	Progenitors
Ccdc18	1.21579e-211	0.359406	0.4	0.059	3.77552e-207	Progenitors
Rpl28	2.02547e-211	0.571541	1	1	6.2899e-207	Progenitors
Hist1h3a	2.22618e-211	0.254355	0.341	0.035	6.91319e-207	Progenitors
Rps12	7.73396e-211	0.587161	1	1	2.4017e-206	Progenitors
Axin2	1.63877e-210	0.692855	0.837	0.436	5.08903e-206	Progenitors
Pfn1	2.73908e-210	0.587392	0.998	0.987	8.50593e-206	Progenitors
Rps13	4.55447e-210	0.482274	1	1	1.41434e-205	Progenitors
Pgk1	5.46979e-210	0.714916	0.981	0.9	1.69859e-205	Progenitors
Cenpu	7.97949e-210	0.335213	0.456	0.084	2.47795e-205	Progenitors
Rps29	1.86788e-209	0.464988	1	1	5.80052e-205	Progenitors
Itga6	3.42863e-209	0.654547	0.785	0.342	1.06473e-204	Progenitors
Hist1h3e	8.73275e-209	0.594843	0.528	0.137	2.71187e-204	Progenitors
Gmpr	3.8494e-208	0.384723	0.347	0.04	1.19539e-203	Progenitors
Ddn	2.8057e-207	0.251799	0.285	0.019	8.71281e-203	Progenitors
Lmnb1	1.26087e-206	0.905618	0.95	0.913	3.91551e-202	Progenitors
Fbxo2	1.94885e-206	0.804099	0.487	0.107	6.05196e-202	Progenitors
Cdh13	2.31061e-206	0.436346	0.432	0.078	7.17537e-202	Progenitors
Cdh6	2.36709e-206	0.377585	0.38	0.052	7.35077e-202	Progenitors
Snrpg	3.87129e-206	0.613086	0.996	0.975	1.20219e-201	Progenitors
Rfc5	5.25158e-206	0.457087	0.612	0.189	1.63083e-201	Progenitors
Nes	6.06335e-206	0.75015	0.725	0.272	1.88291e-201	Progenitors
Rnd1	1.77514e-205	0.346696	0.414	0.069	5.51251e-201	Progenitors
Zfp367	3.2339e-205	0.342803	0.398	0.062	1.00425e-200	Progenitors
Rps8	5.0785e-204	0.480119	1	1	1.57708e-199	Progenitors
Dpy19l1	7.62886e-204	0.382574	0.571	0.149	2.36906e-199	Progenitors
Rbl1	2.73653e-203	0.262039	0.375	0.051	8.49802e-199	Progenitors
Rpl27a	2.85852e-203	0.515869	1	1	8.87685e-199	Progenitors
Metrn	4.19259e-203	0.28003	0.311	0.028	1.30197e-198	Progenitors
Csrp2	9.60685e-202	0.674316	0.937	0.671	2.98331e-197	Progenitors
Rps10	1.46107e-201	0.477068	1	1	4.53721e-197	Progenitors
Hist1h1d	6.60148e-201	0.645667	0.649	0.223	2.05002e-196	Progenitors
Pard3b	1.58835e-200	0.321416	0.439	0.077	4.93246e-196	Progenitors
Hap1	3.00576e-200	0.408061	0.454	0.091	9.33409e-196	Progenitors
Rpl11	4.39245e-200	0.446135	1	1	1.36403e-195	Progenitors
Rps25	1.50466e-199	0.533868	1	0.999	4.67258e-195	Progenitors
Tjp1	3.87098e-199	0.533709	0.757	0.318	1.20209e-194	Progenitors
Rpl4	5.60482e-199	0.544598	0.999	0.999	1.74052e-194	Progenitors
Foxj1	3.41245e-198	0.262664	0.29	0.024	1.0597e-193	Progenitors
Cox7c	5.75775e-198	0.47714	1	1	1.78801e-193	Progenitors
Rpl31	7.34729e-198	0.477085	0.999	0.997	2.28163e-193	Progenitors
Celsr1	9.06682e-197	0.34212	0.431	0.077	2.81561e-192	Progenitors
Prr7	3.52058e-196	0.700625	0.858	0.468	1.09328e-191	Progenitors
Gabrb1	2.92176e-194	0.270491	0.265	0.017	9.07323e-190	Progenitors
Fstl1	3.43585e-194	0.556069	0.794	0.348	1.06697e-189	Progenitors
Rbbp7	8.37098e-194	0.626726	0.936	0.717	2.59952e-189	Progenitors
Gm3764	8.8382e-194	0.803809	0.979	0.883	2.74461e-189	Progenitors
Snrpd2	1.4801e-193	0.491757	0.997	0.994	4.59631e-189	Progenitors
Ak2	5.54235e-193	0.592937	0.913	0.617	1.72112e-188	Progenitors
Gm29478	5.94347e-193	0.425516	0.553	0.145	1.84568e-188	Progenitors
Tnfaip8	2.62579e-192	0.291871	0.407	0.068	8.15412e-188	Progenitors
Lbr	3.82917e-192	0.428113	0.57	0.169	1.18911e-187	Progenitors
Hist1h4i	1.50838e-191	0.628821	0.742	0.338	4.68413e-187	Progenitors
Med25	2.50247e-191	0.56568	0.861	0.494	7.77118e-187	Progenitors
Pkm	1.96311e-190	0.608105	0.998	0.984	6.09623e-186	Progenitors
Exosc8	2.33243e-190	0.586231	0.862	0.569	7.24313e-186	Progenitors
Nol7	2.91408e-190	0.563888	0.99	0.919	9.04939e-186	Progenitors
Haus4	6.06081e-190	0.3337	0.494	0.116	1.88212e-185	Progenitors
Tnc	6.40034e-190	0.260218	0.281	0.023	1.98756e-185	Progenitors
Rpl22	1.00882e-188	0.528339	1	0.998	3.13278e-184	Progenitors
Fn1	1.22133e-188	0.296269	0.415	0.074	3.79272e-184	Progenitors
Rplp2	2.18692e-188	0.49822	1	1	6.79127e-184	Progenitors
Pbdc1	2.83561e-188	0.557159	0.867	0.526	8.80571e-184	Progenitors
Tsen15	1.92011e-186	0.501567	0.744	0.321	5.9627e-182	Progenitors
Mpp6	7.9453e-186	0.626298	0.932	0.661	2.46733e-181	Progenitors
Naa50	8.20476e-186	0.588714	0.876	0.595	2.54791e-181	Progenitors
Sorbs2	1.60599e-185	0.649877	0.785	0.344	4.98724e-181	Progenitors
Umps	4.06716e-185	0.405869	0.594	0.185	1.26302e-180	Progenitors
Rpl32	2.08353e-184	0.490653	1	1	6.47019e-180	Progenitors
Rplp0	1.39158e-183	0.509623	1	1	4.32142e-179	Progenitors
Pold1	4.06235e-183	0.314149	0.449	0.096	1.26152e-178	Progenitors
Hmgn1	8.30797e-183	0.4169	1	1	2.57996e-178	Progenitors
Ipo5	2.24144e-182	0.570891	0.775	0.41	6.96058e-178	Progenitors
Rps3	1.18086e-179	0.478064	1	1	3.66706e-175	Progenitors
Psip1	1.60409e-179	0.52163	1	0.997	4.98136e-175	Progenitors
Mest	3.38264e-179	0.828019	0.829	0.509	1.05044e-174	Progenitors
Lrig3	5.97701e-179	0.328332	0.529	0.139	1.8561e-174	Progenitors
Hnrnpa3	7.12954e-179	0.5797	1	0.996	2.21401e-174	Progenitors
Rpl19	8.32265e-179	0.423516	1	1	2.58452e-174	Progenitors
Chpt1	1.18438e-178	0.359881	0.533	0.145	3.67798e-174	Progenitors
Rpl35a	1.18869e-178	0.470241	1	1	3.69137e-174	Progenitors
Gclm	2.06957e-178	0.711812	0.871	0.599	6.42685e-174	Progenitors
Dnmt1	3.56804e-178	0.772515	0.767	0.459	1.10802e-173	Progenitors
Rpl9	8.04608e-178	0.444256	1	1	2.49863e-173	Progenitors
Scaf11	1.09028e-175	0.611879	0.928	0.704	3.38575e-171	Progenitors
Zfp703	2.43921e-175	0.530479	0.662	0.256	7.57472e-171	Progenitors
Eml1	5.54404e-175	0.325298	0.475	0.117	1.72165e-170	Progenitors
Iqgap2	3.44034e-174	0.262265	0.345	0.052	1.06836e-169	Progenitors
Ptbp1	1.55335e-173	0.50344	0.824	0.421	4.82377e-169	Progenitors
Pcdh10	8.7336e-173	0.577678	0.639	0.235	2.71213e-168	Progenitors
Rps3a1	1.68407e-172	0.483088	1	1	5.22971e-168	Progenitors
Rpl21	8.86996e-172	0.399688	1	1	2.75448e-167	Progenitors
Trip13	2.12418e-171	0.360874	0.504	0.14	6.59644e-167	Progenitors
Tmem97	6.22756e-171	0.344717	0.514	0.14	1.93391e-166	Progenitors
Wnt5a	7.40527e-171	0.668105	0.874	0.477	2.29963e-166	Progenitors
Zfp704	7.49366e-171	0.674471	0.708	0.342	2.32708e-166	Progenitors
Lyar	7.61572e-171	0.57025	0.878	0.596	2.36499e-166	Progenitors
E2f7	1.13902e-169	0.260452	0.353	0.058	3.53711e-165	Progenitors
Bora	1.73571e-169	0.449026	0.449	0.112	5.39007e-165	Progenitors
Smpdl3a	1.82446e-169	0.264876	0.324	0.047	5.66567e-165	Progenitors
Lix1l	8.60642e-169	0.456789	0.594	0.209	2.67264e-164	Progenitors
Trps1	1.39274e-168	0.530702	0.81	0.412	4.32501e-164	Progenitors
Rpl23a	3.25001e-168	0.441854	0.999	1	1.00926e-163	Progenitors
Rps4x	1.36653e-167	0.467606	1	1	4.24361e-163	Progenitors
Cmc2	1.90014e-167	0.491085	0.67	0.292	5.90071e-163	Progenitors
Cd81	3.01941e-167	0.692034	0.96	0.78	9.37647e-163	Progenitors
Gar1	3.18145e-167	0.51871	0.86	0.533	9.87966e-163	Progenitors
Ctnnb1	7.31162e-167	0.563326	0.981	0.894	2.27055e-162	Progenitors
Nrxn3	1.49189e-166	0.707776	0.578	0.205	4.63293e-162	Progenitors
Cdkn3	2.09397e-166	0.341344	0.317	0.046	6.50262e-162	Progenitors
Rab13	3.86193e-166	0.401815	0.67	0.246	1.19928e-161	Progenitors
Plp2	1.57754e-165	0.381709	0.547	0.167	4.89888e-161	Progenitors
Nudt5	3.81735e-165	0.473229	0.795	0.415	1.18544e-160	Progenitors
Snrpd1	4.60232e-165	0.496215	0.993	0.99	1.4292e-160	Progenitors
Hmga2	1.34934e-164	0.276882	0.299	0.039	4.19023e-160	Progenitors
Ppil1	3.58163e-164	0.486214	0.826	0.482	1.11224e-159	Progenitors
Blm	8.0763e-164	0.384242	0.518	0.155	2.50801e-159	Progenitors
Slbp	9.14862e-164	0.801564	0.864	0.643	2.84101e-159	Progenitors
Rpa1	9.19571e-164	0.332793	0.503	0.141	2.85563e-159	Progenitors
Canx	1.26177e-163	0.577036	0.974	0.867	3.91831e-159	Progenitors
Rpl23	2.02108e-163	0.44266	1	1	6.27626e-159	Progenitors
Hmgn3	7.86655e-163	0.641956	0.972	0.803	2.44288e-158	Progenitors
Abca1	1.10984e-162	0.474761	0.583	0.185	3.44651e-158	Progenitors
Lsm3	2.73938e-162	0.556568	0.917	0.791	8.50686e-158	Progenitors
Dctd	1.08533e-161	0.25336	0.38	0.072	3.37038e-157	Progenitors
Slc25a5	1.15238e-161	0.593692	0.994	0.973	3.57859e-157	Progenitors
Hsp90b1	3.51127e-161	0.730722	0.987	0.953	1.09039e-156	Progenitors
Oaz1	4.68888e-161	0.378245	1	1	1.45608e-156	Progenitors
Isoc1	1.23247e-160	0.455963	0.734	0.342	3.82731e-156	Progenitors
Ncapd2	1.70152e-160	0.469919	0.557	0.199	5.28389e-156	Progenitors
Hnrnpa1	4.20108e-160	0.476666	1	1	1.3046e-155	Progenitors
Stag2	7.39824e-160	0.485716	0.751	0.367	2.29745e-155	Progenitors
Prdx6	1.03394e-159	0.590658	0.984	0.791	3.21079e-155	Progenitors
Gemin6	4.27941e-159	0.322251	0.539	0.164	1.32893e-154	Progenitors
Prdm6	7.79281e-159	0.321415	0.463	0.117	2.41998e-154	Progenitors
Hist1h1e	1.02463e-158	1.05779	0.901	0.698	3.18189e-154	Progenitors
Fhl1	1.07701e-158	0.443193	0.673	0.279	3.34456e-154	Progenitors
Cenps	1.12764e-158	0.390757	0.567	0.193	3.50178e-154	Progenitors
Actn1	4.48328e-158	0.350929	0.551	0.175	1.39224e-153	Progenitors
Rpl39	4.89438e-158	0.439616	1	0.999	1.5199e-153	Progenitors
Ppig	2.24338e-157	0.521806	0.987	0.917	6.96659e-153	Progenitors
H2afx	3.23384e-157	1.503	0.821	0.666	1.00424e-152	Progenitors
Rps6	4.18433e-157	0.460552	1	0.999	1.2994e-152	Progenitors
Lsm4	3.36433e-156	0.491486	0.988	0.939	1.04476e-151	Progenitors
Atad5	4.89827e-156	0.416349	0.508	0.158	1.52111e-151	Progenitors
Emg1	1.70223e-155	0.509875	0.967	0.825	5.28612e-151	Progenitors
Srsf10	2.37532e-155	0.534262	0.986	0.941	7.37633e-151	Progenitors
Rpl6	2.42905e-155	0.4022	1	1	7.54318e-151	Progenitors
H2afy	9.61447e-155	0.411252	0.999	0.997	2.98568e-150	Progenitors
Epb41l2	8.303e-154	0.257075	0.389	0.083	2.57841e-149	Progenitors
Hist1h4d	9.5877e-154	1.08181	0.688	0.364	2.97736e-149	Progenitors
6030419C18Rik	9.77437e-154	0.25782	0.333	0.058	3.03533e-149	Progenitors
Car14	1.32464e-153	0.251055	0.351	0.062	4.11355e-149	Progenitors
Smco4	1.3347e-153	0.341613	0.579	0.191	4.14477e-149	Progenitors
Sash1	1.5422e-153	0.304861	0.49	0.134	4.78916e-149	Progenitors
Rgs20	5.2294e-153	0.405946	0.603	0.223	1.62394e-148	Progenitors
Cntln	5.85042e-153	0.430904	0.609	0.231	1.81679e-148	Progenitors
Fam162a	3.29166e-152	0.555024	0.952	0.797	1.02219e-147	Progenitors
Rps26	3.33995e-152	0.484749	0.999	1	1.03719e-147	Progenitors
Tcof1	3.78286e-152	0.455073	0.732	0.363	1.17473e-147	Progenitors
Mpdz	1.21582e-151	0.374372	0.595	0.213	3.77562e-147	Progenitors
Rfc2	6.6205e-151	0.580188	0.856	0.602	2.05593e-146	Progenitors
Lsm6	8.18288e-151	0.518198	0.962	0.916	2.54111e-146	Progenitors
Hist1h3f	1.85197e-150	0.267852	0.346	0.064	5.7511e-146	Progenitors
Vrk1	2.91892e-150	0.414553	0.654	0.281	9.06442e-146	Progenitors
Rdx	5.28954e-150	0.488077	0.994	0.961	1.64261e-145	Progenitors
Pdlim7	5.58699e-150	0.627911	0.913	0.672	1.73498e-145	Progenitors
Tomm7	1.0101e-149	0.459805	0.996	0.978	3.13675e-145	Progenitors
Fos	3.22539e-149	1.61709	0.603	0.268	1.00161e-144	Progenitors
Ncapd3	4.18732e-149	0.457322	0.588	0.235	1.30033e-144	Progenitors
Nop10	4.78793e-149	0.510895	0.981	0.918	1.48684e-144	Progenitors
Rpl36	1.53709e-147	0.419952	1	0.999	4.77329e-143	Progenitors
Rad50	1.6322e-147	0.487143	0.653	0.289	5.06864e-143	Progenitors
Tspo	2.36223e-147	0.261334	0.378	0.081	7.33567e-143	Progenitors
Exosc7	3.82426e-147	0.479983	0.915	0.707	1.18759e-142	Progenitors
Naca	8.75427e-147	0.392768	1	1	2.71855e-142	Progenitors
Tmem107	9.75733e-147	0.357097	0.553	0.193	3.03004e-142	Progenitors
Ppp1r14c	7.88892e-146	0.512187	0.633	0.257	2.44982e-141	Progenitors
Timeless	1.09962e-145	0.337284	0.487	0.147	3.41477e-141	Progenitors
Vars	7.3128e-145	0.36283	0.599	0.228	2.27092e-140	Progenitors
Neto2	2.61091e-144	0.566569	0.803	0.496	8.10793e-140	Progenitors
Msh6	6.25765e-144	0.380271	0.507	0.168	1.94325e-139	Progenitors
Bola3	7.10235e-144	0.433669	0.797	0.425	2.20556e-139	Progenitors
Mybpc1	8.75738e-144	0.334515	0.512	0.15	2.71952e-139	Progenitors
Manea	1.28135e-143	0.470655	0.689	0.328	3.97911e-139	Progenitors
Dbf4	2.38379e-143	0.657417	0.625	0.304	7.40264e-139	Progenitors
Rpl17	5.16239e-143	0.378798	1	1	1.60313e-138	Progenitors
Ost4	6.57894e-143	0.483946	0.987	0.91	2.04303e-138	Progenitors
Hjurp	2.74125e-142	0.649438	0.692	0.384	8.51267e-138	Progenitors
Fam96a	4.41863e-142	0.449357	0.857	0.54	1.37216e-137	Progenitors
Mrpl42	6.04023e-142	0.501385	0.956	0.852	1.87573e-137	Progenitors
Rps15a	6.73839e-142	0.410758	1	0.999	2.09254e-137	Progenitors
Fau	1.24848e-141	0.373392	1	1	3.87704e-137	Progenitors
Rad21	1.32796e-141	0.742995	0.824	0.636	4.12384e-137	Progenitors
Crip1	2.02631e-141	0.497157	0.517	0.169	6.29252e-137	Progenitors
Rmst	4.68588e-141	0.871201	0.927	0.713	1.45515e-136	Progenitors
Kpna2	8.24775e-141	0.600762	0.426	0.125	2.56126e-136	Progenitors
Hnrnpr	1.93123e-140	0.472909	0.994	0.968	5.99723e-136	Progenitors
Rpl5	2.74023e-140	0.428446	0.998	1	8.50952e-136	Progenitors
Fjx1	8.17597e-140	0.848968	0.857	0.578	2.53897e-135	Progenitors
Srsf1	1.19317e-139	0.491934	0.975	0.895	3.70528e-135	Progenitors
Hist2h2bb	2.55128e-139	0.313435	0.304	0.054	7.92273e-135	Progenitors
Snrpa1	6.46587e-139	0.491125	0.962	0.886	2.00791e-134	Progenitors
Akr1b3	1.15455e-138	0.347701	0.563	0.202	3.58533e-134	Progenitors
Tsc22d4	1.5942e-138	0.474939	0.754	0.386	4.95063e-134	Progenitors
Naf1	2.50866e-138	0.300655	0.515	0.167	7.7904e-134	Progenitors
Rpl30	5.25807e-138	0.381659	1	1	1.63284e-133	Progenitors
Rps9	5.87003e-138	0.384408	1	1	1.82288e-133	Progenitors
Nbn	5.88043e-138	0.272239	0.441	0.121	1.82611e-133	Progenitors
Pole3	1.06031e-137	0.473675	0.87	0.633	3.2927e-133	Progenitors
Hpgds	1.94165e-137	0.415407	0.45	0.134	6.0296e-133	Progenitors
Nmral1	3.29218e-137	0.496006	0.707	0.358	1.02235e-132	Progenitors
Rgma	4.77578e-137	0.34767	0.512	0.169	1.48307e-132	Progenitors
Lrp8	9.96311e-137	0.451664	0.629	0.26	3.09394e-132	Progenitors
Sf3b2	1.5481e-136	0.418905	0.997	0.987	4.80745e-132	Progenitors
Ppih	2.03393e-136	0.452825	0.824	0.525	6.31616e-132	Progenitors
Vegfb	6.6253e-136	0.423659	0.717	0.356	2.05742e-131	Progenitors
Cd9	9.57327e-136	0.797195	0.809	0.482	2.97288e-131	Progenitors
Mis18a	1.23369e-135	0.298051	0.472	0.146	3.83109e-131	Progenitors
Cbx3	1.33318e-135	0.44103	0.993	0.992	4.14004e-131	Progenitors
Dhrs4	1.78551e-135	0.34451	0.593	0.227	5.54471e-131	Progenitors
Rnf26	3.06984e-135	0.288598	0.433	0.122	9.53308e-131	Progenitors
Rps24	4.72326e-135	0.327895	1	1	1.46676e-130	Progenitors
Prim2	6.28303e-135	0.369496	0.515	0.183	1.95113e-130	Progenitors
Tle4	6.77479e-135	0.408413	0.692	0.306	2.10384e-130	Progenitors
Rpl24	7.75162e-135	0.342397	1	1	2.40719e-130	Progenitors
Suz12	1.05862e-134	0.51167	0.825	0.556	3.28744e-130	Progenitors
Rara	2.53803e-134	0.401162	0.514	0.178	7.8816e-130	Progenitors
Smchd1	7.87127e-134	0.515964	0.888	0.71	2.44435e-129	Progenitors
Rpa3	9.00307e-132	0.476038	0.801	0.511	2.79581e-127	Progenitors
Selenof	1.13862e-131	0.449168	0.997	0.982	3.53588e-127	Progenitors
Lgals1	3.99527e-131	0.41944	0.661	0.279	1.24069e-126	Progenitors
Fam19a5	4.4315e-131	0.505848	0.835	0.482	1.37616e-126	Progenitors
Nop56	6.1702e-131	0.525777	0.922	0.784	1.91609e-126	Progenitors
Gpsm2	6.91683e-131	0.334149	0.495	0.165	2.14795e-126	Progenitors
Hist1h4h	9.55108e-131	0.3205	0.435	0.126	2.96599e-126	Progenitors
Ppa1	1.03264e-130	0.45106	0.976	0.933	3.20675e-126	Progenitors
Plin3	1.43971e-130	0.266217	0.405	0.105	4.47088e-126	Progenitors
Fam120a	1.84387e-130	0.361118	0.699	0.326	5.72594e-126	Progenitors
Gucy1a1	2.3327e-130	0.416017	0.33	0.071	7.24397e-126	Progenitors
Eif3a	8.00703e-130	0.481451	0.996	0.976	2.4865e-125	Progenitors
Grid2	9.40247e-130	0.440058	0.682	0.317	2.91984e-125	Progenitors
Peg3	1.41427e-129	0.742411	0.775	0.481	4.39188e-125	Progenitors
Itgb3bp	2.90557e-129	0.358179	0.607	0.253	9.02296e-125	Progenitors
Cdk5rap2	7.6033e-129	0.51199	0.751	0.411	2.36113e-124	Progenitors
Draxin	2.15406e-128	0.604847	0.982	0.776	6.68921e-124	Progenitors
Mlec	2.47246e-128	0.442091	0.766	0.434	7.67797e-124	Progenitors
Trim59	2.69273e-128	0.686422	0.75	0.492	8.362e-124	Progenitors
Rbm3	4.08473e-128	0.469221	0.999	0.992	1.26847e-123	Progenitors
Tpd52	6.01442e-128	0.362589	0.581	0.225	1.86772e-123	Progenitors
Pcbp2	1.01117e-127	0.397315	0.999	0.991	3.14009e-123	Progenitors
Snrpd3	1.55689e-127	0.408683	0.993	0.978	4.83478e-123	Progenitors
Ccne1	2.17036e-127	0.277965	0.316	0.065	6.73985e-123	Progenitors
Srsf3	9.05766e-127	0.394143	1	0.999	2.81277e-122	Progenitors
Mettl1	9.9234e-127	0.439851	0.743	0.388	3.08161e-122	Progenitors
Rps21	4.77372e-126	0.417914	1	1	1.48243e-121	Progenitors
Mrpl13	5.19842e-126	0.450406	0.95	0.826	1.61432e-121	Progenitors
Gsr	5.43654e-126	0.388307	0.641	0.3	1.68826e-121	Progenitors
Hint1	1.46648e-125	0.355009	1	1	4.55401e-121	Progenitors
Kcnk1	9.24782e-125	0.302961	0.44	0.132	2.87182e-120	Progenitors
Banf1	1.23728e-124	0.447093	0.978	0.963	3.84226e-120	Progenitors
Mrps6	2.20977e-124	0.564809	0.925	0.72	6.86222e-120	Progenitors
Magt1	6.39529e-123	0.347176	0.624	0.263	1.98599e-118	Progenitors
Pnn	6.78342e-123	0.514092	0.978	0.92	2.10652e-118	Progenitors
Hspa4	9.82896e-123	0.498322	0.962	0.841	3.05229e-118	Progenitors
Haus6	1.55495e-122	0.256046	0.428	0.125	4.82874e-118	Progenitors
Cpne3	3.52867e-122	0.370648	0.673	0.318	1.09579e-117	Progenitors
Eprs	3.94095e-122	0.462945	0.968	0.865	1.22382e-117	Progenitors
Mybbp1a	5.5212e-121	0.381703	0.722	0.376	1.71455e-116	Progenitors
Grb10	1.67208e-120	0.463408	0.884	0.553	5.19247e-116	Progenitors
Srsf7	3.57425e-120	0.435211	0.987	0.986	1.10995e-115	Progenitors
Thrap3	1.00176e-119	0.51357	0.943	0.806	3.11086e-115	Progenitors
Hddc2	1.49451e-119	0.402567	0.752	0.4	4.64104e-115	Progenitors
Ddx46	2.01404e-118	0.454838	0.94	0.774	6.25441e-114	Progenitors
Tfdp2	3.35273e-118	0.427348	0.755	0.406	1.04116e-113	Progenitors
Anp32a	3.57794e-118	0.408103	0.999	0.989	1.11109e-113	Progenitors
Mrps14	6.4319e-118	0.433845	0.982	0.896	1.99736e-113	Progenitors
Rfc3	9.66529e-118	0.586039	0.824	0.605	3.00146e-113	Progenitors
Lage3	2.53073e-117	0.409881	0.879	0.63	7.85894e-113	Progenitors
Eif3i	3.67711e-117	0.384847	0.995	0.971	1.14189e-112	Progenitors
Ctnna1	3.89232e-117	0.372011	0.734	0.368	1.20872e-112	Progenitors
E2f5	5.44436e-117	0.34724	0.533	0.212	1.69069e-112	Progenitors
Park7	8.2765e-117	0.365221	0.998	0.993	2.57018e-112	Progenitors
Ppat	1.38034e-116	0.295493	0.492	0.174	4.2865e-112	Progenitors
Wwc2	4.73025e-116	0.287176	0.498	0.178	1.46893e-111	Progenitors
Parp1	7.02624e-116	0.482635	0.92	0.758	2.18193e-111	Progenitors
Hnrnpm	1.47969e-115	0.42754	0.989	0.967	4.59503e-111	Progenitors
Dcbld1	1.54352e-115	0.277372	0.468	0.155	4.79325e-111	Progenitors
Rps28	2.77337e-114	0.39923	0.999	0.999	8.61243e-110	Progenitors
Pold2	7.57319e-114	0.298721	0.553	0.223	2.35178e-109	Progenitors
Gins2	8.80493e-114	0.485806	0.606	0.295	2.73428e-109	Progenitors
Lman1	9.98832e-114	0.394002	0.831	0.53	3.10177e-109	Progenitors
Txnl1	2.36742e-113	0.386188	0.984	0.944	7.35179e-109	Progenitors
Larp7	2.48932e-113	0.417951	0.79	0.485	7.73034e-109	Progenitors
Gins1	3.65554e-113	0.282082	0.506	0.188	1.13519e-108	Progenitors
Cacna1g	4.69259e-113	0.294666	0.47	0.163	1.45724e-108	Progenitors
Dars	5.98403e-113	0.436459	0.894	0.647	1.85828e-108	Progenitors
Tmem47	6.02276e-113	0.379268	0.697	0.353	1.87031e-108	Progenitors
Sf3b5	6.56632e-113	0.396069	0.978	0.935	2.0391e-108	Progenitors
E2f3	7.33297e-113	0.317528	0.499	0.188	2.27718e-108	Progenitors
Rnaseh2a	5.86688e-112	0.362052	0.644	0.312	1.8219e-107	Progenitors
Rack1	1.54669e-111	0.363526	1	1	4.80308e-107	Progenitors
Nectin3	1.56796e-111	0.389061	0.704	0.371	4.86914e-107	Progenitors
Ide	1.79016e-111	0.380124	0.689	0.355	5.55917e-107	Progenitors
Eny2	3.08586e-111	0.399796	0.987	0.946	9.58283e-107	Progenitors
Rpl7a	8.40275e-111	0.279238	1	1	2.60939e-106	Progenitors
Tspan3	1.42434e-110	0.411224	0.997	0.954	4.42313e-106	Progenitors
Vgll4	1.64081e-110	0.4584	0.85	0.569	5.09538e-106	Progenitors
Prrc2c	1.83506e-110	0.474277	0.982	0.925	5.6986e-106	Progenitors
Gabpb2	2.84773e-110	0.27991	0.509	0.189	8.84334e-106	Progenitors
Nrm	5.12812e-110	0.334475	0.559	0.238	1.59249e-105	Progenitors
Irf2bp2	1.90607e-109	0.473287	0.831	0.54	5.9191e-105	Progenitors
Haus1	2.13294e-109	0.292063	0.546	0.22	6.62363e-105	Progenitors
Etfa	4.71203e-109	0.404426	0.831	0.547	1.46327e-104	Progenitors
Ezh2	4.93579e-109	0.55365	0.972	0.964	1.53276e-104	Progenitors
Higd1a	1.25926e-108	0.469248	0.988	0.955	3.91052e-104	Progenitors
Ubr7	1.88496e-108	0.358616	0.611	0.296	5.85355e-104	Progenitors
U2af1	3.14535e-108	0.37895	0.996	0.979	9.76757e-104	Progenitors
Cacybp	3.81284e-108	0.398155	0.991	0.98	1.18404e-103	Progenitors
Nhp2	2.04264e-107	0.433011	0.937	0.828	6.34322e-103	Progenitors
Flna	6.55266e-107	0.399974	0.819	0.533	2.03486e-102	Progenitors
Idi1	2.26303e-106	0.560258	0.79	0.487	7.02762e-102	Progenitors
Tceal3	4.97329e-106	0.374979	0.571	0.257	1.54441e-101	Progenitors
Ier2	9.29362e-106	0.880261	0.936	0.794	2.88604e-101	Progenitors
Thrsp	9.3677e-106	0.42136	0.358	0.101	2.90905e-101	Progenitors
Cux1	1.04775e-105	0.446206	0.873	0.675	3.25367e-101	Progenitors
Gm42047	1.16814e-105	0.419441	0.329	0.091	3.62753e-101	Progenitors
Tex9	2.73113e-105	0.357011	0.687	0.354	8.48126e-101	Progenitors
Nudt21	3.7567e-105	0.375596	0.983	0.945	1.16661e-100	Progenitors
Ddx39	6.75832e-105	0.475559	0.856	0.691	2.09873e-100	Progenitors
Sae1	1.65719e-104	0.430537	0.946	0.864	5.14625e-100	Progenitors
Pmepa1	2.28216e-104	0.558636	0.923	0.748	7.087e-100	Progenitors
Krcc1	2.45993e-104	0.346052	0.679	0.329	7.63906e-100	Progenitors
Polr2f	2.6403e-104	0.390477	0.986	0.947	8.19918e-100	Progenitors
Eya1	4.44929e-104	0.331027	0.458	0.164	1.38168e-99	Progenitors
Xpot	4.63397e-104	0.254622	0.499	0.187	1.43903e-99	Progenitors
B3glct	6.80999e-104	0.274457	0.49	0.182	2.11478e-99	Progenitors
Dpm3	1.38445e-103	0.388211	0.882	0.631	4.29927e-99	Progenitors
Gnl3	1.8425e-103	0.452624	0.834	0.589	5.7217e-99	Progenitors
Ncor2	2.0267e-103	0.384367	0.765	0.438	6.2937e-99	Progenitors
Ext1	2.25968e-103	0.310697	0.608	0.282	7.01722e-99	Progenitors
Trp53	2.94876e-103	0.391404	0.902	0.681	9.15709e-99	Progenitors
Rsl1d1	3.90218e-103	0.403839	0.967	0.883	1.21178e-98	Progenitors
Pantr1	6.71286e-103	0.467863	0.924	0.668	2.08461e-98	Progenitors
C1qbp	1.07121e-102	0.417129	0.963	0.876	3.32653e-98	Progenitors
Nudcd2	1.07839e-102	0.449258	0.869	0.691	3.34882e-98	Progenitors
Tram1	2.1989e-102	0.304716	0.597	0.271	6.82845e-98	Progenitors
Eln	2.86642e-102	0.598442	0.459	0.155	8.90139e-98	Progenitors
Ppwd1	3.38538e-102	0.375868	0.706	0.401	1.0513e-97	Progenitors
Nup37	6.52694e-102	0.325982	0.58	0.268	2.02687e-97	Progenitors
Pax3	9.0152e-102	0.381688	0.537	0.215	2.79958e-97	Progenitors
Zranb2	1.38514e-101	0.396641	0.988	0.936	4.30142e-97	Progenitors
Trim28	2.57332e-101	0.402487	0.942	0.883	7.99119e-97	Progenitors
Nos1ap	3.41493e-101	0.354365	0.478	0.188	1.06047e-96	Progenitors
Ssbp4	1.14143e-100	0.349307	0.699	0.37	3.5446e-96	Progenitors
Uqcr10	1.23588e-100	0.372367	0.987	0.963	3.83792e-96	Progenitors
Rrbp1	1.71734e-100	0.435369	0.826	0.571	5.33301e-96	Progenitors
Smad5	2.78285e-100	0.328533	0.636	0.316	8.64185e-96	Progenitors
Mier1	3.38439e-100	0.412272	0.859	0.61	1.05099e-95	Progenitors
Hpf1	3.83492e-100	0.44023	0.923	0.814	1.1909e-95	Progenitors
Msn	6.79985e-100	0.306292	0.614	0.269	2.11162e-95	Progenitors
Ddx39b	7.03547e-100	0.378846	0.992	0.979	2.1848e-95	Progenitors
Fubp1	7.28415e-100	0.364447	0.998	0.994	2.26202e-95	Progenitors
Pold3	7.4473e-100	0.387367	0.692	0.398	2.31269e-95	Progenitors
Ddx1	1.30054e-99	0.386604	0.93	0.792	4.0387e-95	Progenitors
Asah1	1.37735e-99	0.315278	0.593	0.269	4.27721e-95	Progenitors
Mphosph10	2.12238e-99	0.369745	0.842	0.561	6.59082e-95	Progenitors
Cep192	3.21454e-99	0.288057	0.497	0.199	9.98243e-95	Progenitors
Eci1	6.59089e-99	0.355062	0.732	0.41	2.04673e-94	Progenitors
Rpl26	7.27694e-99	0.302345	1	1	2.25978e-94	Progenitors
Rps23	8.66313e-99	0.342751	1	1	2.69025e-94	Progenitors
Kcne1l	1.0712e-98	0.42285	0.735	0.412	3.3265e-94	Progenitors
Fbxl7	1.95775e-98	0.477477	0.685	0.358	6.0796e-94	Progenitors
Nfic	3.10333e-98	0.378278	0.727	0.406	9.63708e-94	Progenitors
Cse1l	4.43981e-98	0.334136	0.685	0.379	1.37874e-93	Progenitors
Tgif2	9.32146e-98	0.258857	0.575	0.235	2.89469e-93	Progenitors
Neo1	9.90787e-98	0.27236	0.468	0.177	3.07679e-93	Progenitors
Cenpx	1.9524e-97	0.428998	0.844	0.63	6.06299e-93	Progenitors
Zfp91	1.96878e-97	0.37914	0.98	0.938	6.11385e-93	Progenitors
Atm	2.21604e-97	0.251069	0.46	0.171	6.88169e-93	Progenitors
Ucp2	2.4523e-97	0.39472	0.606	0.279	7.61538e-93	Progenitors
Ptprd	3.04708e-97	0.474864	0.884	0.644	9.46239e-93	Progenitors
Luc7l3	4.46162e-97	0.400074	0.99	0.952	1.38551e-92	Progenitors
Mat2a	5.27195e-97	0.447618	0.979	0.899	1.63715e-92	Progenitors
Casp8ap2	1.22669e-96	0.465952	0.797	0.553	3.80937e-92	Progenitors
Arhgap5	1.90267e-96	0.443035	0.933	0.797	5.90854e-92	Progenitors
Tpr	2.88168e-96	0.430716	0.982	0.947	8.94877e-92	Progenitors
Rpl29	4.2764e-96	0.282498	1	0.999	1.32799e-91	Progenitors
Pdlim5	6.62484e-96	0.30862	0.537	0.232	2.05728e-91	Progenitors
Rnaseh2b	1.26368e-95	0.322543	0.685	0.368	3.92422e-91	Progenitors
Cetn3	3.28414e-95	0.36939	0.987	0.945	1.01986e-90	Progenitors
Klhl25	3.40167e-95	0.300429	0.452	0.169	1.05635e-90	Progenitors
Pnp	9.56956e-95	0.257031	0.522	0.217	2.97173e-90	Progenitors
Jpt2	1.07096e-94	0.33614	0.653	0.351	3.32575e-90	Progenitors
Tmed10	5.35755e-94	0.40952	0.95	0.836	1.66373e-89	Progenitors
Myl12a	5.365e-94	0.363098	0.907	0.666	1.66605e-89	Progenitors
Ssb	7.69044e-94	0.317662	0.997	0.995	2.38819e-89	Progenitors
Tm9sf3	8.83304e-94	0.395427	0.9	0.711	2.74301e-89	Progenitors
Tardbp	9.83449e-94	0.403042	0.939	0.818	3.054e-89	Progenitors
Psat1	1.32525e-93	0.39217	0.721	0.428	4.11542e-89	Progenitors
Mpst	2.38685e-93	0.380728	0.761	0.48	7.41211e-89	Progenitors
Nxt1	2.63054e-93	0.372586	0.75	0.491	8.16887e-89	Progenitors
Wdr12	3.37572e-93	0.342086	0.73	0.429	1.04829e-88	Progenitors
Smc3	4.55872e-93	0.404649	0.985	0.948	1.41566e-88	Progenitors
Srsf2	5.29142e-93	0.382047	0.997	0.992	1.6432e-88	Progenitors
Rps27	7.65602e-93	0.348953	1	0.999	2.3775e-88	Progenitors
Ctdspl2	7.93248e-93	0.368234	0.674	0.395	2.46335e-88	Progenitors
Jam3	1.06674e-92	0.380856	0.876	0.58	3.31265e-88	Progenitors
Ssr2	1.88895e-92	0.367594	0.97	0.876	5.86595e-88	Progenitors
Inhbb	1.96162e-92	0.34054	0.601	0.286	6.09163e-88	Progenitors
Eftud2	2.41078e-92	0.365134	0.783	0.537	7.48645e-88	Progenitors
Rps11	2.52936e-92	0.311466	1	1	7.85468e-88	Progenitors
Bex1	5.52892e-92	0.449266	0.93	0.707	1.71695e-87	Progenitors
Nit2	6.00874e-92	0.264476	0.574	0.26	1.86595e-87	Progenitors
Magoh	6.83661e-92	0.382707	0.947	0.887	2.12304e-87	Progenitors
Psmg4	8.85342e-92	0.361828	0.912	0.697	2.74934e-87	Progenitors
Hmbs	1.16901e-91	0.312947	0.659	0.352	3.63024e-87	Progenitors
Bmpr1a	1.72861e-91	0.339964	0.72	0.419	5.36802e-87	Progenitors
Klhl5	2.76001e-91	0.329871	0.447	0.174	8.57092e-87	Progenitors
Nolc1	1.11461e-90	0.398616	0.784	0.541	3.46132e-86	Progenitors
Wbp11	2.34923e-90	0.376761	0.86	0.694	7.2953e-86	Progenitors
Atic	2.53136e-90	0.352595	0.724	0.427	7.8609e-86	Progenitors
Ormdl2	3.13721e-90	0.29085	0.66	0.337	9.74228e-86	Progenitors
Rpl36al	3.34172e-90	0.359784	0.991	0.97	1.03774e-85	Progenitors
Eif5a	4.47801e-90	0.355275	1	1	1.3906e-85	Progenitors
Cinp	4.60047e-90	0.291331	0.598	0.293	1.42863e-85	Progenitors
Rps5	1.12961e-89	0.323765	1	1	3.50789e-85	Progenitors
Hspa9	1.21744e-89	0.367026	0.916	0.766	3.78063e-85	Progenitors
Fxn	1.85855e-89	0.313548	0.598	0.298	5.77153e-85	Progenitors
Tmem9	4.72465e-89	0.307767	0.645	0.329	1.46719e-84	Progenitors
Gmps	5.75297e-89	0.410607	0.915	0.779	1.78653e-84	Progenitors
Abce1	6.15098e-89	0.362913	0.806	0.546	1.91013e-84	Progenitors
Snrnp40	8.3299e-89	0.363533	0.911	0.789	2.58677e-84	Progenitors
Atp5e	1.14052e-88	0.299086	1	0.998	3.54178e-84	Progenitors
Gspt1	2.81033e-88	0.384054	0.972	0.894	8.72719e-84	Progenitors
Srrm1	4.65075e-88	0.385715	0.986	0.935	1.44424e-83	Progenitors
Tead2	6.98196e-88	0.352982	0.946	0.598	2.16818e-83	Progenitors
Pimreg	7.18438e-88	0.466909	0.42	0.174	2.23104e-83	Progenitors
Actl6a	1.46432e-87	0.356455	0.93	0.807	4.54731e-83	Progenitors
Polr1d	1.68175e-87	0.341358	0.987	0.94	5.2225e-83	Progenitors
Rhoa	2.6948e-87	0.33331	0.989	0.953	8.36843e-83	Progenitors
Prpf4b	3.08763e-87	0.414335	0.95	0.836	9.58833e-83	Progenitors
Tex30	4.45958e-87	0.305836	0.663	0.367	1.38488e-82	Progenitors
A430005L14Rik	5.10777e-87	0.320485	0.719	0.432	1.58617e-82	Progenitors
Rcbtb2	8.59697e-87	0.363311	0.839	0.602	2.6697e-82	Progenitors
Cd63	1.65572e-86	0.452704	0.999	0.889	5.14168e-82	Progenitors
Epha4	1.6899e-86	0.344285	0.591	0.271	5.24782e-82	Progenitors
Rpl18a	1.8759e-86	0.324961	1	1	5.82542e-82	Progenitors
Mad2l2	2.23676e-86	0.410533	0.823	0.572	6.94604e-82	Progenitors
Tmem165	2.26581e-86	0.35371	0.811	0.585	7.03625e-82	Progenitors
Spcs2	3.01897e-86	0.349361	0.997	0.974	9.3751e-82	Progenitors
Mrpl33	3.53225e-86	0.352483	0.968	0.878	1.0969e-81	Progenitors
Smap1	4.28145e-86	0.36052	0.984	0.927	1.32956e-81	Progenitors
Parp2	5.69166e-86	0.318168	0.677	0.38	1.76749e-81	Progenitors
Lap3	8.94819e-86	0.316342	0.662	0.351	2.77877e-81	Progenitors
Nedd4	1.46546e-85	0.328628	0.997	0.992	4.55083e-81	Progenitors
Nudcd1	1.80072e-85	0.260878	0.558	0.259	5.59195e-81	Progenitors
Rpl37a	3.99671e-85	0.274754	1	1	1.24114e-80	Progenitors
Tfdp1	4.65319e-85	0.40369	0.76	0.526	1.445e-80	Progenitors
Gm10073	5.13004e-85	0.29591	0.619	0.316	1.59308e-80	Progenitors
Rbbp8	5.61634e-85	0.291866	0.55	0.259	1.7441e-80	Progenitors
Egr1	8.00431e-85	0.915994	0.548	0.282	2.48566e-80	Progenitors
Snu13	1.1537e-84	0.330133	0.992	0.972	3.5827e-80	Progenitors
Pfkl	1.22442e-84	0.362661	0.669	0.387	3.80232e-80	Progenitors
Ddx27	1.84726e-84	0.357524	0.723	0.459	5.73648e-80	Progenitors
2810004N23Rik	9.48916e-84	0.37033	0.874	0.656	2.94677e-79	Progenitors
Rps14	1.22055e-83	0.289066	1	1	3.79031e-79	Progenitors
Hspa14	1.34604e-83	0.353449	0.796	0.564	4.17999e-79	Progenitors
Etaa1	1.16745e-82	0.333527	0.72	0.442	3.62541e-78	Progenitors
Cep57	2.00121e-82	0.385265	0.756	0.528	6.21457e-78	Progenitors
Smim11	3.43373e-82	0.344537	0.898	0.659	1.06631e-77	Progenitors
Tfam	6.60876e-82	0.310956	0.758	0.498	2.05228e-77	Progenitors
Pdcd5	8.37229e-82	0.334634	0.996	0.979	2.59993e-77	Progenitors
Ppid	1.08552e-81	0.359366	0.927	0.803	3.37097e-77	Progenitors
Ddx18	1.33036e-81	0.365407	0.888	0.688	4.13131e-77	Progenitors
Pcm1	1.45597e-81	0.413021	0.925	0.843	4.52138e-77	Progenitors
Cnn3	3.23808e-81	0.383992	0.992	0.956	1.00555e-76	Progenitors
Smc6	7.23929e-81	0.416679	0.932	0.862	2.24809e-76	Progenitors
Ssbp1	7.7303e-81	0.321859	0.977	0.89	2.40057e-76	Progenitors
Baz1b	1.16431e-80	0.438134	0.861	0.698	3.61566e-76	Progenitors
Cacng4	1.71089e-80	0.489547	0.916	0.735	5.31298e-76	Progenitors
Loxl1	2.69969e-80	0.252014	0.386	0.135	8.3836e-76	Progenitors
Ndufa13	4.38678e-80	0.31323	0.999	0.992	1.36227e-75	Progenitors
Hsp90aa1	4.39797e-80	0.275665	1	1	1.36575e-75	Progenitors
Lrrc75b	4.41561e-80	0.260463	0.368	0.133	1.37122e-75	Progenitors
Ifitm2	6.09933e-80	0.460247	0.874	0.613	1.89408e-75	Progenitors
Twsg1	6.39528e-80	0.280426	0.63	0.342	1.98599e-75	Progenitors
Tead1	1.02723e-79	0.337329	0.851	0.605	3.18996e-75	Progenitors
Ctcf	2.52625e-79	0.412775	0.956	0.907	7.84502e-75	Progenitors
Fbl	3.32492e-79	0.347296	0.971	0.883	1.03252e-74	Progenitors
Ddx21	5.86159e-79	0.413447	0.761	0.518	1.82026e-74	Progenitors
Mis12	7.64048e-79	0.329853	0.628	0.366	2.37267e-74	Progenitors
Amd1	7.72767e-79	0.276927	0.565	0.287	2.39975e-74	Progenitors
Cct3	8.02821e-79	0.311848	0.997	0.98	2.49308e-74	Progenitors
Stoml2	8.53237e-79	0.340628	0.912	0.739	2.64964e-74	Progenitors
Exosc3	8.82021e-79	0.296676	0.777	0.512	2.73903e-74	Progenitors
Ak3	1.22217e-78	0.295596	0.59	0.311	3.79534e-74	Progenitors
Gkap1	1.49413e-78	0.386339	0.919	0.743	4.63988e-74	Progenitors
Smim15	1.68451e-78	0.305841	0.704	0.407	5.23106e-74	Progenitors
Mrpl28	1.81945e-78	0.333519	0.949	0.875	5.65011e-74	Progenitors
Rnf168	2.89707e-78	0.357302	0.63	0.365	8.99656e-74	Progenitors
Eed	3.23848e-78	0.268428	0.629	0.337	1.00568e-73	Progenitors
St13	5.52836e-78	0.335009	0.989	0.954	1.71678e-73	Progenitors
Erg28	6.4416e-78	0.319334	0.862	0.653	2.00037e-73	Progenitors
Cmss1	7.65513e-78	0.272614	0.625	0.334	2.37722e-73	Progenitors
Bckdk	8.80818e-78	0.257888	0.599	0.307	2.73529e-73	Progenitors
Psmg2	3.95447e-77	0.306698	0.773	0.514	1.22802e-72	Progenitors
Adsl	6.71337e-77	0.288741	0.665	0.377	2.08477e-72	Progenitors
Rcc1	6.81098e-77	0.25106	0.536	0.261	2.11508e-72	Progenitors
Cbx1	9.68825e-77	0.352021	0.996	0.981	3.00859e-72	Progenitors
Atp5d	1.13533e-76	0.279904	0.996	0.993	3.52565e-72	Progenitors
Hnrnpc	1.15941e-76	0.30167	0.998	0.988	3.60043e-72	Progenitors
Rpl7	1.4063e-76	0.260848	1	1	4.36713e-72	Progenitors
Rbbp4	2.66903e-76	0.31689	0.988	0.968	8.28841e-72	Progenitors
Emc8	6.04378e-76	0.330635	0.897	0.733	1.87684e-71	Progenitors
Pkn2	8.16636e-76	0.363033	0.899	0.763	2.53598e-71	Progenitors
Calu	1.81538e-75	0.334251	0.793	0.55	5.63748e-71	Progenitors
Gng12	1.90368e-75	0.253859	0.517	0.241	5.9117e-71	Progenitors
Sf3a3	2.26896e-75	0.328835	0.876	0.724	7.04604e-71	Progenitors
Luc7l2	2.33201e-75	0.337176	0.993	0.961	7.24184e-71	Progenitors
Phf5a	3.63467e-75	0.31989	0.964	0.915	1.12871e-70	Progenitors
Lef1	4.35603e-75	0.296428	0.502	0.233	1.35272e-70	Progenitors
Usp37	8.29304e-75	0.299689	0.568	0.303	2.57532e-70	Progenitors
Pds5a	2.4819e-74	0.320137	0.747	0.493	7.70729e-70	Progenitors
Bet1	2.76508e-74	0.278939	0.715	0.43	8.58669e-70	Progenitors
Prmt5	4.98625e-74	0.310354	0.785	0.54	1.54843e-69	Progenitors
S100a11	5.28797e-74	0.294517	0.635	0.337	1.64213e-69	Progenitors
Naa10	6.93464e-74	0.329149	0.848	0.654	2.15348e-69	Progenitors
Eif2s1	8.67179e-74	0.336183	0.954	0.882	2.69294e-69	Progenitors
Prkd3	8.7875e-74	0.259853	0.598	0.308	2.72887e-69	Progenitors
Tpm1	9.09008e-74	0.403897	0.907	0.767	2.82283e-69	Progenitors
Msh2	9.16674e-74	0.362533	0.7	0.449	2.84664e-69	Progenitors
Pcnp	1.36637e-73	0.334316	0.947	0.845	4.24312e-69	Progenitors
Tmem14c	1.48492e-73	0.34095	0.936	0.812	4.61127e-69	Progenitors
Nup43	6.76603e-73	0.281184	0.69	0.422	2.10112e-68	Progenitors
Gart	1.1865e-72	0.270746	0.603	0.323	3.68454e-68	Progenitors
Wapl	1.30261e-72	0.326479	0.863	0.676	4.04513e-68	Progenitors
Cabin1	1.3814e-72	0.351268	0.765	0.499	4.28981e-68	Progenitors
Nsmce2	1.44314e-72	0.309113	0.841	0.68	4.48152e-68	Progenitors
Tbl1x	1.78791e-72	0.314068	0.858	0.638	5.55218e-68	Progenitors
Ndufb11	2.79729e-72	0.297005	0.997	0.974	8.6867e-68	Progenitors
Taf1	3.51682e-72	0.327819	0.658	0.405	1.09211e-67	Progenitors
Rpn2	3.9578e-72	0.309221	0.834	0.598	1.22905e-67	Progenitors
1500011K16Rik	5.49218e-72	0.310844	0.692	0.406	1.70554e-67	Progenitors
Gfer	5.69894e-72	0.288973	0.711	0.446	1.76975e-67	Progenitors
Eif2s2	5.80516e-72	0.297322	0.997	0.992	1.80273e-67	Progenitors
Tgif1	7.0562e-72	0.270222	0.671	0.378	2.19123e-67	Progenitors
Bri3bp	2.88304e-71	0.281052	0.723	0.453	8.95299e-67	Progenitors
Kpnb1	3.85765e-71	0.34332	0.845	0.671	1.19795e-66	Progenitors
Txndc12	4.54376e-71	0.292406	0.756	0.502	1.41102e-66	Progenitors
Rexo2	1.15935e-70	0.31582	0.765	0.507	3.60025e-66	Progenitors
Ckap5	1.23416e-70	0.608435	0.775	0.649	3.83257e-66	Progenitors
Dcps	1.9248e-70	0.287357	0.765	0.516	5.97729e-66	Progenitors
Srrm2	1.95912e-70	0.302033	0.998	0.994	6.08384e-66	Progenitors
Rrp15	4.08967e-70	0.285785	0.688	0.409	1.27001e-65	Progenitors
Rpl7l1	4.41678e-70	0.328477	0.892	0.731	1.37159e-65	Progenitors
Rcn3	7.30421e-70	0.262289	0.592	0.301	2.26825e-65	Progenitors
Smo	8.29794e-70	0.263392	0.712	0.431	2.57684e-65	Progenitors
Mid1ip1	2.55523e-69	0.381088	0.649	0.395	7.93502e-65	Progenitors
Phf10	2.69776e-69	0.274442	0.705	0.43	8.37761e-65	Progenitors
Tcf3	3.1277e-69	0.302685	0.874	0.669	9.71275e-65	Progenitors
Pea15a	5.19173e-69	0.464095	0.848	0.662	1.61224e-64	Progenitors
Ncaph2	2.38089e-68	0.262797	0.614	0.353	7.3936e-64	Progenitors
Mrpl12	2.74176e-68	0.313999	0.942	0.854	8.51425e-64	Progenitors
Atp2b1	2.86375e-68	0.381376	0.924	0.806	8.89309e-64	Progenitors
Aldh2	4.53514e-68	0.295835	0.69	0.427	1.40834e-63	Progenitors
Rbp1	6.2308e-68	0.507888	0.285	0.095	1.93491e-63	Progenitors
Cadm1	7.04722e-68	0.313934	0.853	0.598	2.18844e-63	Progenitors
Fundc2	8.7689e-68	0.339671	0.868	0.672	2.72309e-63	Progenitors
Srp9	1.50165e-67	0.292577	0.98	0.93	4.66321e-63	Progenitors
Rpl13a	1.56861e-67	0.292841	0.993	0.974	4.87115e-63	Progenitors
Zfp422	2.46218e-67	0.311056	0.941	0.86	7.64604e-63	Progenitors
Evi5	1.14915e-66	0.299354	0.745	0.49	3.56858e-62	Progenitors
Scrn1	1.66219e-66	0.468128	0.624	0.388	5.16176e-62	Progenitors
Pfkfb3	1.7834e-66	0.252716	0.447	0.207	5.53818e-62	Progenitors
Polr2m	2.03627e-66	0.297538	0.973	0.91	6.32342e-62	Progenitors
Clic4	4.92773e-66	0.333729	0.835	0.664	1.53026e-61	Progenitors
Ndufa2	6.33184e-66	0.273251	0.997	0.99	1.96629e-61	Progenitors
Chchd3	1.19913e-65	0.285623	0.811	0.604	3.72379e-61	Progenitors
Rrs1	1.44312e-65	0.2874	0.719	0.454	4.48146e-61	Progenitors
Pdia3	3.75624e-65	0.374364	0.972	0.914	1.16646e-60	Progenitors
Ftsj3	4.348e-65	0.251282	0.582	0.317	1.35023e-60	Progenitors
Anapc11	5.54779e-65	0.298145	0.972	0.941	1.72281e-60	Progenitors
D030056L22Rik	2.02091e-64	0.345427	0.86	0.763	6.27572e-60	Progenitors
Xpo1	2.09406e-64	0.324322	0.797	0.591	6.50288e-60	Progenitors
Aifm1	2.22283e-64	0.272882	0.7	0.44	6.90277e-60	Progenitors
Cntrl	2.24713e-64	0.254456	0.463	0.22	6.97822e-60	Progenitors
Snw1	2.79916e-64	0.292318	0.971	0.907	8.69251e-60	Progenitors
Wdr43	3.18428e-64	0.311997	0.794	0.576	9.88846e-60	Progenitors
Pds5b	4.95533e-64	0.29565	0.665	0.423	1.53883e-59	Progenitors
Ccnd3	1.17855e-63	0.258989	0.54	0.285	3.65987e-59	Progenitors
Oxct1	2.17649e-63	0.350427	0.956	0.852	6.75886e-59	Progenitors
Ppp1r7	2.39312e-63	0.28305	0.765	0.525	7.4316e-59	Progenitors
Gins4	3.58316e-63	0.279054	0.646	0.404	1.11271e-58	Progenitors
Bex4	4.12453e-63	0.333326	0.923	0.788	1.28083e-58	Progenitors
Dcaf8	1.8064e-62	0.283911	0.811	0.58	5.60961e-58	Progenitors
Wdr61	4.77579e-62	0.288977	0.896	0.721	1.48307e-57	Progenitors
Rnf144a	6.03273e-62	0.277817	0.609	0.354	1.8734e-57	Progenitors
Acp1	1.14827e-61	0.282096	0.977	0.936	3.56584e-57	Progenitors
Eif3m	1.49757e-61	0.271486	0.992	0.968	4.65054e-57	Progenitors
Bsg	1.51462e-61	0.279824	0.995	0.988	4.70349e-57	Progenitors
Nme4	3.55209e-61	0.252218	0.704	0.436	1.10306e-56	Progenitors
Wdr83os	4.19081e-61	0.304677	0.921	0.764	1.30141e-56	Progenitors
Orc2	5.43135e-61	0.273924	0.689	0.447	1.68665e-56	Progenitors
Nfix	6.02364e-61	0.304571	1	0.981	1.87058e-56	Progenitors
Ssr1	1.61708e-60	0.293226	0.832	0.626	5.02168e-56	Progenitors
Sf3b3	2.52133e-60	0.290823	0.886	0.72	7.82974e-56	Progenitors
Ola1	2.6169e-60	0.303814	0.944	0.824	8.12653e-56	Progenitors
Fxr1	3.16035e-60	0.295405	0.886	0.731	9.81416e-56	Progenitors
Abcd3	3.35183e-60	0.291323	0.689	0.441	1.04088e-55	Progenitors
Hsph1	3.85344e-60	0.315277	0.869	0.698	1.19665e-55	Progenitors
Terf1	5.05695e-60	0.319121	0.593	0.368	1.57038e-55	Progenitors
Sesn3	5.59985e-60	0.256217	0.664	0.39	1.73898e-55	Progenitors
Trmt112	1.94855e-59	0.281007	0.987	0.948	6.05103e-55	Progenitors
Mrpl17	2.1952e-59	0.301352	0.915	0.791	6.81697e-55	Progenitors
Etf1	3.72219e-59	0.296106	0.846	0.666	1.15589e-54	Progenitors
Kmt5a	1.09826e-58	0.346012	0.891	0.816	3.41054e-54	Progenitors
Eif3b	1.14405e-58	0.301759	0.841	0.671	3.55275e-54	Progenitors
Mrpl51	1.76837e-58	0.312209	0.925	0.837	5.49151e-54	Progenitors
Thap12	1.9324e-58	0.289835	0.762	0.543	6.00087e-54	Progenitors
Eif3c	4.93739e-58	0.284989	0.994	0.976	1.53326e-53	Progenitors
Pdia6	5.15198e-58	0.312026	0.992	0.966	1.5999e-53	Progenitors
Etfb	6.26405e-58	0.296836	0.881	0.72	1.94524e-53	Progenitors
Lsm7	8.5618e-58	0.282893	0.965	0.911	2.65878e-53	Progenitors
Ybx3	1.01737e-57	0.322367	0.853	0.714	3.15935e-53	Progenitors
Exosc1	1.46538e-57	0.277696	0.71	0.481	4.55058e-53	Progenitors
Dhx9	2.33583e-57	0.370255	0.916	0.813	7.2537e-53	Progenitors
Hsd17b10	2.66211e-57	0.30941	0.947	0.822	8.26691e-53	Progenitors
Sfxn1	2.86233e-57	0.319997	0.89	0.74	8.88867e-53	Progenitors
Cebpz	3.60124e-57	0.298293	0.874	0.688	1.11833e-52	Progenitors
Prpf8	6.48866e-57	0.27601	0.754	0.54	2.01499e-52	Progenitors
Elavl1	7.58585e-57	0.283082	0.948	0.87	2.35571e-52	Progenitors
Sf1	7.88116e-57	0.276843	0.841	0.682	2.44742e-52	Progenitors
Tmem167	1.15696e-56	0.269398	0.967	0.915	3.59283e-52	Progenitors
U2af2	1.79609e-56	0.285727	0.922	0.814	5.57758e-52	Progenitors
Knop1	2.1318e-56	0.277026	0.93	0.81	6.6201e-52	Progenitors
Esd	4.6056e-56	0.264088	0.988	0.944	1.43022e-51	Progenitors
Hdac1	5.62212e-56	0.263322	0.778	0.546	1.74589e-51	Progenitors
Mta1	7.7996e-56	0.272305	0.79	0.594	2.42209e-51	Progenitors
Srpr	2.23199e-55	0.257259	0.671	0.434	6.93123e-51	Progenitors
Ndufaf8	3.14046e-55	0.271686	0.771	0.537	9.75239e-51	Progenitors
Hnrnpul1	3.21436e-55	0.272451	0.773	0.568	9.98188e-51	Progenitors
Ruvbl1	3.62571e-55	0.277374	0.885	0.713	1.12593e-50	Progenitors
Eif4a3	4.46247e-55	0.27642	0.936	0.867	1.38578e-50	Progenitors
Zc3h14	5.98463e-55	0.28481	0.845	0.689	1.85847e-50	Progenitors
Eif4g1	1.39308e-54	0.316348	0.868	0.725	4.32606e-50	Progenitors
Dag1	2.17575e-54	0.262864	0.7	0.462	6.75657e-50	Progenitors
Rpp30	2.80513e-54	0.257754	0.723	0.498	8.71104e-50	Progenitors
Snx3	3.05885e-54	0.267615	0.969	0.903	9.49896e-50	Progenitors
Mettl9	4.91821e-54	0.267253	0.98	0.938	1.5273e-49	Progenitors
Arvcf	1.08343e-53	0.282232	0.563	0.338	3.36448e-49	Progenitors
Fkbp2	1.30662e-53	0.296247	0.842	0.69	4.05758e-49	Progenitors
Esf1	1.50508e-53	0.287101	0.898	0.763	4.67386e-49	Progenitors
2023-03-02	2.2697e-53	0.261768	0.702	0.467	7.04833e-49	Progenitors
Gjc1	9.38174e-53	0.294102	0.814	0.629	2.9134e-48	Progenitors
Tpm4	1.03606e-52	0.282241	0.926	0.783	3.21738e-48	Progenitors
B9d1	1.19226e-52	0.266548	0.698	0.462	3.70244e-48	Progenitors
Ski	2.57913e-52	0.263771	0.699	0.479	8.00923e-48	Progenitors
Orc6	2.70217e-52	0.337669	0.806	0.692	8.39132e-48	Progenitors
Snrnp200	2.86932e-52	0.256897	0.738	0.512	8.91039e-48	Progenitors
Aprt	4.13429e-52	0.365355	0.901	0.772	1.28386e-47	Progenitors
Hmgxb4	9.47091e-52	0.2625	0.698	0.484	2.9411e-47	Progenitors
Tcea1	2.62849e-51	0.282427	0.922	0.804	8.16252e-47	Progenitors
Sdha	5.21406e-51	0.260477	0.877	0.72	1.61917e-46	Progenitors
Ruvbl2	6.04067e-51	0.267656	0.82	0.65	1.87587e-46	Progenitors
Bclaf1	6.18115e-51	0.28361	0.975	0.945	1.91949e-46	Progenitors
Oard1	6.49168e-51	0.258793	0.774	0.579	2.01593e-46	Progenitors
Fam181b	7.98096e-51	0.334999	0.732	0.522	2.47841e-46	Progenitors
Ubr5	8.22637e-51	0.286702	0.795	0.601	2.55462e-46	Progenitors
Dpy30	1.21731e-50	0.262628	0.963	0.893	3.78025e-46	Progenitors
Galnt1	2.26808e-50	0.255554	0.73	0.515	7.04328e-46	Progenitors
Hnrnpl	2.41259e-50	0.287618	0.948	0.875	7.49207e-46	Progenitors
Fam92a	3.92551e-50	0.277226	0.885	0.742	1.21903e-45	Progenitors
Sfpq	4.27916e-50	0.2908	0.995	0.992	1.32885e-45	Progenitors
Lsm14a	4.32752e-50	0.250075	0.753	0.537	1.34387e-45	Progenitors
Ift27	7.78889e-50	0.277362	0.815	0.649	2.41876e-45	Progenitors
Ubap2	8.87326e-50	0.267507	0.765	0.576	2.7555e-45	Progenitors
Reep3	9.72095e-50	0.278269	0.842	0.671	3.01874e-45	Progenitors
Mrto4	1.19981e-49	0.255099	0.877	0.741	3.7259e-45	Progenitors
Huwe1	1.31178e-49	0.29345	0.907	0.804	4.07359e-45	Progenitors
Ralgps2	1.46058e-49	0.315128	0.962	0.885	4.53568e-45	Progenitors
Tcerg1	2.05153e-49	0.290124	0.846	0.714	6.37083e-45	Progenitors
Cd3eap	4.07239e-49	0.262889	0.624	0.395	1.26464e-44	Progenitors
Eif1ax	5.50992e-49	0.253554	0.979	0.959	1.71105e-44	Progenitors
Pdia4	6.49067e-49	0.25753	0.744	0.531	2.01561e-44	Progenitors
Dnmt3a	9.70969e-49	0.259081	0.719	0.485	3.01525e-44	Progenitors
Cggbp1	1.26871e-48	0.281305	0.925	0.835	3.93985e-44	Progenitors
Ppp1r9a	1.76002e-48	0.273994	0.74	0.522	5.46556e-44	Progenitors
Naa38	2.4533e-48	0.257364	0.812	0.62	7.61847e-44	Progenitors
Cfap20	3.68269e-48	0.258335	0.888	0.732	1.14362e-43	Progenitors
0610010K14Rik	6.29247e-48	0.252129	0.771	0.57	1.95406e-43	Progenitors
Pnrc2	7.24972e-48	0.277071	0.72	0.512	2.25133e-43	Progenitors
Mrpl18	8.11786e-48	0.310594	0.913	0.857	2.52092e-43	Progenitors
Rap1a	8.84788e-48	0.258718	0.876	0.754	2.74762e-43	Progenitors
Txnip	1.22286e-47	0.280703	0.72	0.465	3.79748e-43	Progenitors
Uhrf2	1.57897e-47	0.276268	0.847	0.696	4.90332e-43	Progenitors
Lsm8	3.17016e-47	0.270621	0.929	0.866	9.84462e-43	Progenitors
B230118H07Rik	3.74776e-47	0.252393	0.589	0.363	1.16383e-42	Progenitors
Snrpa	3.85439e-47	0.258434	0.954	0.896	1.19694e-42	Progenitors
Taf1d	4.47232e-47	0.316775	0.913	0.848	1.38884e-42	Progenitors
Rwdd1	4.49355e-47	0.258224	0.985	0.967	1.39543e-42	Progenitors
Stag1	5.49743e-47	0.294093	0.8	0.652	1.70717e-42	Progenitors
Dhx15	6.52743e-47	0.267948	0.918	0.816	2.02703e-42	Progenitors
Wnk1	1.36151e-46	0.272902	0.822	0.648	4.22804e-42	Progenitors
Rcc2	3.08405e-46	0.259815	0.926	0.838	9.57722e-42	Progenitors
Polr2a	3.5313e-46	0.252284	0.801	0.62	1.09661e-41	Progenitors
Osgep	4.40756e-46	0.250778	0.814	0.639	1.36873e-41	Progenitors
Noc2l	4.45491e-46	0.262459	0.686	0.485	1.38343e-41	Progenitors
Racgap1	8.69977e-46	0.53891	0.63	0.508	2.70163e-41	Progenitors
Mycn	1.32295e-45	0.300744	0.68	0.481	4.10828e-41	Progenitors
Junb	2.04013e-45	0.332783	0.341	0.168	6.33543e-41	Progenitors
Pou3f3	4.34229e-45	0.278595	0.765	0.556	1.34846e-40	Progenitors
Smarca5	6.07621e-45	0.268197	0.991	0.967	1.88691e-40	Progenitors
Nudt4	1.3607e-44	0.299785	0.802	0.641	4.22552e-40	Progenitors
Atrx	1.94362e-44	0.280716	0.989	0.956	6.03571e-40	Progenitors
Hdlbp	2.01857e-44	0.263431	0.804	0.634	6.26846e-40	Progenitors
Nrip1	7.63426e-44	0.288571	0.764	0.564	2.37074e-39	Progenitors
Dap	3.73142e-43	0.284577	0.628	0.428	1.15875e-38	Progenitors
2310039H08Rik	4.78647e-43	0.251771	0.728	0.52	1.48639e-38	Progenitors
Pttg1	6.10302e-43	0.351176	0.541	0.336	1.89523e-38	Progenitors
Tpbg	3.92548e-42	0.327828	0.659	0.447	1.21902e-37	Progenitors
Srrt	9.17406e-42	0.260751	0.826	0.68	2.84891e-37	Progenitors
Asph	2.82769e-41	0.302988	0.573	0.36	8.7811e-37	Progenitors
Pgp	3.16379e-41	0.280168	0.821	0.7	9.82483e-37	Progenitors
Atp2a2	3.0235e-40	0.271392	0.85	0.705	9.38917e-36	Progenitors
Arl6ip6	7.15223e-40	0.278155	0.751	0.578	2.22105e-35	Progenitors
Scd2	6.73876e-39	0.303325	0.987	0.946	2.09266e-34	Progenitors
Ppp1r1a	1.35703e-38	0.323898	0.826	0.68	4.21411e-34	Progenitors
Gm10076	1.46444e-38	0.656854	0.982	0.946	4.54766e-34	Progenitors
Rbmx	1.7895e-38	0.257835	0.908	0.816	5.55711e-34	Progenitors
Rpl35	2.42135e-38	0.305057	0.998	0.998	7.51925e-34	Progenitors
Erh	1.0961e-37	0.349129	0.967	0.92	3.40384e-33	Progenitors
Cenpv	1.31807e-37	0.251447	0.942	0.898	4.09313e-33	Progenitors
Tubb4b	2.53234e-37	0.819916	0.899	0.892	7.86393e-33	Progenitors
Gcc2	1.57504e-36	0.277568	0.761	0.591	4.89112e-32	Progenitors
Slc39a10	1.46043e-35	0.251442	0.782	0.616	4.53523e-31	Progenitors
Pax6	2.87705e-34	0.26916	0.999	0.918	8.93439e-30	Progenitors
Mir9-3hg	5.0109e-33	0.29136	0.801	0.662	1.55608e-28	Progenitors
Igsf3	7.64424e-33	0.257043	0.795	0.658	2.37384e-28	Progenitors
Atp1b1	1.66456e-32	0.286499	0.546	0.374	5.16911e-28	Progenitors
H1f0	1.26878e-31	0.40547	0.973	0.927	3.94006e-27	Progenitors
Fam213a	1.72513e-31	0.250104	0.715	0.529	5.35723e-27	Progenitors
Bub3	1.71638e-30	0.494449	0.876	0.87	5.33006e-26	Progenitors
Lxn	2.33352e-29	0.391502	0.484	0.33	7.24651e-25	Progenitors
Arl6ip1	1.19319e-27	1.00067	0.953	0.942	3.70534e-23	Progenitors
Cald1	1.33942e-27	0.428595	0.934	0.821	4.15942e-23	Progenitors
Jun	1.19585e-21	0.376258	0.937	0.833	3.71359e-17	Progenitors
G2e3	1.56408e-19	0.260504	0.548	0.449	4.85709e-15	Progenitors
Ttr	1.84193e-16	0.333012	0.644	0.515	5.71992e-12	Progenitors
Ube2s	2.88911e-15	0.60891	0.984	0.995	8.97185e-11	Progenitors
Cst3	1.60169e-14	0.406097	0.994	0.978	4.97388e-10	Progenitors
Nkd1	0	1.92061	0.994	0.514	0	Intermediate progenitors
Hes6	0	1.70973	0.998	0.817	0	Intermediate progenitors
Atoh1	0	1.46407	0.994	0.569	0	Intermediate progenitors
Gadd45g	9.27746e-297	2.19327	0.994	0.812	2.88102e-292	Intermediate progenitors
Rpl18a	2.39073e-288	0.735475	1	1	7.42418e-284	Intermediate progenitors
Rps9	5.3768e-283	0.655278	1	1	1.66971e-278	Intermediate progenitors
Rps26	1.30111e-282	0.794	1	1	4.04047e-278	Intermediate progenitors
Eef1a1	3.47846e-272	0.568323	1	1	1.0802e-267	Intermediate progenitors
Rps5	1.31863e-269	0.662092	1	1	4.09486e-265	Intermediate progenitors
Rack1	8.37173e-266	0.704711	1	1	2.59976e-261	Intermediate progenitors
Mycl	3.4098e-261	0.89461	0.894	0.445	1.05888e-256	Intermediate progenitors
Rpl37	3.52451e-260	0.650412	1	1	1.0945e-255	Intermediate progenitors
Mfng	4.6343e-260	0.960882	0.922	0.39	1.43914e-255	Intermediate progenitors
Rps27a	1.0424e-256	0.741503	1	1	3.23707e-252	Intermediate progenitors
Rps3a1	3.88864e-256	0.699518	1	1	1.20758e-251	Intermediate progenitors
Rpl23	8.33535e-256	0.627939	1	1	2.58846e-251	Intermediate progenitors
Rps11	2.30739e-252	0.609647	1	1	7.16537e-248	Intermediate progenitors
Rps18	8.18493e-251	0.807582	0.999	1	2.54175e-246	Intermediate progenitors
Btbd17	2.37421e-250	1.24442	0.89	0.417	7.37287e-246	Intermediate progenitors
Hes5	1.10861e-247	1.78226	0.889	0.354	3.44269e-243	Intermediate progenitors
Rpl19	1.79816e-247	0.606199	1	1	5.584e-243	Intermediate progenitors
Rpl9	4.19452e-247	0.632961	1	1	1.30256e-242	Intermediate progenitors
Rps6	1.25748e-246	0.704581	1	0.999	3.90498e-242	Intermediate progenitors
Rpl32	1.06178e-243	0.648371	1	1	3.29724e-239	Intermediate progenitors
Rpl6	6.43043e-243	0.600713	1	1	1.99691e-238	Intermediate progenitors
Rpl30	1.0346e-242	0.603834	1	1	3.21285e-238	Intermediate progenitors
Cd63	2.37891e-242	1.1136	1	0.897	7.38748e-238	Intermediate progenitors
Rpl15	1.02057e-241	0.500732	1	1	3.16927e-237	Intermediate progenitors
Rps25	1.35444e-240	0.708943	1	0.999	4.20607e-236	Intermediate progenitors
Rpl12	5.73134e-240	0.835277	0.999	0.998	1.77981e-235	Intermediate progenitors
Rpl35a	1.14126e-239	0.637314	1	1	3.54408e-235	Intermediate progenitors
S100a6	2.51654e-237	2.01817	0.819	0.321	7.81486e-233	Intermediate progenitors
Rpl28	6.93461e-237	0.705251	1	1	2.15347e-232	Intermediate progenitors
Rpl27a	1.12354e-235	0.635465	1	1	3.48904e-231	Intermediate progenitors
Rps8	4.14667e-235	0.585041	1	1	1.28771e-230	Intermediate progenitors
Rpl8	7.61249e-234	0.62307	1	1	2.36398e-229	Intermediate progenitors
Rpl10a	7.62691e-234	0.69337	1	1	2.36846e-229	Intermediate progenitors
Naca	4.63602e-232	0.615292	1	1	1.43967e-227	Intermediate progenitors
Rpl26	3.76466e-231	0.547521	0.999	1	1.16908e-226	Intermediate progenitors
Rps23	7.22643e-230	0.586611	1	1	2.24409e-225	Intermediate progenitors
Rps28	1.79968e-229	0.666864	0.999	0.999	5.58874e-225	Intermediate progenitors
Rpl18	4.32673e-229	0.65982	1	1	1.34362e-224	Intermediate progenitors
Dll1	6.37345e-229	0.805524	0.62	0.161	1.97921e-224	Intermediate progenitors
Rpl36	2.27944e-228	0.636857	1	0.999	7.07857e-224	Intermediate progenitors
Rps15a	2.9262e-228	0.596933	1	0.999	9.08704e-224	Intermediate progenitors
Rpl5	6.80691e-228	0.670061	1	0.999	2.11382e-223	Intermediate progenitors
Rassf4	5.71357e-225	1.18755	0.951	0.553	1.77429e-220	Intermediate progenitors
Rpl22	5.69021e-223	0.679851	1	0.999	1.76704e-218	Intermediate progenitors
Rps14	1.68351e-221	0.528372	1	1	5.22797e-217	Intermediate progenitors
Rpl17	5.89655e-221	0.561797	1	1	1.83111e-216	Intermediate progenitors
Rps3	4.45531e-220	0.602316	1	1	1.38355e-215	Intermediate progenitors
Rps12	1.74952e-219	0.673942	1	1	5.43295e-215	Intermediate progenitors
Rasl11b	1.78118e-217	1.16491	0.853	0.43	5.53126e-213	Intermediate progenitors
Rpl13	1.7583e-216	0.607987	1	1	5.46023e-212	Intermediate progenitors
Rpl3	4.54484e-216	0.670429	1	1	1.41135e-211	Intermediate progenitors
Rps16	5.34334e-215	0.627972	1	1	1.65932e-210	Intermediate progenitors
Rps20	5.7163e-215	0.629612	1	1	1.77514e-210	Intermediate progenitors
Tead2	9.50217e-214	0.877964	0.975	0.618	2.9508e-209	Intermediate progenitors
Rpl24	1.22357e-213	0.529743	1	1	3.79969e-209	Intermediate progenitors
Rps21	1.55972e-211	0.653898	1	1	4.84354e-207	Intermediate progenitors
Slit1	1.69007e-211	0.51594	0.528	0.111	5.24834e-207	Intermediate progenitors
Wls	1.60638e-207	0.977036	0.955	0.478	4.98844e-203	Intermediate progenitors
Rpl34	2.22228e-205	0.475288	1	1	6.90107e-201	Intermediate progenitors
Rps10	2.65726e-204	0.548689	1	1	8.25184e-200	Intermediate progenitors
Emid1	4.14755e-204	0.68711	0.581	0.156	1.28798e-199	Intermediate progenitors
Rps13	1.63438e-203	0.5406	1	1	5.07539e-199	Intermediate progenitors
Rplp2	4.39523e-203	0.593465	1	1	1.36489e-198	Intermediate progenitors
Eya2	8.59142e-203	0.620011	0.554	0.132	2.66798e-198	Intermediate progenitors
Rpl14	1.09696e-202	0.642565	1	1	3.4065e-198	Intermediate progenitors
Cbfa2t3	2.42307e-202	0.938783	0.933	0.52	7.52462e-198	Intermediate progenitors
Rpl13a	1.26154e-201	0.715244	0.999	0.974	3.91757e-197	Intermediate progenitors
Rplp0	1.39976e-201	0.598277	1	1	4.34681e-197	Intermediate progenitors
Rps27	6.34489e-198	0.606953	1	0.999	1.97034e-193	Intermediate progenitors
Hsd11b2	2.16801e-196	1.37254	0.795	0.358	6.73253e-192	Intermediate progenitors
Prdx6	5.09946e-195	0.834899	0.981	0.806	1.58359e-190	Intermediate progenitors
Rpl4	4.23483e-193	0.6207	1	0.999	1.31508e-188	Intermediate progenitors
Rnf182	1.95152e-191	1.00137	0.936	0.72	6.06024e-187	Intermediate progenitors
Cdk2ap1	6.08181e-191	0.843442	0.998	0.964	1.88865e-186	Intermediate progenitors
Vps37b	1.18302e-190	0.891249	0.975	0.813	3.67374e-186	Intermediate progenitors
Fau	1.40743e-190	0.509593	1	1	4.37064e-186	Intermediate progenitors
Hoxb3os	6.02026e-189	0.899727	0.922	0.599	1.86953e-184	Intermediate progenitors
Rps4x	8.16484e-189	0.557738	1	1	2.53551e-184	Intermediate progenitors
Rpl36a	2.55349e-188	0.668041	1	0.999	7.9296e-184	Intermediate progenitors
Rpl11	4.75994e-188	0.491813	1	1	1.47815e-183	Intermediate progenitors
Rpsa	4.38676e-185	0.660822	1	1	1.36226e-180	Intermediate progenitors
Rpl38	3.37815e-184	0.503464	1	1	1.04905e-179	Intermediate progenitors
Rps29	1.1545e-183	0.512027	1	1	3.58518e-179	Intermediate progenitors
Rpl37a	1.2234e-183	0.484018	1	1	3.79913e-179	Intermediate progenitors
Rps19	5.70924e-183	0.622073	1	1	1.77295e-178	Intermediate progenitors
Serpinh1	4.2465e-181	0.877136	0.961	0.656	1.31871e-176	Intermediate progenitors
Zeb1	7.56108e-180	0.958982	0.954	0.721	2.34802e-175	Intermediate progenitors
Tpt1	1.70182e-179	0.391202	1	1	5.28483e-175	Intermediate progenitors
Loxl1	2.56757e-179	0.467641	0.532	0.128	7.97334e-175	Intermediate progenitors
Rpl39	4.05251e-179	0.555922	1	0.999	1.25847e-174	Intermediate progenitors
Sema7a	1.02326e-178	0.768074	0.767	0.319	3.17763e-174	Intermediate progenitors
Rps2	1.2709e-178	0.698461	1	1	3.94666e-174	Intermediate progenitors
Col18a1	1.29053e-178	0.566973	0.523	0.135	4.00761e-174	Intermediate progenitors
Chodl	4.60091e-177	0.851606	0.706	0.263	1.42877e-172	Intermediate progenitors
Rpl7	1.64396e-173	0.45478	1	1	5.10516e-169	Intermediate progenitors
Rps24	4.02146e-173	0.431447	1	1	1.24883e-168	Intermediate progenitors
Eln	5.92742e-172	1.36636	0.559	0.16	1.8407e-167	Intermediate progenitors
Mfap2	7.20119e-172	0.927244	0.954	0.789	2.23626e-167	Intermediate progenitors
Eef1g	2.44368e-169	0.499357	1	0.999	7.5886e-165	Intermediate progenitors
Hsp90ab1	2.5191e-167	0.312456	1	1	7.8228e-163	Intermediate progenitors
Rpl21	3.90046e-167	0.443213	1	1	1.21125e-162	Intermediate progenitors
Rpl7a	1.77641e-166	0.421102	1	1	5.51645e-162	Intermediate progenitors
Mdga1	1.39598e-165	0.75377	0.932	0.697	4.33509e-161	Intermediate progenitors
Chd7	3.02224e-162	0.760068	0.987	0.936	9.38527e-158	Intermediate progenitors
Btg2	1.62694e-161	0.854579	0.965	0.74	5.05229e-157	Intermediate progenitors
Sp5	2.01295e-161	0.562814	0.424	0.088	6.25101e-157	Intermediate progenitors
Lrrn2	8.67427e-159	0.502191	0.587	0.191	2.69371e-154	Intermediate progenitors
Btbd11	8.9866e-159	0.715676	0.869	0.501	2.7907e-154	Intermediate progenitors
Kcnq3	9.09871e-158	0.648288	0.642	0.25	2.82551e-153	Intermediate progenitors
Mdk	1.32281e-157	0.882145	0.996	0.843	4.10785e-153	Intermediate progenitors
Fgfr4	3.39915e-157	0.331538	0.362	0.061	1.05557e-152	Intermediate progenitors
Abracl	3.31571e-156	0.733237	0.994	0.942	1.02966e-151	Intermediate progenitors
Btf3	2.04866e-155	0.390167	0.999	1	6.36191e-151	Intermediate progenitors
Hnrnpa1	2.74325e-154	0.482333	1	1	8.51888e-150	Intermediate progenitors
Olig3	2.00658e-153	0.823986	0.859	0.392	6.23125e-149	Intermediate progenitors
Npm1	3.6496e-153	0.610522	1	0.999	1.13335e-148	Intermediate progenitors
Kcnf1	1.02368e-152	0.299921	0.302	0.04	3.17895e-148	Intermediate progenitors
Rplp1	1.30195e-152	0.608534	1	1	4.04308e-148	Intermediate progenitors
Eef2	8.4734e-151	0.455929	1	0.999	2.63133e-146	Intermediate progenitors
Hey1	5.35086e-150	0.873526	0.806	0.41	1.66166e-145	Intermediate progenitors
Rpl27	2.91824e-145	0.479077	1	0.997	9.0623e-141	Intermediate progenitors
Rpl41	3.71499e-141	0.459806	1	1	1.15365e-136	Intermediate progenitors
Rpl29	2.2742e-140	0.402701	1	0.999	7.0623e-136	Intermediate progenitors
Odc1	2.09642e-139	0.643695	0.998	0.945	6.51022e-135	Intermediate progenitors
Gm38534	3.75422e-138	0.723835	0.728	0.336	1.16584e-133	Intermediate progenitors
Eef1b2	5.53692e-138	0.477129	1	0.999	1.71944e-133	Intermediate progenitors
Draxin	1.73815e-135	0.730999	0.989	0.79	5.39766e-131	Intermediate progenitors
Sparcl1	5.56301e-133	0.843316	0.741	0.345	1.72754e-128	Intermediate progenitors
Grb10	6.64294e-133	0.687812	0.901	0.575	2.0629e-128	Intermediate progenitors
Mfap4	1.99444e-132	1.18015	0.806	0.426	6.19353e-128	Intermediate progenitors
Rps7	4.97981e-131	0.318231	1	1	1.54643e-126	Intermediate progenitors
Cdk4	9.68809e-131	0.446677	1	0.997	3.00854e-126	Intermediate progenitors
Stk17b	3.70662e-129	0.470679	0.565	0.207	1.15105e-124	Intermediate progenitors
Rps15	1.10548e-128	0.436072	1	1	3.43296e-124	Intermediate progenitors
Foxp2	7.06322e-128	0.525319	0.544	0.193	2.19341e-123	Intermediate progenitors
Vegfa	7.79877e-127	0.465322	0.524	0.186	2.42183e-122	Intermediate progenitors
Eif3f	1.64759e-126	0.428716	0.999	0.999	5.11643e-122	Intermediate progenitors
Gng5	2.71533e-126	0.56087	0.998	0.98	8.43219e-122	Intermediate progenitors
Svil	8.7567e-126	0.90325	0.504	0.176	2.7193e-121	Intermediate progenitors
Cct2	1.39145e-125	0.44998	0.999	0.996	4.321e-121	Intermediate progenitors
Cxcr4	5.41893e-123	0.59958	0.903	0.609	1.68279e-118	Intermediate progenitors
Tgif2	1.137e-121	0.482217	0.611	0.254	3.53085e-117	Intermediate progenitors
Ddit4	1.83226e-121	0.723159	0.942	0.738	5.6899e-117	Intermediate progenitors
Cog1	6.49468e-121	0.603879	0.748	0.426	2.01686e-116	Intermediate progenitors
Rpl23a	1.40344e-120	0.435109	0.999	1	4.35824e-116	Intermediate progenitors
Jam3	1.00565e-119	0.608805	0.87	0.603	3.12296e-115	Intermediate progenitors
Tgfb2	3.61511e-117	0.773151	0.762	0.408	1.12264e-112	Intermediate progenitors
Pabpc1	5.29919e-117	0.542582	0.994	0.942	1.64561e-112	Intermediate progenitors
Gm17322	1.13321e-116	0.611952	0.437	0.125	3.51908e-112	Intermediate progenitors
Sox2	4.02429e-116	0.676429	0.921	0.524	1.2497e-111	Intermediate progenitors
Nek6	4.85332e-114	0.534625	0.748	0.408	1.50715e-109	Intermediate progenitors
Arl4c	2.68825e-113	0.735766	0.966	0.859	8.34808e-109	Intermediate progenitors
Shb	3.21028e-112	0.390962	0.475	0.157	9.9692e-108	Intermediate progenitors
Sdk2	4.14261e-112	0.366257	0.463	0.148	1.28645e-107	Intermediate progenitors
Tox3	6.65428e-112	0.638982	0.982	0.783	2.06642e-107	Intermediate progenitors
Unc5a	6.68079e-112	0.339096	0.41	0.119	2.07465e-107	Intermediate progenitors
Rps17	4.58169e-110	0.397962	1	1	1.4228e-105	Intermediate progenitors
Cct3	6.22557e-110	0.458311	0.993	0.982	1.93329e-105	Intermediate progenitors
Npc2	5.31423e-108	0.52901	0.988	0.946	1.65028e-103	Intermediate progenitors
Atp5g2	1.85226e-107	0.445894	0.999	0.996	5.75202e-103	Intermediate progenitors
Rpl10	2.60561e-107	0.344968	1	1	8.09145e-103	Intermediate progenitors
Gtpbp4	7.58446e-107	0.533846	0.948	0.848	2.35528e-102	Intermediate progenitors
Rpl31	4.08525e-106	0.400916	1	0.997	1.26863e-101	Intermediate progenitors
Pax6	6.60426e-106	0.588592	0.996	0.924	2.05089e-101	Intermediate progenitors
Sipa1l2	6.81792e-106	0.490979	0.683	0.363	2.11724e-101	Intermediate progenitors
Zeb2	8.35322e-106	0.57091	0.819	0.465	2.59401e-101	Intermediate progenitors
Snhg6	2.18183e-105	0.547868	0.939	0.824	6.77544e-101	Intermediate progenitors
Hsd17b11	8.14376e-104	0.33428	0.4	0.122	2.52896e-99	Intermediate progenitors
Smpd2	1.02673e-103	0.405914	0.559	0.24	3.18842e-99	Intermediate progenitors
Srrm4	2.40244e-103	0.708634	0.925	0.744	7.46055e-99	Intermediate progenitors
Glrx	1.6916e-101	0.559239	0.788	0.5	5.25309e-97	Intermediate progenitors
Gse1	2.54836e-101	0.597083	0.953	0.716	7.91368e-97	Intermediate progenitors
Chst15	3.2261e-101	0.512864	0.744	0.427	1.00183e-96	Intermediate progenitors
Hspe1	2.08501e-100	0.472082	0.995	0.991	6.4748e-96	Intermediate progenitors
Pantr1	2.69122e-99	0.60926	0.918	0.688	8.3573e-95	Intermediate progenitors
Ppib	3.70306e-99	0.462334	0.996	0.993	1.14995e-94	Intermediate progenitors
Wnt5a	1.14324e-98	0.576998	0.837	0.513	3.55023e-94	Intermediate progenitors
Ppp1r14b	8.12696e-96	0.41333	1	1	2.52375e-91	Intermediate progenitors
Mrps33	1.22483e-93	0.415406	0.995	0.988	3.80358e-89	Intermediate progenitors
Eif3m	1.74189e-93	0.436539	0.991	0.97	5.40926e-89	Intermediate progenitors
Brd7	5.23558e-93	0.556675	0.908	0.791	1.62586e-88	Intermediate progenitors
Chtop	7.18845e-93	0.510083	0.94	0.857	2.2323e-88	Intermediate progenitors
Trp53	1.18452e-92	0.506015	0.879	0.701	3.6784e-88	Intermediate progenitors
Efna4	3.42464e-92	0.464535	0.72	0.406	1.06349e-87	Intermediate progenitors
Snrpf	4.21528e-92	0.430665	1	0.989	1.30901e-87	Intermediate progenitors
Rpl22l1	4.58982e-92	0.496992	0.998	0.977	1.42532e-87	Intermediate progenitors
Aff1	1.49841e-91	0.299271	0.415	0.143	4.65317e-87	Intermediate progenitors
Snrpe	1.6146e-90	0.338953	1	1	5.01398e-86	Intermediate progenitors
E130114P18Rik	4.56124e-90	0.568931	0.88	0.522	1.41645e-85	Intermediate progenitors
St6galnac5	1.10886e-88	0.707749	0.673	0.396	3.44346e-84	Intermediate progenitors
Bcl7a	2.02695e-88	0.513302	0.959	0.896	6.29449e-84	Intermediate progenitors
Rps27l	2.65343e-87	0.40423	0.996	0.972	8.23995e-83	Intermediate progenitors
S100a13	6.03787e-87	0.397576	0.353	0.108	1.875e-82	Intermediate progenitors
Pkm	9.46806e-87	0.528542	0.991	0.986	2.94021e-82	Intermediate progenitors
Adarb2	1.96853e-85	0.506838	0.813	0.516	6.11307e-81	Intermediate progenitors
Ncor2	1.28938e-84	0.491372	0.731	0.468	4.00403e-80	Intermediate progenitors
Plagl1	1.78472e-84	0.436833	0.461	0.186	5.54227e-80	Intermediate progenitors
Mtcl1	1.24562e-83	0.536302	0.824	0.622	3.86815e-79	Intermediate progenitors
Rpl35	1.56851e-83	0.508489	1	0.998	4.87085e-79	Intermediate progenitors
Zbtb20	2.44008e-82	0.65174	0.943	0.768	7.57741e-78	Intermediate progenitors
Cbfa2t2	4.30362e-81	0.442197	0.757	0.508	1.33645e-76	Intermediate progenitors
Peli2	9.8725e-81	0.449573	0.746	0.486	3.06581e-76	Intermediate progenitors
Map3k1	1.0868e-79	0.433738	0.65	0.375	3.37496e-75	Intermediate progenitors
Notch1	1.10683e-79	0.415231	0.617	0.28	3.43717e-75	Intermediate progenitors
Lzts1	1.31527e-79	0.442964	0.75	0.479	4.08445e-75	Intermediate progenitors
Pax3	1.3354e-79	0.533676	0.529	0.241	4.14696e-75	Intermediate progenitors
Epha4	2.4858e-79	0.448327	0.597	0.293	7.7194e-75	Intermediate progenitors
Trhde	5.40946e-79	0.274929	0.347	0.109	1.67985e-74	Intermediate progenitors
Ezr	1.62e-78	0.640339	0.73	0.475	5.03073e-74	Intermediate progenitors
Aldoa	7.00885e-78	0.663736	0.92	0.842	2.17653e-73	Intermediate progenitors
Rnd2	1.42373e-77	0.639688	0.867	0.707	4.42124e-73	Intermediate progenitors
Ssbp1	5.92529e-77	0.43502	0.965	0.898	1.84004e-72	Intermediate progenitors
Fam214a	2.22661e-76	0.379646	0.543	0.281	6.91452e-72	Intermediate progenitors
Cbx1	2.6602e-76	0.400618	0.998	0.982	8.26097e-72	Intermediate progenitors
Prdx1	4.72776e-76	0.433073	0.982	0.828	1.46816e-71	Intermediate progenitors
Nsa2	8.00774e-76	0.399471	0.991	0.968	2.48672e-71	Intermediate progenitors
Mybpc1	2.0696e-75	0.327745	0.459	0.186	6.42692e-71	Intermediate progenitors
Dll3	4.7053e-75	0.585096	0.746	0.467	1.46119e-70	Intermediate progenitors
Igdcc4	1.77068e-74	0.323233	0.479	0.211	5.49867e-70	Intermediate progenitors
Coro2b	1.08399e-73	0.404608	0.783	0.539	3.36622e-69	Intermediate progenitors
Wwc1	1.57475e-73	0.458815	0.779	0.552	4.89023e-69	Intermediate progenitors
Igsf8	9.86723e-73	0.565214	0.862	0.664	3.06417e-68	Intermediate progenitors
Ctnnb1	1.41685e-72	0.512776	0.967	0.903	4.39987e-68	Intermediate progenitors
Arhgap28	5.92948e-72	0.357473	0.503	0.247	1.84134e-67	Intermediate progenitors
Myl12a	1.78961e-69	0.421914	0.875	0.689	5.55745e-65	Intermediate progenitors
Pdzrn4	3.6098e-69	0.570443	0.596	0.332	1.12099e-64	Intermediate progenitors
Fbl	1.56521e-68	0.391796	0.955	0.893	4.86062e-64	Intermediate progenitors
Tmem229a	5.56322e-68	0.282399	0.391	0.157	1.7276e-63	Intermediate progenitors
Rsl1d1	7.86079e-68	0.410991	0.958	0.89	2.44109e-63	Intermediate progenitors
Abca1	1.40471e-67	0.372154	0.496	0.23	4.36218e-63	Intermediate progenitors
Cib1	4.45656e-67	0.348956	0.707	0.472	1.38394e-62	Intermediate progenitors
Pdlim4	4.97601e-67	0.363449	0.438	0.19	1.54525e-62	Intermediate progenitors
Tgif1	5.37976e-66	0.380652	0.651	0.403	1.67063e-61	Intermediate progenitors
Smim11	7.15877e-66	0.3804	0.879	0.68	2.22309e-61	Intermediate progenitors
Rab15	1.72491e-65	0.577042	0.509	0.277	5.35655e-61	Intermediate progenitors
Rcor2	4.57647e-65	0.392316	0.856	0.636	1.42118e-60	Intermediate progenitors
Spsb4	8.49858e-65	0.380038	0.61	0.359	2.63915e-60	Intermediate progenitors
Rtraf	8.49352e-64	0.307509	0.998	0.994	2.63758e-59	Intermediate progenitors
Abcd2	8.74494e-64	0.309141	0.469	0.225	2.71565e-59	Intermediate progenitors
Phc2	2.30552e-63	0.374881	0.918	0.816	7.15955e-59	Intermediate progenitors
Rdh5	2.8355e-63	0.424785	0.595	0.351	8.80536e-59	Intermediate progenitors
Hnrnpm	3.41084e-63	0.374763	0.987	0.969	1.0592e-58	Intermediate progenitors
Elp4	4.36753e-63	0.599884	0.773	0.651	1.35629e-58	Intermediate progenitors
Slc30a10	7.57536e-63	0.375998	0.598	0.355	2.35245e-58	Intermediate progenitors
Mrfap1	8.13623e-63	0.34466	0.992	0.98	2.52662e-58	Intermediate progenitors
Epb41l4aos	4.1622e-62	0.402413	0.802	0.626	1.29253e-57	Intermediate progenitors
Hnrnpf	7.83812e-62	0.323627	0.989	0.972	2.43405e-57	Intermediate progenitors
Sfpq	3.08011e-61	0.352238	0.996	0.992	9.56498e-57	Intermediate progenitors
Pmepa1	3.41306e-61	0.491206	0.896	0.765	1.05989e-56	Intermediate progenitors
Pdcd4	1.44832e-60	0.416644	0.828	0.667	4.4976e-56	Intermediate progenitors
Tomm7	2.30548e-60	0.346714	0.992	0.98	7.15944e-56	Intermediate progenitors
Rcc2	5.88801e-60	0.358238	0.941	0.842	1.82846e-55	Intermediate progenitors
Cdkn1a	8.27273e-60	0.877665	0.457	0.236	2.56901e-55	Intermediate progenitors
Apex1	1.63031e-59	0.372322	0.971	0.928	5.06276e-55	Intermediate progenitors
Ebna1bp2	1.69398e-59	0.36475	0.92	0.84	5.26049e-55	Intermediate progenitors
Gtf3c6	1.74119e-59	0.369593	0.906	0.802	5.40709e-55	Intermediate progenitors
Ilkap	1.8564e-59	0.385147	0.929	0.861	5.76486e-55	Intermediate progenitors
2810004N23Rik	7.75156e-59	0.384355	0.833	0.679	2.40717e-54	Intermediate progenitors
Vim	2.27719e-58	0.470655	0.999	0.949	7.0716e-54	Intermediate progenitors
Ube2i	3.18088e-58	0.306964	0.996	0.985	9.87789e-54	Intermediate progenitors
Nhp2	1.18864e-57	0.376185	0.935	0.836	3.69122e-53	Intermediate progenitors
Ypel2	1.25829e-57	0.280953	0.417	0.197	3.90748e-53	Intermediate progenitors
Tomm20	1.32468e-57	0.297531	0.993	0.986	4.11367e-53	Intermediate progenitors
AC154683.1	1.32786e-57	0.344941	0.841	0.585	4.12353e-53	Intermediate progenitors
Hip1r	1.60849e-57	0.41057	0.665	0.458	4.995e-53	Intermediate progenitors
Rgs16	1.69553e-57	0.427243	0.673	0.434	5.2653e-53	Intermediate progenitors
Nme4	1.77497e-57	0.345317	0.671	0.461	5.51199e-53	Intermediate progenitors
Idh2	2.07047e-57	0.422568	0.918	0.84	6.42962e-53	Intermediate progenitors
Baz1a	3.95163e-57	0.41483	0.769	0.562	1.22714e-52	Intermediate progenitors
Dcc	1.73941e-56	0.36729	0.787	0.51	5.40155e-52	Intermediate progenitors
Ntm	2.48014e-56	0.402176	0.714	0.446	7.70181e-52	Intermediate progenitors
Glo1	5.40283e-56	0.33618	0.865	0.682	1.6778e-51	Intermediate progenitors
Nav2	3.13573e-55	0.493826	0.959	0.869	9.7377e-51	Intermediate progenitors
Snrpg	4.86457e-55	0.361598	0.992	0.977	1.51064e-50	Intermediate progenitors
Atp6v0e	1.6175e-54	0.399398	0.934	0.844	5.02297e-50	Intermediate progenitors
Gadd45gip1	2.89552e-54	0.384732	0.912	0.815	8.99173e-50	Intermediate progenitors
Top1	1.10236e-53	0.31443	1	0.998	3.42328e-49	Intermediate progenitors
Bcl2l12	1.11696e-53	0.268875	0.431	0.203	3.46862e-49	Intermediate progenitors
Rcn1	1.96761e-53	0.297982	0.766	0.519	6.11022e-49	Intermediate progenitors
C230057M02Rik	2.45435e-53	0.365168	0.569	0.321	7.62174e-49	Intermediate progenitors
Cox7a2l	1.67164e-51	0.278967	0.996	0.991	5.19113e-47	Intermediate progenitors
Miat	2.08552e-51	0.466229	0.872	0.732	6.47637e-47	Intermediate progenitors
Eif3e	2.27212e-51	0.29211	0.994	0.991	7.05586e-47	Intermediate progenitors
Wasf2	3.33218e-51	0.339557	0.621	0.416	1.03477e-46	Intermediate progenitors
Fam78b	3.94775e-51	0.320955	0.775	0.505	1.22593e-46	Intermediate progenitors
Ppic	1.12892e-50	0.316116	0.68	0.437	3.50575e-46	Intermediate progenitors
Fam19a5	2.64508e-50	0.344542	0.733	0.526	8.21402e-46	Intermediate progenitors
Myo10	2.99439e-50	0.265551	0.412	0.203	9.29877e-46	Intermediate progenitors
Dcaf8	1.16414e-49	0.340447	0.762	0.606	3.61513e-45	Intermediate progenitors
Peak1	1.73229e-49	0.328801	0.602	0.394	5.37944e-45	Intermediate progenitors
Gm10076	2.50068e-49	0.682142	0.98	0.949	7.7656e-45	Intermediate progenitors
Cdc40	2.72213e-49	0.329107	0.737	0.558	8.45331e-45	Intermediate progenitors
Rbpj	5.67698e-49	0.372677	0.881	0.785	1.76293e-44	Intermediate progenitors
Rbm24	9.93356e-49	0.37822	0.597	0.379	3.08477e-44	Intermediate progenitors
Acads	1.04942e-48	0.302124	0.577	0.364	3.25887e-44	Intermediate progenitors
Hax1	1.34892e-48	0.322847	0.746	0.6	4.18893e-44	Intermediate progenitors
Fstl1	1.46263e-48	0.306045	0.642	0.408	4.54205e-44	Intermediate progenitors
Cct8	1.53762e-48	0.275867	0.996	0.992	4.77493e-44	Intermediate progenitors
Selenom	1.5584e-48	0.798517	0.651	0.49	4.83945e-44	Intermediate progenitors
Sipa1l3	1.82786e-48	0.267197	0.465	0.257	5.67624e-44	Intermediate progenitors
Lap3	2.14442e-48	0.279959	0.608	0.384	6.65929e-44	Intermediate progenitors
Map4k4	2.35082e-48	0.401539	0.994	0.979	7.30024e-44	Intermediate progenitors
Snrpa	2.45265e-48	0.352714	0.961	0.899	7.61646e-44	Intermediate progenitors
Fam53b	4.63665e-48	0.256107	0.42	0.215	1.43986e-43	Intermediate progenitors
Tead1	6.98717e-48	0.355037	0.795	0.634	2.1698e-43	Intermediate progenitors
Insm1	8.94215e-48	0.422405	0.954	0.743	2.77689e-43	Intermediate progenitors
Utp14a	1.12538e-47	0.332765	0.707	0.534	3.49477e-43	Intermediate progenitors
Hbp1	2.12968e-47	0.324387	0.675	0.488	6.61351e-43	Intermediate progenitors
Zbtb18	2.55275e-47	0.384733	0.909	0.782	7.92731e-43	Intermediate progenitors
Nckap5	4.03903e-47	0.402355	0.499	0.282	1.25428e-42	Intermediate progenitors
Eef1d	4.11242e-47	0.31582	0.936	0.834	1.27707e-42	Intermediate progenitors
Fzd2	4.89278e-47	0.323009	0.677	0.484	1.5194e-42	Intermediate progenitors
Mphosph10	5.20169e-47	0.308369	0.782	0.592	1.61533e-42	Intermediate progenitors
Zbed3	5.32673e-47	0.308345	0.63	0.442	1.65416e-42	Intermediate progenitors
Glrx3	5.62591e-47	0.29946	0.991	0.986	1.74707e-42	Intermediate progenitors
Psmb1	1.22819e-46	0.254037	0.998	0.995	3.81402e-42	Intermediate progenitors
Nop53	4.37652e-46	0.317715	0.784	0.639	1.35909e-41	Intermediate progenitors
Ptbp1	5.03329e-46	0.306015	0.686	0.476	1.56304e-41	Intermediate progenitors
Mrto4	7.32409e-46	0.340245	0.862	0.754	2.27442e-41	Intermediate progenitors
Mrps14	8.14563e-46	0.297074	0.96	0.906	2.52954e-41	Intermediate progenitors
Rrs1	9.89686e-46	0.305497	0.669	0.483	3.07337e-41	Intermediate progenitors
Pnrc2	1.64915e-45	0.294938	0.709	0.529	5.12126e-41	Intermediate progenitors
Tcf3	2.02945e-45	0.327754	0.852	0.688	6.30224e-41	Intermediate progenitors
Eif3i	2.44471e-45	0.274178	0.994	0.973	7.59179e-41	Intermediate progenitors
Fam110a	3.98919e-45	0.394385	0.865	0.707	1.2388e-40	Intermediate progenitors
Cnpy2	7.90263e-45	0.311322	0.961	0.913	2.45408e-40	Intermediate progenitors
Hnrnpc	2.4045e-44	0.287079	0.998	0.989	7.46692e-40	Intermediate progenitors
Adgrg1	3.00386e-44	0.385547	0.881	0.792	9.32819e-40	Intermediate progenitors
Rbmxl1	5.4318e-44	0.320836	0.946	0.91	1.68679e-39	Intermediate progenitors
Isl1	5.97532e-44	0.27815	0.252	0.089	1.85558e-39	Intermediate progenitors
Hspa9	6.03898e-44	0.329427	0.874	0.785	1.87534e-39	Intermediate progenitors
Nudt21	7.69468e-44	0.286184	0.98	0.949	2.3895e-39	Intermediate progenitors
Ypel3	9.58314e-44	0.350991	0.895	0.82	2.97595e-39	Intermediate progenitors
Fst	1.51929e-43	0.648004	0.318	0.141	4.718e-39	Intermediate progenitors
Pcbp4	1.55481e-43	0.298532	0.982	0.936	4.82831e-39	Intermediate progenitors
Enox2	2.34806e-43	0.356413	0.589	0.384	7.29167e-39	Intermediate progenitors
Hspd1	3.23438e-43	0.282644	0.989	0.98	1.0044e-38	Intermediate progenitors
Gtf2f2	1.1739e-42	0.331747	0.746	0.609	3.64543e-38	Intermediate progenitors
Pou3f3	2.00023e-42	0.314163	0.755	0.573	6.21151e-38	Intermediate progenitors
Vgll4	2.16392e-42	0.317116	0.757	0.606	6.71984e-38	Intermediate progenitors
C1qbp	4.79469e-42	0.310467	0.942	0.886	1.48894e-37	Intermediate progenitors
Cd164	8.79329e-41	0.257202	0.544	0.353	2.73067e-36	Intermediate progenitors
Ube2g2	9.07122e-41	0.292846	0.76	0.6	2.81698e-36	Intermediate progenitors
Pcbp2	2.29157e-40	0.254014	0.996	0.992	7.11624e-36	Intermediate progenitors
Rcn3	4.48828e-40	0.254763	0.529	0.334	1.39379e-35	Intermediate progenitors
Hsph1	4.77611e-40	0.338681	0.812	0.721	1.48317e-35	Intermediate progenitors
Eif2b3	5.29693e-40	0.322658	0.661	0.519	1.64491e-35	Intermediate progenitors
Smarcc1	7.90623e-40	0.312973	0.951	0.93	2.4552e-35	Intermediate progenitors
1810058I24Rik	1.27796e-39	0.287962	0.939	0.904	3.96858e-35	Intermediate progenitors
Snrpb2	1.63712e-39	0.291559	0.954	0.897	5.08391e-35	Intermediate progenitors
Plpp3	1.99295e-39	0.532142	0.585	0.395	6.18891e-35	Intermediate progenitors
Igbp1	2.31439e-39	0.294985	0.703	0.577	7.1871e-35	Intermediate progenitors
Eif3a	2.32807e-39	0.291729	0.993	0.978	7.2296e-35	Intermediate progenitors
Csrp2	2.71001e-39	0.354116	0.848	0.707	8.41566e-35	Intermediate progenitors
Cdc26	3.58411e-39	0.289424	0.906	0.843	1.11301e-34	Intermediate progenitors
Eif4b	3.77388e-39	0.280682	0.819	0.713	1.17194e-34	Intermediate progenitors
Foxn3	4.88607e-39	0.309725	0.852	0.748	1.51732e-34	Intermediate progenitors
Slc35c2	5.13174e-39	0.272484	0.554	0.385	1.59361e-34	Intermediate progenitors
Emg1	1.34033e-38	0.283808	0.919	0.844	4.16225e-34	Intermediate progenitors
Gnl3	1.45175e-38	0.298206	0.767	0.619	4.50825e-34	Intermediate progenitors
Ift74	8.67282e-38	0.258065	0.776	0.571	2.69326e-33	Intermediate progenitors
Paip2	1.18028e-37	0.255188	0.998	0.99	3.66523e-33	Intermediate progenitors
Cnbp	1.35088e-37	0.269883	0.982	0.967	4.19503e-33	Intermediate progenitors
Madd	1.50382e-37	0.333681	0.515	0.356	4.66997e-33	Intermediate progenitors
H2afv	2.37619e-37	0.3069	0.999	0.994	7.37903e-33	Intermediate progenitors
Mybbp1a	2.43365e-37	0.28566	0.607	0.422	7.55747e-33	Intermediate progenitors
Dennd2a	6.2708e-37	0.272427	0.602	0.441	1.94733e-32	Intermediate progenitors
Hddc2	1.33542e-36	0.266195	0.634	0.447	4.14702e-32	Intermediate progenitors
H1f0	1.34421e-36	0.335463	0.984	0.928	4.17432e-32	Intermediate progenitors
Phf21b	3.01945e-36	0.262446	0.503	0.325	9.3766e-32	Intermediate progenitors
Ndufa12	5.22949e-36	0.256053	0.985	0.974	1.62397e-31	Intermediate progenitors
Acly	7.60642e-36	0.299775	0.826	0.743	2.3621e-31	Intermediate progenitors
Slc48a1	1.61731e-35	0.270258	0.616	0.46	5.02239e-31	Intermediate progenitors
Eml5	2.14223e-35	0.290276	0.544	0.385	6.65247e-31	Intermediate progenitors
Mak16	2.37705e-35	0.286077	0.78	0.669	7.3817e-31	Intermediate progenitors
Dhx40	2.45357e-35	0.278019	0.538	0.375	7.6193e-31	Intermediate progenitors
Zc3h12c	2.56901e-35	0.280752	0.548	0.379	7.9778e-31	Intermediate progenitors
Tbrg1	3.28072e-35	0.285175	0.859	0.789	1.0188e-30	Intermediate progenitors
Bola2	3.34172e-35	0.267629	0.956	0.894	1.03774e-30	Intermediate progenitors
Polr2h	4.51616e-35	0.282153	0.88	0.807	1.40245e-30	Intermediate progenitors
Tcp1	5.17309e-35	0.252289	0.993	0.989	1.60645e-30	Intermediate progenitors
Ndufc2	6.27381e-35	0.313289	0.998	0.997	1.94827e-30	Intermediate progenitors
Tfdp2	6.68115e-35	0.320807	0.611	0.458	2.07476e-30	Intermediate progenitors
Ruvbl1	6.74417e-35	0.262089	0.843	0.733	2.09433e-30	Intermediate progenitors
Bcas1	1.82376e-34	0.328866	0.764	0.582	5.66349e-30	Intermediate progenitors
Taf1d	2.14301e-34	0.329216	0.922	0.851	6.6549e-30	Intermediate progenitors
Pdha1	2.16386e-34	0.295034	0.816	0.744	6.71965e-30	Intermediate progenitors
Nedd4	2.72952e-34	0.251615	0.999	0.992	8.47624e-30	Intermediate progenitors
Setbp1	4.17615e-34	0.291033	0.843	0.721	1.29686e-29	Intermediate progenitors
Msx3	4.75124e-34	0.303883	0.484	0.297	1.47545e-29	Intermediate progenitors
Hpcal1	1.71186e-33	0.307655	0.826	0.679	5.316e-29	Intermediate progenitors
Hnrnpu	6.72828e-33	0.264253	0.999	0.989	2.0894e-28	Intermediate progenitors
Rsl24d1	9.38509e-33	0.265196	0.782	0.668	2.91444e-28	Intermediate progenitors
Npm3	1.24263e-32	0.25279	0.651	0.487	3.85887e-28	Intermediate progenitors
Alcam	2.18891e-32	0.301582	0.492	0.311	6.79745e-28	Intermediate progenitors
Srek1ip1	3.32823e-32	0.26796	0.675	0.526	1.03355e-27	Intermediate progenitors
Mad2l2	3.336e-32	0.274305	0.744	0.605	1.03596e-27	Intermediate progenitors
Nisch	3.65603e-32	0.263244	0.933	0.896	1.13534e-27	Intermediate progenitors
Pgpep1	5.04411e-32	0.276634	0.571	0.424	1.5664e-27	Intermediate progenitors
Cnih4	5.73302e-32	0.28018	0.888	0.824	1.78033e-27	Intermediate progenitors
Pum1	7.05323e-32	0.278266	0.947	0.909	2.19031e-27	Intermediate progenitors
Ncald	9.21617e-32	0.260913	0.747	0.546	2.86199e-27	Intermediate progenitors
Btg1	1.40242e-31	0.253956	0.978	0.949	4.35508e-27	Intermediate progenitors
Arid5b	1.65204e-31	0.290294	0.567	0.392	5.13023e-27	Intermediate progenitors
Txnip	2.53323e-31	0.381561	0.655	0.496	7.86669e-27	Intermediate progenitors
Taf15	9.22725e-31	0.270448	0.906	0.843	2.86543e-26	Intermediate progenitors
Hoxb2	1.189e-30	0.283712	0.979	0.966	3.69232e-26	Intermediate progenitors
Chd2	2.6791e-30	0.269965	0.74	0.619	8.31968e-26	Intermediate progenitors
Wdr83os	3.52313e-30	0.252066	0.865	0.786	1.09407e-25	Intermediate progenitors
Phf21a	3.78134e-30	0.266957	0.656	0.533	1.17426e-25	Intermediate progenitors
Exosc4	4.21946e-30	0.256284	0.867	0.794	1.31031e-25	Intermediate progenitors
Uba52	1.11926e-29	0.519571	0.98	0.97	3.47576e-25	Intermediate progenitors
Chd3	1.86314e-29	0.364904	0.87	0.85	5.7858e-25	Intermediate progenitors
Acin1	2.1324e-29	0.252177	0.984	0.965	6.62197e-25	Intermediate progenitors
Fam60a	2.38325e-29	0.25287	0.923	0.841	7.40096e-25	Intermediate progenitors
Tceal8	4.17921e-29	0.262083	0.886	0.822	1.29781e-24	Intermediate progenitors
Hmgn3	4.59872e-29	0.271663	0.914	0.826	1.42809e-24	Intermediate progenitors
Fam104a	6.74184e-29	0.252539	0.971	0.967	2.09361e-24	Intermediate progenitors
Zkscan3	1.37049e-28	0.253805	0.826	0.756	4.25593e-24	Intermediate progenitors
Rnmt	5.09541e-28	0.258055	0.843	0.788	1.58233e-23	Intermediate progenitors
Ddx18	9.92398e-28	0.266352	0.804	0.718	3.08179e-23	Intermediate progenitors
Sh3glb1	3.56282e-27	0.261482	0.975	0.966	1.1064e-22	Intermediate progenitors
Tmsb4x	4.82751e-27	0.277687	1	1	1.49913e-22	Intermediate progenitors
Sesn3	1.09164e-26	0.25837	0.567	0.428	3.38997e-22	Intermediate progenitors
Alkbh1	1.9416e-26	0.250094	0.693	0.587	6.02946e-22	Intermediate progenitors
Fam162a	4.02e-26	0.275419	0.901	0.818	1.24837e-21	Intermediate progenitors
Dap	1.63283e-25	0.317434	0.57	0.453	5.0706e-21	Intermediate progenitors
Rmst	2.37584e-25	0.307304	0.837	0.744	7.37792e-21	Intermediate progenitors
Robo2	8.64759e-25	0.301549	0.757	0.641	2.68542e-20	Intermediate progenitors
Myc	1.96671e-24	0.251368	0.406	0.269	6.10742e-20	Intermediate progenitors
Cebpz	4.94727e-24	0.258119	0.797	0.715	1.53633e-19	Intermediate progenitors
Hspa4	1.00776e-23	0.255654	0.901	0.861	3.12951e-19	Intermediate progenitors
Pam	1.44998e-23	0.257092	0.471	0.336	4.50276e-19	Intermediate progenitors
Ddx21	1.75476e-23	0.257701	0.661	0.554	5.44924e-19	Intermediate progenitors
Klf3	6.0369e-23	0.257173	0.53	0.407	1.8747e-18	Intermediate progenitors
Myo6	5.67669e-21	0.255325	0.504	0.386	1.76284e-16	Intermediate progenitors
Erh	1.96519e-19	0.268898	0.949	0.927	6.10271e-15	Intermediate progenitors
Barhl1	5.1179e-17	0.275141	0.948	0.785	1.58931e-12	Intermediate progenitors
Rasd2	6.82832e-17	0.257119	0.304	0.189	2.12047e-12	Intermediate progenitors
Epha3	9.17661e-16	0.269096	0.512	0.384	2.84971e-11	Intermediate progenitors
Rassf4	1.01585e-298	1.37091	0.993	0.545	3.15463e-294	Migrating neurons-1
Mfap4	1.66493e-278	1.63057	0.939	0.401	5.17029e-274	Migrating neurons-1
Rasd2	6.31997e-264	0.760803	0.632	0.13	1.9626e-259	Migrating neurons-1
Hsd11b2	1.49038e-261	1.14797	0.906	0.337	4.62824e-257	Migrating neurons-1
Igsf8	2.0516e-251	1.18015	0.981	0.642	6.37105e-247	Migrating neurons-1
Dll3	1.75418e-249	0.983171	0.943	0.431	5.44743e-245	Migrating neurons-1
Atoh1	4.86781e-244	1.20599	0.987	0.57	1.51165e-239	Migrating neurons-1
Sema7a	2.30705e-242	0.812811	0.854	0.303	7.16432e-238	Migrating neurons-1
Barhl1	1.27436e-216	0.965913	1	0.775	3.9574e-212	Migrating neurons-1
Hey1	3.22218e-210	1.13682	0.852	0.401	1.00062e-205	Migrating neurons-1
Gm17322	1.88184e-202	0.64825	0.534	0.107	5.84387e-198	Migrating neurons-1
Mfng	5.05144e-202	0.765365	0.906	0.393	1.56867e-197	Migrating neurons-1
Tspan18	3.76715e-188	0.813842	0.9	0.429	1.16985e-183	Migrating neurons-1
Lhx1os	9.79741e-184	0.781578	0.893	0.457	3.04249e-179	Migrating neurons-1
Lhx1	1.16414e-182	0.941983	0.911	0.474	3.61511e-178	Migrating neurons-1
Barhl2	2.08837e-181	0.562241	0.56	0.145	6.48524e-177	Migrating neurons-1
Palmd	3.89533e-181	0.700142	0.575	0.163	1.20966e-176	Migrating neurons-1
Miat	2.34416e-180	0.844086	0.977	0.713	7.27957e-176	Migrating neurons-1
Sstr2	1.26931e-179	0.857756	0.947	0.483	3.94172e-175	Migrating neurons-1
Tprn	9.37348e-179	0.825085	0.861	0.42	2.91084e-174	Migrating neurons-1
Rnd2	3.01341e-176	0.810248	0.973	0.688	9.35786e-172	Migrating neurons-1
Akap6	6.56308e-175	0.844221	0.986	0.807	2.0381e-170	Migrating neurons-1
Btbd11	7.00934e-174	0.717889	0.896	0.496	2.17668e-169	Migrating neurons-1
Selenom	1.29451e-173	1.03626	0.838	0.456	4.01998e-169	Migrating neurons-1
Gse1	4.98834e-171	0.768652	0.982	0.711	1.54908e-166	Migrating neurons-1
Slc1a2	2.51195e-170	0.982766	0.852	0.47	7.80062e-166	Migrating neurons-1
Fam78b	8.80115e-164	0.71766	0.877	0.486	2.73311e-159	Migrating neurons-1
Cntn2	2.12748e-162	0.847493	0.995	0.687	6.60668e-158	Migrating neurons-1
Abracl	7.0389e-162	0.731671	0.999	0.941	2.18586e-157	Migrating neurons-1
Bcl7a	1.03276e-160	0.689664	0.987	0.891	3.20714e-156	Migrating neurons-1
Isl1	1.56705e-158	0.504156	0.379	0.066	4.86631e-154	Migrating neurons-1
Ren1	4.60841e-156	0.734047	0.4	0.078	1.43109e-151	Migrating neurons-1
C230057M02Rik	6.53552e-156	0.702957	0.711	0.295	2.02954e-151	Migrating neurons-1
Zbtb20	8.32969e-155	0.887169	0.978	0.761	2.5867e-150	Migrating neurons-1
Ntm	3.60519e-150	0.806616	0.822	0.426	1.11956e-145	Migrating neurons-1
Akt1	6.90232e-148	0.654552	0.995	0.899	2.14345e-143	Migrating neurons-1
E130114P18Rik	2.2999e-141	0.759587	0.923	0.514	7.1421e-137	Migrating neurons-1
Cbfa2t3	6.01999e-141	0.740585	0.885	0.528	1.86945e-136	Migrating neurons-1
Robo2	3.1539e-138	0.703297	0.923	0.611	9.79414e-134	Migrating neurons-1
Epha3	2.2576e-137	0.957874	0.73	0.344	7.01076e-133	Migrating neurons-1
Btbd17	2.13996e-136	0.76719	0.823	0.429	6.64545e-132	Migrating neurons-1
Atp6v0e	1.83878e-132	0.625949	0.968	0.837	5.71016e-128	Migrating neurons-1
Igfbpl1	2.41965e-131	0.754313	1	0.875	7.51398e-127	Migrating neurons-1
Dcc	3.01806e-129	0.619459	0.876	0.494	9.37228e-125	Migrating neurons-1
Eef1a1	4.86645e-129	0.371243	1	1	1.51123e-124	Migrating neurons-1
Pou4f2	6.14812e-129	0.850307	0.582	0.217	1.90924e-124	Migrating neurons-1
Ppib	1.60546e-126	0.491427	1	0.992	4.98561e-122	Migrating neurons-1
Zfp503	4.66482e-126	0.762075	0.964	0.775	1.44861e-121	Migrating neurons-1
Elavl4	7.10485e-126	0.735077	0.996	0.808	2.20634e-121	Migrating neurons-1
Ebf3	1.9586e-125	0.652492	0.973	0.592	6.08225e-121	Migrating neurons-1
Rcor2	2.72876e-125	0.560857	0.92	0.624	8.47388e-121	Migrating neurons-1
Nkd1	5.22353e-125	0.697455	0.924	0.526	1.62212e-120	Migrating neurons-1
Pou3f2	3.76498e-122	0.893912	0.85	0.591	1.16918e-117	Migrating neurons-1
Efna3	1.02717e-120	0.618914	0.855	0.528	3.18977e-116	Migrating neurons-1
Tox3	1.93615e-120	0.640023	0.993	0.781	6.01253e-116	Migrating neurons-1
Insm1	3.45601e-120	0.721133	0.984	0.738	1.07323e-115	Migrating neurons-1
Afap1	1.16598e-118	0.611324	0.97	0.758	3.62083e-114	Migrating neurons-1
Rnd3	1.50296e-118	0.639532	0.97	0.704	4.66729e-114	Migrating neurons-1
Srrm4	5.87906e-117	0.602607	0.981	0.733	1.82568e-112	Migrating neurons-1
Adarb2	1.49893e-116	0.607776	0.851	0.509	4.65477e-112	Migrating neurons-1
Ppp1r14b	9.78823e-116	0.440231	1	1	3.03964e-111	Migrating neurons-1
Ddit4	4.47713e-113	0.649481	0.946	0.737	1.39033e-108	Migrating neurons-1
Setbp1	9.63377e-112	0.579404	0.922	0.706	2.99167e-107	Migrating neurons-1
Dach1	2.38028e-110	0.577683	0.971	0.878	7.39173e-106	Migrating neurons-1
Zeb1	3.70725e-110	0.658162	0.932	0.725	1.15125e-105	Migrating neurons-1
Pde1c	5.09126e-110	0.633119	0.932	0.567	1.58104e-105	Migrating neurons-1
Gm38534	3.1227e-109	0.580488	0.717	0.338	9.69722e-105	Migrating neurons-1
Epha5	3.76982e-108	0.919543	0.902	0.703	1.17068e-103	Migrating neurons-1
Ebf2	5.06158e-108	0.499063	0.733	0.351	1.57182e-103	Migrating neurons-1
Rasl11b	6.18362e-108	0.588348	0.788	0.441	1.92026e-103	Migrating neurons-1
Eif3f	1.91233e-107	0.383314	1	0.998	5.93855e-103	Migrating neurons-1
Pdzrn3	6.40673e-106	0.560673	0.904	0.508	1.98955e-101	Migrating neurons-1
Atoh7	3.29636e-105	0.606916	0.471	0.151	1.02365e-100	Migrating neurons-1
Man1c1	1.45675e-104	0.409898	0.666	0.309	4.5238e-100	Migrating neurons-1
Cog1	7.97913e-104	0.507794	0.752	0.425	2.47784e-99	Migrating neurons-1
Hes6	2.74977e-103	0.57189	0.977	0.82	8.53913e-99	Migrating neurons-1
Pcbp4	9.30371e-102	0.503706	0.988	0.935	2.88917e-97	Migrating neurons-1
Rps11	2.3316e-100	0.372566	1	1	7.24056e-96	Migrating neurons-1
Myo6	4.7312e-100	0.507066	0.673	0.356	1.46923e-95	Migrating neurons-1
Hoxb3os	1.52388e-99	0.63495	0.865	0.609	4.73226e-95	Migrating neurons-1
Plk3	6.65738e-99	0.443358	0.637	0.289	2.06738e-94	Migrating neurons-1
Rps23	1.04272e-98	0.378037	1	1	3.23807e-94	Migrating neurons-1
Enox2	3.63884e-98	0.496658	0.693	0.365	1.13001e-93	Migrating neurons-1
Rab15	7.08158e-98	0.51193	0.585	0.263	2.19911e-93	Migrating neurons-1
Rps5	1.65231e-97	0.387361	1	1	5.13108e-93	Migrating neurons-1
Islr2	1.72557e-97	0.256066	0.252	0.046	5.3586e-93	Migrating neurons-1
Vps37b	2.40863e-97	0.525676	0.961	0.816	7.47976e-93	Migrating neurons-1
Mdga1	3.07528e-97	0.508551	0.926	0.698	9.54997e-93	Migrating neurons-1
Uncx	9.26354e-97	0.679459	0.925	0.613	2.8767e-92	Migrating neurons-1
Rps14	2.57559e-96	0.337685	1	1	7.99825e-92	Migrating neurons-1
Tead2	2.52593e-95	0.516953	0.945	0.623	7.84401e-91	Migrating neurons-1
Nhlh1	2.96636e-95	0.457072	0.815	0.388	9.21174e-91	Migrating neurons-1
Podxl2	3.33922e-95	0.583081	0.98	0.877	1.03696e-90	Migrating neurons-1
Elavl3	1.37601e-94	0.599352	1	0.817	4.27306e-90	Migrating neurons-1
Rpl18a	1.63069e-94	0.395159	1	1	5.06394e-90	Migrating neurons-1
Lmo2	1.73112e-94	0.493316	0.819	0.46	5.37583e-90	Migrating neurons-1
Cxxc5	2.49686e-94	0.508712	0.96	0.823	7.75374e-90	Migrating neurons-1
Npc2	7.34205e-94	0.475433	0.987	0.946	2.28e-89	Migrating neurons-1
Rpl37	1.7663e-93	0.340129	1	1	5.48507e-89	Migrating neurons-1
Mtcl1	2.50972e-93	0.489276	0.874	0.613	7.7937e-89	Migrating neurons-1
Cd63	4.28106e-93	0.593524	1	0.897	1.32944e-88	Migrating neurons-1
Rps27	1.74673e-92	0.376974	1	0.999	5.42429e-88	Migrating neurons-1
Gsg1l	5.918e-92	0.465925	0.722	0.394	1.83778e-87	Migrating neurons-1
Lmo1	1.10817e-91	0.450888	0.334	0.091	3.4413e-87	Migrating neurons-1
Arl4c	3.79837e-91	0.564533	0.968	0.859	1.17954e-86	Migrating neurons-1
Crabp1	5.83744e-91	0.40228	0.999	0.902	1.81276e-86	Migrating neurons-1
Tgfb2	8.93231e-90	0.718064	0.719	0.416	2.77384e-85	Migrating neurons-1
Efna4	2.4703e-89	0.443141	0.732	0.403	7.67128e-85	Migrating neurons-1
Rps21	3.46754e-88	0.386124	1	1	1.07681e-83	Migrating neurons-1
Tmed9	4.42272e-88	0.484277	0.993	0.972	1.37343e-83	Migrating neurons-1
Rack1	1.46291e-86	0.369261	1	1	4.54293e-82	Migrating neurons-1
Disp3	4.31715e-86	0.358579	0.536	0.235	1.34065e-81	Migrating neurons-1
Hoxa2	1.02832e-85	0.527173	0.967	0.872	3.19335e-81	Migrating neurons-1
Rpl34	1.21962e-85	0.284484	1	1	3.78741e-81	Migrating neurons-1
Rpl26	1.75104e-85	0.31695	1	1	5.43767e-81	Migrating neurons-1
Adgrg1	2.37114e-85	0.472507	0.924	0.784	7.36332e-81	Migrating neurons-1
Sipa1l2	2.91586e-85	0.392009	0.681	0.363	9.05491e-81	Migrating neurons-1
Elavl2	4.9698e-85	0.524379	0.994	0.914	1.54332e-80	Migrating neurons-1
Gadd45g	6.90534e-85	0.580349	0.964	0.817	2.14438e-80	Migrating neurons-1
Rps28	7.94918e-84	0.372261	1	0.999	2.46854e-79	Migrating neurons-1
Draxin	5.05627e-83	0.519405	0.981	0.791	1.57017e-78	Migrating neurons-1
Rpl37a	7.50112e-82	0.310139	1	1	2.3294e-77	Migrating neurons-1
Nek6	2.19177e-81	0.387543	0.728	0.411	6.80632e-77	Migrating neurons-1
Rpl15	9.85083e-80	0.261039	1	1	3.05908e-75	Migrating neurons-1
Phc2	1.83264e-79	0.45493	0.936	0.813	5.69108e-75	Migrating neurons-1
Rpl30	1.79302e-78	0.320301	1	1	5.56804e-74	Migrating neurons-1
Gamt	4.97205e-78	0.377058	0.454	0.189	1.54402e-73	Migrating neurons-1
Rps15a	5.44991e-78	0.340997	1	0.999	1.69242e-73	Migrating neurons-1
Rpl10	8.49533e-78	0.304991	1	1	2.63814e-73	Migrating neurons-1
St18	4.13784e-77	0.421522	0.615	0.302	1.28497e-72	Migrating neurons-1
Nlgn1	5.68683e-77	0.458279	0.687	0.403	1.76599e-72	Migrating neurons-1
C530008M17Rik	2.7118e-76	0.484579	0.939	0.833	8.42121e-72	Migrating neurons-1
Eef2	1.48334e-75	0.323193	1	0.999	4.60635e-71	Migrating neurons-1
Gm2694	7.58765e-75	0.523636	0.732	0.464	2.35627e-70	Migrating neurons-1
Nrn1	2.0595e-74	0.589405	0.872	0.604	6.39558e-70	Migrating neurons-1
Lzts1	3.35693e-74	0.42492	0.751	0.479	1.04246e-69	Migrating neurons-1
Ift43	3.72728e-74	0.422612	0.915	0.775	1.15747e-69	Migrating neurons-1
S100a6	6.65868e-74	0.366466	0.674	0.347	2.06778e-69	Migrating neurons-1
Rbm24	1.46504e-73	0.431316	0.657	0.368	4.54953e-69	Migrating neurons-1
Kalrn	2.32411e-72	0.395297	0.673	0.392	7.21728e-68	Migrating neurons-1
Nxph4	4.15515e-72	0.424915	0.859	0.543	1.29034e-67	Migrating neurons-1
Pou3f4	5.59271e-72	0.470426	0.611	0.345	1.73676e-67	Migrating neurons-1
Igdcc4	6.19701e-72	0.291246	0.484	0.21	1.92442e-67	Migrating neurons-1
Coro2b	1.00432e-70	0.395747	0.808	0.535	3.11883e-66	Migrating neurons-1
Wwc1	3.68917e-70	0.419528	0.792	0.549	1.14563e-65	Migrating neurons-1
Dapk1	4.61083e-70	0.402874	0.785	0.54	1.43185e-65	Migrating neurons-1
Atp2b4	4.49803e-69	0.354357	0.487	0.227	1.39682e-64	Migrating neurons-1
Rpl13a	9.35629e-69	0.377816	0.998	0.974	2.9055e-64	Migrating neurons-1
Celsr2	2.04006e-68	0.420465	0.837	0.624	6.33521e-64	Migrating neurons-1
Brsk2	3.99125e-68	0.397192	0.872	0.67	1.23944e-63	Migrating neurons-1
Rps3a1	7.64948e-68	0.32414	1	1	2.37547e-63	Migrating neurons-1
Dlgap3	1.01463e-67	0.283933	0.484	0.219	3.15085e-63	Migrating neurons-1
Rps26	1.81042e-67	0.340104	1	1	5.62209e-63	Migrating neurons-1
Rpl5	2.44715e-67	0.32448	1	0.999	7.59939e-63	Migrating neurons-1
Tpm4	3.59467e-67	0.443841	0.938	0.792	1.11629e-62	Migrating neurons-1
Rpl7	2.00275e-66	0.262777	1	1	6.21935e-62	Migrating neurons-1
Rps4x	2.37569e-66	0.318575	1	1	7.37746e-62	Migrating neurons-1
Rps9	2.39233e-66	0.29147	1	1	7.42914e-62	Migrating neurons-1
Rpl23	1.57631e-65	0.301429	1	1	4.89508e-61	Migrating neurons-1
Hoxb3	2.34903e-65	0.448255	0.995	0.948	7.29466e-61	Migrating neurons-1
Rwdd3	6.06627e-65	0.268548	0.392	0.153	1.88382e-60	Migrating neurons-1
Nhlh2	1.95206e-64	0.349872	0.943	0.596	6.06192e-60	Migrating neurons-1
Rdh5	4.73017e-64	0.373431	0.619	0.346	1.46891e-59	Migrating neurons-1
Fam110a	2.33479e-63	0.421727	0.89	0.702	7.25045e-59	Migrating neurons-1
Cbfa2t2	2.79841e-63	0.3785	0.747	0.51	8.69017e-59	Migrating neurons-1
Cdk2ap1	4.71599e-63	0.357525	0.999	0.963	1.4645e-58	Migrating neurons-1
Nav2	5.06349e-63	0.409336	0.986	0.864	1.57242e-58	Migrating neurons-1
Frmd4b	1.31979e-62	0.399236	0.783	0.53	4.09847e-58	Migrating neurons-1
Manf	2.85319e-62	0.422502	0.98	0.931	8.8603e-58	Migrating neurons-1
Btg2	3.32084e-62	0.370215	0.934	0.745	1.03125e-57	Migrating neurons-1
Rps3	3.76983e-61	0.297439	1	1	1.17068e-56	Migrating neurons-1
Dennd2a	7.12391e-61	0.317739	0.681	0.426	2.21226e-56	Migrating neurons-1
Fau	8.36212e-61	0.270894	1	1	2.59677e-56	Migrating neurons-1
Rpl32	1.52708e-60	0.301223	1	1	4.74218e-56	Migrating neurons-1
Rbpj	3.05582e-60	0.41053	0.902	0.782	9.48953e-56	Migrating neurons-1
Ccdc88c	1.06902e-59	0.388078	0.755	0.515	3.31975e-55	Migrating neurons-1
Pnma2	1.6581e-59	0.319484	0.6	0.343	5.14905e-55	Migrating neurons-1
Cecr2	1.72217e-59	0.343426	0.644	0.409	5.34803e-55	Migrating neurons-1
Rplp0	3.71765e-59	0.314661	1	1	1.15448e-54	Migrating neurons-1
Shf	3.92556e-59	0.359975	0.902	0.671	1.21904e-54	Migrating neurons-1
Chst15	5.08254e-59	0.350353	0.701	0.434	1.57833e-54	Migrating neurons-1
Rps10	5.82734e-59	0.276253	1	1	1.80962e-54	Migrating neurons-1
Rpl35a	1.20863e-58	0.286861	1	1	3.75328e-54	Migrating neurons-1
Stk17b	1.66036e-58	0.288842	0.477	0.223	5.15608e-54	Migrating neurons-1
Glrx	1.71844e-58	0.406164	0.751	0.506	5.33643e-54	Migrating neurons-1
Acly	6.09834e-58	0.398687	0.858	0.737	1.89378e-53	Migrating neurons-1
Cxcr4	1.11058e-57	0.396942	0.835	0.621	3.44879e-53	Migrating neurons-1
Rpl39	2.04384e-57	0.271407	1	0.999	6.34694e-53	Migrating neurons-1
Chd7	1.96414e-56	0.36471	0.981	0.937	6.09945e-52	Migrating neurons-1
Peak1	5.22133e-56	0.360358	0.633	0.388	1.62143e-51	Migrating neurons-1
Rpl6	5.59828e-55	0.252241	1	1	1.73849e-50	Migrating neurons-1
Nkain4	1.66324e-54	0.352445	0.713	0.479	5.16503e-50	Migrating neurons-1
Eef1g	4.48852e-54	0.267124	1	0.999	1.39387e-49	Migrating neurons-1
Rpl27a	2.86479e-53	0.278993	1	1	8.89631e-49	Migrating neurons-1
Fut8	3.41461e-53	0.337686	0.77	0.557	1.06037e-48	Migrating neurons-1
Atp2b2	1.19056e-52	0.311655	0.568	0.327	3.69716e-48	Migrating neurons-1
Nbl1	1.42967e-52	0.295322	0.336	0.134	4.4397e-48	Migrating neurons-1
Shb	1.6551e-52	0.258293	0.392	0.172	5.13976e-48	Migrating neurons-1
Ptprs	2.78466e-51	0.336469	0.989	0.938	8.64747e-47	Migrating neurons-1
Rplp2	3.82377e-51	0.281556	1	1	1.18743e-46	Migrating neurons-1
Celf2	5.46371e-51	0.371054	0.998	0.984	1.6967e-46	Migrating neurons-1
Slc29a1	7.96732e-51	0.263719	0.452	0.225	2.47417e-46	Migrating neurons-1
Rpl18	8.58799e-51	0.272384	1	1	2.66691e-46	Migrating neurons-1
Cnksr2	1.27451e-49	0.333657	0.605	0.383	3.95785e-45	Migrating neurons-1
Rpl28	2.33501e-49	0.284613	1	1	7.25113e-45	Migrating neurons-1
Peli2	1.29598e-48	0.346746	0.698	0.494	4.02452e-44	Migrating neurons-1
Hoxb2	6.50619e-48	0.344861	0.993	0.963	2.02043e-43	Migrating neurons-1
Rps12	1.0754e-47	0.310046	1	1	3.33954e-43	Migrating neurons-1
Klf7	1.26267e-46	0.395491	0.998	0.855	3.92108e-42	Migrating neurons-1
Rps20	6.5166e-46	0.27972	1	1	2.02367e-41	Migrating neurons-1
Rps19	2.25497e-45	0.286134	1	1	7.00259e-41	Migrating neurons-1
Rps27a	3.34221e-45	0.295462	1	1	1.03789e-40	Migrating neurons-1
Phf21a	3.71344e-45	0.287339	0.72	0.521	1.15317e-40	Migrating neurons-1
Mdk	2.42656e-44	0.380016	0.988	0.845	7.53545e-40	Migrating neurons-1
Sphkap	4.27932e-44	0.293262	0.521	0.292	1.3289e-39	Migrating neurons-1
Hspa5	6.65505e-44	0.384911	0.964	0.931	2.06666e-39	Migrating neurons-1
Mex3a	1.19953e-43	0.313486	0.98	0.94	3.72501e-39	Migrating neurons-1
Frmd4a	1.7386e-43	0.323441	0.95	0.868	5.39905e-39	Migrating neurons-1
Cdk5rap3	2.27031e-43	0.339038	0.8	0.671	7.05023e-39	Migrating neurons-1
Zbtb18	3.88806e-43	0.307672	0.924	0.779	1.2074e-38	Migrating neurons-1
Flot1	3.58105e-42	0.297685	0.746	0.574	1.11206e-37	Migrating neurons-1
Fam212b	4.97895e-42	0.312788	0.663	0.439	1.54616e-37	Migrating neurons-1
Zic5	6.43722e-42	0.311092	0.991	0.977	1.99901e-37	Migrating neurons-1
Fst	6.45149e-42	0.515	0.317	0.141	2.00345e-37	Migrating neurons-1
Ssbp3	7.89047e-42	0.29306	0.973	0.926	2.45031e-37	Migrating neurons-1
Angpt1	1.11672e-41	0.298334	0.382	0.192	3.46787e-37	Migrating neurons-1
Kcna2	8.20252e-41	0.312101	0.642	0.404	2.54721e-36	Migrating neurons-1
Fbxo32	1.71268e-40	0.292385	0.458	0.246	5.31855e-36	Migrating neurons-1
Vat1	1.88114e-40	0.297873	0.858	0.669	5.84169e-36	Migrating neurons-1
H1f0	1.94937e-40	0.312213	0.994	0.926	6.05357e-36	Migrating neurons-1
St8sia2	2.34638e-40	0.341099	0.93	0.796	7.28645e-36	Migrating neurons-1
Nfia	2.52489e-40	0.322871	0.996	0.973	7.84079e-36	Migrating neurons-1
Srrm3	2.60106e-40	0.2904	0.785	0.538	8.07733e-36	Migrating neurons-1
Ebf1	3.15065e-40	0.326143	0.966	0.712	9.78403e-36	Migrating neurons-1
Ptprg	4.48327e-40	0.280141	0.858	0.663	1.39223e-35	Migrating neurons-1
Alcam	6.03991e-40	0.260234	0.528	0.304	1.87563e-35	Migrating neurons-1
Coro1c	7.21993e-40	0.302329	0.801	0.674	2.24208e-35	Migrating neurons-1
Fzd2	1.0558e-39	0.283614	0.674	0.484	3.27869e-35	Migrating neurons-1
Gnai2	1.0772e-39	0.259998	0.998	0.967	3.34513e-35	Migrating neurons-1
Kdm5b	2.87622e-39	0.313995	0.974	0.892	8.93181e-35	Migrating neurons-1
Mab21l2	3.24095e-39	0.372246	0.984	0.694	1.00645e-34	Migrating neurons-1
Dach2	4.72675e-39	0.291864	0.607	0.405	1.46784e-34	Migrating neurons-1
Hoxa3	4.83885e-39	0.299429	0.924	0.814	1.50266e-34	Migrating neurons-1
Hbp1	5.74714e-39	0.274089	0.678	0.487	1.78472e-34	Migrating neurons-1
Zmiz1	8.34954e-39	0.333982	0.971	0.902	2.59286e-34	Migrating neurons-1
Dpysl4	6.45603e-38	0.320583	1	0.888	2.00485e-33	Migrating neurons-1
Bcas1	1.33854e-37	0.268284	0.816	0.573	4.15671e-33	Migrating neurons-1
Lnpk	1.70104e-37	0.284506	0.84	0.734	5.28242e-33	Migrating neurons-1
Myo1b	2.71154e-37	0.296195	0.781	0.624	8.42042e-33	Migrating neurons-1
Fam60a	4.08612e-37	0.288999	0.923	0.841	1.2689e-32	Migrating neurons-1
Ago1	1.5957e-36	0.28052	0.872	0.752	4.95527e-32	Migrating neurons-1
Map3k1	3.3984e-36	0.299545	0.573	0.388	1.05534e-31	Migrating neurons-1
Mxra7	6.10806e-36	0.292079	0.424	0.237	1.8968e-31	Migrating neurons-1
Smarca5	4.57072e-35	0.29423	0.991	0.969	1.41939e-30	Migrating neurons-1
Reln	9.75639e-35	0.279889	0.691	0.493	3.02975e-30	Migrating neurons-1
Klf3	1.77352e-34	0.284796	0.583	0.398	5.50748e-30	Migrating neurons-1
Meis2	2.61309e-34	0.504374	0.915	0.867	8.1147e-30	Migrating neurons-1
Ckb	3.12616e-34	0.490836	1	0.994	9.70797e-30	Migrating neurons-1
Igfbp2	1.73845e-33	0.303064	0.972	0.934	5.39858e-29	Migrating neurons-1
Rnmt	1.00311e-32	0.2774	0.864	0.784	3.11505e-28	Migrating neurons-1
Cd151	1.97408e-32	0.260279	0.71	0.563	6.1303e-28	Migrating neurons-1
Timm50	2.38057e-32	0.27793	0.891	0.81	7.39263e-28	Migrating neurons-1
Soga3	2.93929e-32	0.278758	0.974	0.864	9.12768e-28	Migrating neurons-1
Plcb1	9.02303e-32	0.259841	0.622	0.405	2.80201e-27	Migrating neurons-1
Acvr2b	1.04503e-31	0.252587	0.783	0.644	3.24524e-27	Migrating neurons-1
Igf2bp1	1.47221e-31	0.272303	0.755	0.603	4.5718e-27	Migrating neurons-1
Ube2g2	3.07756e-31	0.250884	0.745	0.603	9.55706e-27	Migrating neurons-1
Pdia6	4.71464e-31	0.280149	0.986	0.969	1.46409e-26	Migrating neurons-1
Cdkn1b	1.05139e-30	0.285823	0.844	0.729	3.265e-26	Migrating neurons-1
Ahsa2	1.51609e-30	0.254465	0.934	0.889	4.70808e-26	Migrating neurons-1
Spire1	3.18919e-30	0.250054	0.755	0.639	9.90371e-26	Migrating neurons-1
Ezr	5.55242e-30	0.351317	0.657	0.488	1.72425e-25	Migrating neurons-1
2510009E07Rik	1.01585e-29	0.252176	0.629	0.458	3.15461e-25	Migrating neurons-1
Nt5dc2	1.39991e-28	0.277267	0.959	0.885	4.34729e-24	Migrating neurons-1
Chd4	5.47165e-28	0.282627	0.978	0.956	1.69916e-23	Migrating neurons-1
Atp6v0d1	8.02625e-28	0.294508	0.952	0.931	2.49247e-23	Migrating neurons-1
1700025G04Rik	1.99431e-27	0.251076	0.905	0.786	6.19313e-23	Migrating neurons-1
Tcf12	2.76061e-27	0.257656	0.978	0.941	8.5728e-23	Migrating neurons-1
Xbp1	2.36041e-26	0.26548	0.793	0.669	7.33003e-22	Migrating neurons-1
Calr	4.68787e-26	0.258839	0.995	0.977	1.45577e-21	Migrating neurons-1
Hoxb4	8.66458e-24	0.321002	0.937	0.886	2.6907e-19	Migrating neurons-1
Efna5	1.43478e-22	0.250187	0.665	0.542	4.45555e-18	Migrating neurons-1
Olig3	2.7459e-19	0.254403	0.622	0.434	8.52711e-15	Migrating neurons-1
Plpp3	3.3122e-18	0.299098	0.537	0.403	1.02857e-13	Migrating neurons-1
Pcp4	1.41023e-11	0.573463	0.494	0.407	4.37934e-07	Migrating neurons-1
Crabp1	0	2.0267	0.998	0.891	0	Migrating neurons-2
Robo3	0	1.82832	0.992	0.372	0	Migrating neurons-2
Enc1	0	1.676	0.986	0.545	0	Migrating neurons-2
Nrn1	0	1.63429	0.99	0.537	0	Migrating neurons-2
Nhlh2	0	1.49637	0.995	0.541	0	Migrating neurons-2
Rgmb	0	1.43632	0.994	0.544	0	Migrating neurons-2
Uncx	0	1.42532	0.986	0.558	0	Migrating neurons-2
Igfbpl1	0	1.36889	1	0.861	0	Migrating neurons-2
Nnat	0	1.3294	1	0.967	0	Migrating neurons-2
Thsd7a	0	1.32859	0.977	0.592	0	Migrating neurons-2
Necab2	0	1.30123	0.92	0.327	0	Migrating neurons-2
Sobp	0	1.23619	0.989	0.695	0	Migrating neurons-2
Nhlh1	0	1.21371	0.949	0.298	0	Migrating neurons-2
Pde1c	0	1.16555	0.962	0.516	0	Migrating neurons-2
Adcyap1	0	1.14836	0.944	0.356	0	Migrating neurons-2
Tubb3	0	1.05855	1	0.957	0	Migrating neurons-2
Ebf3	0	0.992667	0.983	0.545	0	Migrating neurons-2
Tmem163	0	0.991641	0.746	0.185	0	Migrating neurons-2
1700025G04Rik	0	0.95068	0.986	0.748	0	Migrating neurons-2
Dpysl4	0	0.942495	1	0.875	0	Migrating neurons-2
Pdzrn3	0	0.919526	0.948	0.449	0	Migrating neurons-2
Grem2	0	0.830711	0.709	0.122	0	Migrating neurons-2
Klhl35	0	0.818609	0.641	0.089	0	Migrating neurons-2
Ddah2	0	0.714409	1	0.997	0	Migrating neurons-2
Sox11	3.34366e-299	0.883925	1	0.997	1.03834e-294	Migrating neurons-2
Cntn2	5.42274e-294	1.02792	0.989	0.655	1.68398e-289	Migrating neurons-2
Ebf1	5.44751e-291	1.15536	0.996	0.674	1.69167e-286	Migrating neurons-2
Vav3	6.11827e-289	0.714278	0.803	0.295	1.89997e-284	Migrating neurons-2
D030055H07Rik	8.97296e-289	0.553301	0.634	0.148	2.78646e-284	Migrating neurons-2
Scrt1	1.18955e-286	0.843503	0.947	0.492	3.69403e-282	Migrating neurons-2
Nxph4	6.1247e-286	0.862065	0.939	0.482	1.90196e-281	Migrating neurons-2
Crabp2	1.16805e-285	1.31345	0.841	0.386	3.62726e-281	Migrating neurons-2
Tub	2.92777e-285	0.941005	0.908	0.467	9.0919e-281	Migrating neurons-2
Tmem178	8.82763e-277	0.899313	0.983	0.618	2.74133e-272	Migrating neurons-2
Nfib	4.42223e-275	0.717888	1	0.998	1.37328e-270	Migrating neurons-2
Klf7	4.09184e-274	0.890299	0.999	0.839	1.27068e-269	Migrating neurons-2
Nefm	1.03296e-272	1.10723	0.84	0.385	3.20777e-268	Migrating neurons-2
Srrm3	6.11025e-272	0.775884	0.909	0.471	1.89748e-267	Migrating neurons-2
Plcb1	1.52965e-270	0.749378	0.819	0.318	4.75017e-266	Migrating neurons-2
Maml3	1.30164e-269	0.708364	0.829	0.332	4.04211e-265	Migrating neurons-2
Gm266	1.1024e-268	0.474054	0.434	0.051	3.42339e-264	Migrating neurons-2
Tagln3	2.63605e-268	0.952561	0.999	0.825	8.186e-264	Migrating neurons-2
Dpysl3	1.86038e-265	0.97275	1	0.895	5.77723e-261	Migrating neurons-2
Basp1	8.25539e-265	0.530347	1	1	2.56363e-260	Migrating neurons-2
Cblb	6.58117e-263	0.917855	0.857	0.501	2.04372e-258	Migrating neurons-2
Th	3.95661e-260	0.517806	0.372	0.033	1.22869e-255	Migrating neurons-2
Neurod2	2.11567e-258	0.963096	0.995	0.662	6.57e-254	Migrating neurons-2
Cfl1	4.19522e-253	0.459199	1	1	1.30278e-248	Migrating neurons-2
Meis2	3.69452e-250	1.17052	0.978	0.841	1.1473e-245	Migrating neurons-2
Carhsp1	5.88514e-248	0.70829	0.997	0.893	1.82757e-243	Migrating neurons-2
Cacna2d1	1.31881e-247	0.74585	0.884	0.399	4.09544e-243	Migrating neurons-2
Map3k13	9.53492e-247	0.547334	0.673	0.217	2.96098e-242	Migrating neurons-2
Hoxb3	4.45712e-243	0.738495	0.996	0.942	1.38411e-238	Migrating neurons-2
Cited2	1.03453e-241	0.914668	0.999	0.855	3.21262e-237	Migrating neurons-2
Prdm8	7.9159e-240	0.763095	0.881	0.38	2.4582e-235	Migrating neurons-2
Elavl4	1.33035e-235	0.842863	0.996	0.787	4.13126e-231	Migrating neurons-2
Shf	7.71277e-234	0.788877	0.938	0.633	2.39512e-229	Migrating neurons-2
Actb	7.89074e-234	0.455825	1	1	2.45039e-229	Migrating neurons-2
Kcna2	5.76446e-233	0.671789	0.793	0.33	1.7901e-228	Migrating neurons-2
Igfbp2	1.71999e-232	0.893702	0.991	0.923	5.34126e-228	Migrating neurons-2
Psma7	4.30102e-227	0.478686	0.999	1	1.33564e-222	Migrating neurons-2
Elavl3	1.42137e-226	0.78066	0.999	0.796	4.41391e-222	Migrating neurons-2
Nrcam	1.71157e-226	0.726806	0.93	0.563	5.31512e-222	Migrating neurons-2
Neurod6	5.74541e-226	0.822097	0.905	0.444	1.78418e-221	Migrating neurons-2
Klc1	3.75268e-223	0.710472	0.998	0.838	1.16536e-218	Migrating neurons-2
Hist3h2a	1.72119e-219	0.779771	0.989	0.789	5.34499e-215	Migrating neurons-2
Celf4	1.45818e-217	0.93535	0.945	0.577	4.52823e-213	Migrating neurons-2
[truncated: 1,459 more rows]

## Sheet: E14.5_PN_top10_markers
gene	p_val	avg_log2FC	pct.1	pct.2	p_val_adj	cluster
Id3	0	4.01803	0.962	0.15	0	Progenitors
Ccnd1	0	3.5563	0.951	0.188	0	Progenitors
Id1	0	3.18605	0.949	0.215	0	Progenitors
Hist1h1b	0	2.92785	0.821	0.207	0	Progenitors
Dbi	0	2.88763	0.998	0.865	0	Progenitors
Hmgb2	0	2.68075	0.996	0.936	0	Progenitors
Top2a	0	2.60094	0.667	0.057	0	Progenitors
Cenpf	0	2.51873	0.696	0.105	0	Progenitors
Ube2c	0	2.43703	0.593	0.08	0	Progenitors
Hist1h2ap	6.78e-240	2.78559	0.868	0.555	2.11e-235	Progenitors
Nkd1	0	1.92061	0.994	0.514	0	Intermediate progenitors
Hes6	0	1.70973	0.998	0.817	0	Intermediate progenitors
Atoh1	0	1.46407	0.994	0.569	0	Intermediate progenitors
Gadd45g	9.28e-297	2.19327	0.994	0.812	2.88e-292	Intermediate progenitors
Btbd17	2.37e-250	1.24442	0.89	0.417	7.37e-246	Intermediate progenitors
Hes5	1.11e-247	1.78226	0.889	0.354	3.44e-243	Intermediate progenitors
S100a6	2.52e-237	2.01817	0.819	0.321	7.81e-233	Intermediate progenitors
Rassf4	5.71e-225	1.18755	0.951	0.553	1.77e-220	Intermediate progenitors
Hsd11b2	2.17e-196	1.37254	0.795	0.358	6.73e-192	Intermediate progenitors
Eln	5.93e-172	1.36636	0.559	0.16	1.84e-167	Intermediate progenitors
Rassf4	1.02e-298	1.37091	0.993	0.545	3.15e-294	Migrating neurons-1
Mfap4	1.66e-278	1.63057	0.939	0.401	5.17e-274	Migrating neurons-1
Hsd11b2	1.49e-261	1.14797	0.906	0.337	4.63e-257	Migrating neurons-1
Igsf8	2.05e-251	1.18015	0.981	0.642	6.37e-247	Migrating neurons-1
Dll3	1.75e-249	0.983171	0.943	0.431	5.45e-245	Migrating neurons-1
Atoh1	4.87e-244	1.20599	0.987	0.57	1.51e-239	Migrating neurons-1
Barhl1	1.27e-216	0.965913	1	0.775	3.96e-212	Migrating neurons-1
Hey1	3.22e-210	1.13682	0.852	0.401	1e-205	Migrating neurons-1
Selenom	1.29e-173	1.03626	0.838	0.456	4.02e-169	Migrating neurons-1
Slc1a2	2.51e-170	0.982766	0.852	0.47	7.8e-166	Migrating neurons-1
Crabp1	0	2.0267	0.998	0.891	0	Migrating neurons-2
Robo3	0	1.82832	0.992	0.372	0	Migrating neurons-2
Enc1	0	1.676	0.986	0.545	0	Migrating neurons-2
Nrn1	0	1.63429	0.99	0.537	0	Migrating neurons-2
Nhlh2	0	1.49637	0.995	0.541	0	Migrating neurons-2
Rgmb	0	1.43632	0.994	0.544	0	Migrating neurons-2
Uncx	0	1.42532	0.986	0.558	0	Migrating neurons-2
Igfbpl1	0	1.36889	1	0.861	0	Migrating neurons-2
Nnat	0	1.3294	1	0.967	0	Migrating neurons-2
Thsd7a	0	1.32859	0.977	0.592	0	Migrating neurons-2
Cnr1	0	2.52685	0.981	0.418	0	Differentiated neurons
Meg3	0	2.48417	0.984	0.712	0	Differentiated neurons
Mapt	0	2.47499	1	0.547	0	Differentiated neurons
Syt4	0	2.15716	0.796	0.258	0	Differentiated neurons
Myt1l	0	2.08207	0.999	0.644	0	Differentiated neurons
Pcsk1n	0	2.07004	0.978	0.585	0	Differentiated neurons
Tubb2a	0	1.95145	1	0.822	0	Differentiated neurons
Snhg11	0	1.85309	0.915	0.435	0	Differentiated neurons
Kctd12	0	1.81189	0.724	0.142	0	Differentiated neurons
Hoxa5	3.1e-148	1.8468	0.742	0.463	9.64e-144	Differentiated neurons

## Sheet: E18.5_PN_all_markers
gene	p_val	avg_log2FC	pct.1	pct.2	p_val_adj	cluster
Id3	0	3.86816	0.922	0.028	0	Progenitors
Mfge8	0	2.1074	0.838	0.022	0	Progenitors
Metrn	1.39779e-307	1.78819	0.734	0.011	4.3407e-303	Progenitors
Ednrb	8.3353e-306	2.48949	0.747	0.013	2.58844e-301	Progenitors
Mt1	2.84936e-301	2.97867	0.805	0.02	8.84839e-297	Progenitors
Mlc1	3.52408e-300	1.17135	0.74	0.013	1.09437e-295	Progenitors
Phgdh	1.0003e-296	2.77658	0.987	0.055	3.10633e-292	Progenitors
Hopx	8.82935e-272	2.23892	0.76	0.022	2.74187e-267	Progenitors
Aqp4	9.46828e-265	2.54464	0.636	0.009	2.94028e-260	Progenitors
Id1	1.8978e-262	2.88502	0.903	0.05	5.89344e-258	Progenitors
Rfx4	2.25676e-255	1.31981	0.818	0.035	7.00813e-251	Progenitors
Pon2	3.32024e-251	0.927911	0.734	0.023	1.03107e-246	Progenitors
Mgst1	7.30167e-245	1.54404	0.896	0.055	2.26746e-240	Progenitors
Ramp1	1.3636e-243	1.32561	0.61	0.011	4.23454e-239	Progenitors
Gsta4	2.27073e-242	0.830686	0.682	0.018	7.05153e-238	Progenitors
Wwtr1	1.17617e-241	0.703396	0.617	0.011	3.65247e-237	Progenitors
Gpx8	3.12531e-234	0.868214	0.708	0.024	9.70535e-230	Progenitors
Lfng	2.20902e-233	0.661724	0.552	0.007	6.85991e-229	Progenitors
Nid1	1.06335e-229	1.59961	0.565	0.009	3.30212e-225	Progenitors
Hes1	4.57119e-228	1.8928	0.773	0.035	1.41954e-223	Progenitors
Aldh1l1	1.3933e-224	1.62694	0.597	0.014	4.32676e-220	Progenitors
Emp2	8.95471e-220	1.07012	0.519	0.006	2.7808e-215	Progenitors
Sparc	2.01804e-218	2.23848	0.708	0.031	6.26683e-214	Progenitors
Atp1a2	4.23634e-212	2.55803	0.604	0.018	1.31555e-207	Progenitors
Tril	5.40694e-212	0.958831	0.565	0.013	1.67907e-207	Progenitors
Hepacam	6.93372e-211	1.05385	0.591	0.016	2.1532e-206	Progenitors
Tnc	5.98615e-205	2.21992	0.623	0.023	1.85894e-200	Progenitors
Pdpn	5.15602e-204	0.668882	0.526	0.01	1.60115e-199	Progenitors
Cmtm5	6.15407e-203	0.75203	0.506	0.008	1.91108e-198	Progenitors
Pla2g7	1.69565e-202	2.70767	0.903	0.089	5.26568e-198	Progenitors
Sox2	4.34215e-202	1.91402	0.981	0.098	1.34841e-197	Progenitors
Zfp36l1	3.0659e-198	2.67224	0.948	0.105	9.52083e-194	Progenitors
Gdf10	4.64467e-198	1.6785	0.539	0.013	1.44236e-193	Progenitors
Col4a5	8.33151e-196	0.535255	0.487	0.008	2.58727e-191	Progenitors
Tlcd1	3.06194e-195	0.577194	0.513	0.01	9.50855e-191	Progenitors
Acsbg1	1.40222e-194	0.825981	0.409	0.001	4.35447e-190	Progenitors
Zcchc24	7.2047e-194	0.722815	0.591	0.02	2.23735e-189	Progenitors
Notch1	2.11652e-193	1.4571	0.864	0.077	6.57263e-189	Progenitors
Cbs	6.2574e-193	0.521335	0.435	0.004	1.94317e-188	Progenitors
Aldoc	6.40285e-189	2.8348	0.779	0.061	1.98834e-184	Progenitors
Pdlim3	3.51678e-188	0.941482	0.519	0.013	1.0921e-183	Progenitors
Fkbp9	1.73092e-187	0.441956	0.494	0.01	5.37521e-183	Progenitors
Msn	5.97697e-187	0.807661	0.727	0.042	1.85609e-182	Progenitors
Sox21	3.02308e-186	0.64484	0.422	0.004	9.38786e-182	Progenitors
Rxrg	3.55902e-185	0.648032	0.435	0.005	1.10522e-180	Progenitors
Selenop	1.47614e-182	1.07728	0.519	0.014	4.58402e-178	Progenitors
S1pr1	2.86166e-182	0.710247	0.435	0.005	8.8866e-178	Progenitors
Sox6	2.85507e-179	0.670912	0.539	0.017	8.86613e-175	Progenitors
Fbxo2	8.89724e-178	1.70805	0.76	0.058	2.76295e-173	Progenitors
Prrx1	1.28291e-175	0.58382	0.448	0.008	3.98396e-171	Progenitors
AU020206	3.53773e-175	0.527714	0.494	0.013	1.09861e-170	Progenitors
Plce1	5.41356e-172	0.609553	0.442	0.008	1.68113e-167	Progenitors
Pmp22	6.34518e-172	0.508345	0.409	0.005	1.97043e-167	Progenitors
Hadh	3.79049e-170	0.938686	0.773	0.067	1.1771e-165	Progenitors
Rgma	9.28697e-170	1.23623	0.74	0.06	2.88398e-165	Progenitors
Fmo1	9.55139e-169	0.664425	0.481	0.013	2.96609e-164	Progenitors
Calcrl	3.31912e-168	0.41206	0.357	0.001	1.03072e-163	Progenitors
Tst	2.42737e-166	1.98693	0.903	0.123	7.53796e-162	Progenitors
Hes5	4.51145e-166	2.34325	0.896	0.107	1.40098e-161	Progenitors
Lcat	5.3845e-165	0.469159	0.351	0.001	1.6721e-160	Progenitors
Kcnj10	3.41658e-160	0.667141	0.532	0.022	1.06099e-155	Progenitors
Slc25a18	1.18993e-158	0.560904	0.383	0.005	3.69521e-154	Progenitors
Pla2g16	1.90164e-158	0.381203	0.325	0	5.90536e-154	Progenitors
Acot1	3.03808e-157	2.3129	0.929	0.152	9.43445e-153	Progenitors
Vcam1	1.95754e-154	0.696172	0.5	0.019	6.07894e-150	Progenitors
Col2a1	2.47062e-154	0.95251	0.481	0.017	7.67227e-150	Progenitors
Sox9	6.82852e-154	2.03015	0.942	0.151	2.12053e-149	Progenitors
Bmpr1b	2.81229e-152	0.522261	0.442	0.013	8.7333e-148	Progenitors
Pax3	3.25071e-152	1.41837	0.669	0.054	1.00948e-147	Progenitors
Rhoc	9.15399e-152	1.12182	0.727	0.07	2.84268e-147	Progenitors
Gja1	3.4068e-150	1.3836	0.565	0.032	1.05795e-145	Progenitors
Spag5	5.98905e-149	0.493318	0.461	0.016	1.85984e-144	Progenitors
Abhd4	2.33841e-148	0.677427	0.649	0.049	7.2617e-144	Progenitors
Olig1	7.56414e-148	1.39166	0.396	0.009	2.34897e-143	Progenitors
Jam2	2.01254e-147	0.709116	0.61	0.041	6.24975e-143	Progenitors
Col23a1	4.89944e-147	0.756288	0.455	0.016	1.52147e-142	Progenitors
Gm26669	8.64344e-147	0.5179	0.422	0.011	2.68414e-142	Progenitors
Slc38a3	1.40395e-144	0.500876	0.403	0.01	4.35983e-140	Progenitors
Nr3c1	2.47297e-143	0.69732	0.643	0.05	7.67956e-139	Progenitors
Serpinh1	1.1277e-142	1.52284	0.916	0.154	3.50196e-138	Progenitors
Etv5	4.30852e-142	0.684992	0.526	0.029	1.33797e-137	Progenitors
Fzd10	8.44249e-141	0.752055	0.487	0.022	2.62173e-136	Progenitors
Sdc4	1.12635e-140	0.458498	0.416	0.012	3.49777e-136	Progenitors
Tnfrsf19	5.79527e-139	0.456392	0.442	0.016	1.79966e-134	Progenitors
Cdc42ep1	8.07117e-139	0.322181	0.299	0.001	2.50642e-134	Progenitors
Apoe	1.96562e-138	4.7182	0.857	0.137	6.10402e-134	Progenitors
Zeb2	4.34415e-138	1.53095	0.922	0.145	1.34903e-133	Progenitors
Tcf7l1	5.6376e-138	0.385378	0.377	0.009	1.7507e-133	Progenitors
Sall3	3.22858e-137	0.601504	0.318	0.003	1.0026e-132	Progenitors
Gdpd2	5.36179e-136	0.484174	0.396	0.011	1.66505e-131	Progenitors
Cyba	2.56217e-135	0.458916	0.429	0.015	7.95657e-131	Progenitors
Mcc	1.09946e-134	0.537552	0.474	0.023	3.41426e-130	Progenitors
Slc15a2	1.76049e-133	0.455186	0.429	0.016	5.46701e-129	Progenitors
Bcan	2.13251e-133	1.77547	0.513	0.031	6.62231e-129	Progenitors
Ctsc	3.29504e-133	0.384766	0.299	0.002	1.02324e-128	Progenitors
Dock1	1.3657e-132	0.580021	0.532	0.033	4.24104e-128	Progenitors
Notch3	1.93217e-131	0.415114	0.37	0.009	6.00015e-127	Progenitors
Pcx	7.44062e-131	0.734604	0.623	0.055	2.31061e-126	Progenitors
Slc4a4	8.68093e-130	2.35969	0.682	0.076	2.69577e-125	Progenitors
Fam181b	2.7508e-128	1.59436	0.896	0.174	8.54234e-124	Progenitors
Etv4	2.36654e-126	0.437705	0.364	0.01	7.34904e-122	Progenitors
Tns3	8.83981e-126	0.461192	0.487	0.028	2.74511e-121	Progenitors
Shroom3	2.188e-125	0.516859	0.383	0.013	6.7946e-121	Progenitors
2810459M11Rik	1.16914e-124	0.397306	0.357	0.009	3.63064e-120	Progenitors
Fgfr3	3.49792e-124	0.676792	0.312	0.005	1.08624e-119	Progenitors
Tjp2	4.52859e-124	0.540055	0.474	0.027	1.40631e-119	Progenitors
Sox1	1.15575e-123	0.598972	0.442	0.021	3.58907e-119	Progenitors
Plat	5.06752e-121	1.31433	0.701	0.089	1.57367e-116	Progenitors
Mt2	8.96905e-121	1.67367	0.552	0.046	2.78525e-116	Progenitors
Tmem100	1.19937e-120	0.462804	0.279	0.003	3.72451e-116	Progenitors
Tead2	2.63956e-120	0.784527	0.76	0.096	8.19687e-116	Progenitors
Fat3	1.84397e-119	0.491772	0.545	0.042	5.72626e-115	Progenitors
Maml2	5.34521e-119	0.546037	0.532	0.039	1.6599e-114	Progenitors
Ttyh1	7.25398e-119	2.19435	0.922	0.224	2.25265e-114	Progenitors
Tcf7l2	2.15754e-118	0.661714	0.604	0.056	6.70001e-114	Progenitors
Serpine2	8.20959e-117	2.14562	0.688	0.093	2.54941e-112	Progenitors
Gng11	9.79222e-117	0.392897	0.312	0.006	3.04088e-112	Progenitors
S100a1	1.10463e-116	0.57955	0.377	0.014	3.43032e-112	Progenitors
Lrp4	7.1743e-116	0.319045	0.286	0.004	2.22791e-111	Progenitors
Cdk6	1.03407e-115	0.632063	0.461	0.028	3.21121e-111	Progenitors
Gng12	1.20024e-115	1.52674	0.799	0.145	3.72722e-111	Progenitors
Msx2	1.80819e-115	0.383507	0.357	0.012	5.61516e-111	Progenitors
Stom	7.26487e-115	0.395612	0.357	0.012	2.25603e-110	Progenitors
Plin3	3.95938e-114	0.324463	0.331	0.009	1.22955e-109	Progenitors
Fabp7	8.57617e-113	6.51622	0.909	0.247	2.66324e-108	Progenitors
S100a13	5.15515e-112	0.465155	0.377	0.015	1.60088e-107	Progenitors
Lrig1	6.91004e-112	0.746473	0.571	0.056	2.14584e-107	Progenitors
Pbxip1	9.01686e-112	0.427278	0.383	0.016	2.8001e-107	Progenitors
Slc7a10	1.50726e-111	0.46565	0.286	0.005	4.68063e-107	Progenitors
Cybrd1	5.20194e-111	0.432182	0.26	0.003	1.61541e-106	Progenitors
Pantr1	1.20626e-110	1.47523	0.948	0.235	3.74592e-106	Progenitors
Slc1a3	1.93492e-110	3.45246	0.987	0.347	6.00871e-106	Progenitors
Yap1	7.56263e-109	0.397963	0.422	0.023	2.3485e-104	Progenitors
Pltp	1.58286e-108	0.389412	0.279	0.005	4.91541e-104	Progenitors
Bcl2l12	5.16178e-108	0.388403	0.377	0.017	1.60294e-103	Progenitors
Foxo1	6.13824e-108	0.360685	0.364	0.015	1.90617e-103	Progenitors
Mcm3	6.49761e-108	0.841425	0.494	0.039	2.01777e-103	Progenitors
Plpp3	1.06977e-107	2.32147	0.87	0.202	3.32206e-103	Progenitors
Ccdc80	5.20452e-106	0.477478	0.377	0.018	1.61621e-101	Progenitors
Acss1	9.12236e-106	0.272402	0.26	0.004	2.83286e-101	Progenitors
Cpt1a	3.96085e-105	0.410199	0.403	0.022	1.23e-100	Progenitors
Myo10	5.86172e-105	0.961392	0.617	0.076	1.8203e-100	Progenitors
Prss23	8.64071e-105	0.473024	0.338	0.013	2.68329e-100	Progenitors
Suclg2	1.72663e-104	0.672436	0.61	0.073	5.36187e-100	Progenitors
Klf15	4.13855e-104	0.439562	0.37	0.018	1.28519e-99	Progenitors
Sparcl1	2.33742e-103	3.78076	0.948	0.335	7.25864e-99	Progenitors
Tpp1	5.21817e-103	0.579408	0.565	0.06	1.62045e-98	Progenitors
Abca1	5.4001e-103	0.90423	0.591	0.064	1.67695e-98	Progenitors
Zfp36l2	5.79456e-103	0.742589	0.558	0.06	1.79944e-98	Progenitors
3110082J24Rik	7.55126e-103	0.503379	0.448	0.032	2.34497e-98	Progenitors
Wls	1.27698e-102	1.30598	0.747	0.122	3.96554e-98	Progenitors
Ppic	4.78494e-102	0.80196	0.682	0.097	1.48592e-97	Progenitors
Olig2	6.28406e-102	0.623151	0.299	0.009	1.95145e-97	Progenitors
Acadl	8.55531e-102	1.30861	0.825	0.184	2.65677e-97	Progenitors
Tnfaip8	1.54308e-101	0.6759	0.506	0.046	4.79188e-97	Progenitors
Cfap100	4.54963e-101	0.404666	0.292	0.008	1.41284e-96	Progenitors
Emp1	1.27511e-100	0.340538	0.273	0.006	3.95972e-96	Progenitors
Gulp1	2.25407e-100	0.306961	0.318	0.011	6.99978e-96	Progenitors
Gli3	2.55299e-99	0.418929	0.377	0.02	7.92805e-95	Progenitors
Lxn	2.70965e-99	1.80061	0.89	0.254	8.41455e-95	Progenitors
AI464131	3.30404e-98	0.419334	0.37	0.02	1.02604e-93	Progenitors
9430041J12Rik	5.99673e-98	0.277511	0.266	0.006	1.86223e-93	Progenitors
Itih5	1.15312e-97	0.329795	0.266	0.006	3.58091e-93	Progenitors
AC154683.1	1.42921e-97	1.26105	0.779	0.161	4.43827e-93	Progenitors
Ppp2r5a	1.98433e-97	0.417866	0.409	0.027	6.16215e-93	Progenitors
Cdkn2c	4.12998e-97	0.33549	0.292	0.009	1.28252e-92	Progenitors
Wnt5a	4.07254e-96	1.03125	0.714	0.108	1.26469e-91	Progenitors
Snhg18	4.57307e-96	0.297326	0.299	0.01	1.42012e-91	Progenitors
Eif2ak2	6.90314e-96	0.263869	0.279	0.008	2.1437e-91	Progenitors
Erf	1.86731e-95	0.366339	0.383	0.023	5.79874e-91	Progenitors
Ctdsp1	2.76406e-95	0.3547	0.435	0.032	8.58352e-91	Progenitors
Prex1	3.39316e-95	0.910815	0.649	0.101	1.05371e-90	Progenitors
Dhrs4	4.48969e-95	0.589084	0.617	0.083	1.39423e-90	Progenitors
Rftn2	6.0074e-95	0.613397	0.571	0.065	1.86554e-90	Progenitors
Cyr61	6.42996e-95	0.603136	0.305	0.011	1.99676e-90	Progenitors
Cd44	7.69811e-95	0.340502	0.292	0.009	2.39057e-90	Progenitors
Sfxn5	1.16085e-94	0.772915	0.617	0.088	3.6049e-90	Progenitors
Gldc	1.22959e-94	0.332801	0.357	0.018	3.81837e-90	Progenitors
Tsc22d4	7.34901e-94	1.64812	0.89	0.251	2.28216e-89	Progenitors
Krcc1	1.30155e-93	0.792718	0.701	0.118	4.04182e-89	Progenitors
Pgm5	1.89856e-93	0.399638	0.312	0.013	5.8958e-89	Progenitors
Rcn3	2.23326e-93	0.514541	0.545	0.06	6.93517e-89	Progenitors
Sdc2	3.79744e-93	0.426153	0.448	0.037	1.17926e-88	Progenitors
Asrgl1	4.95762e-93	1.12526	0.682	0.114	1.53954e-88	Progenitors
Npas3	5.62258e-92	1.24639	0.766	0.162	1.74604e-87	Progenitors
Ctso	1.17797e-91	0.403107	0.448	0.038	3.65805e-87	Progenitors
Nwd1	6.25585e-91	0.359456	0.292	0.011	1.94269e-86	Progenitors
Sox8	8.33172e-91	0.379295	0.325	0.015	2.58733e-86	Progenitors
Ctnna1	1.4429e-90	0.799353	0.753	0.149	4.4808e-86	Progenitors
Angptl4	2.83155e-90	0.4234	0.318	0.014	8.7931e-86	Progenitors
Laptm4b	3.13554e-90	0.36609	0.442	0.037	9.73711e-86	Progenitors
Kcne1l	3.68833e-90	0.62797	0.468	0.044	1.14537e-85	Progenitors
Qk	3.83093e-90	2.67021	1	0.717	1.18966e-85	Progenitors
Dbi	7.03568e-90	4.35848	1	0.873	2.18486e-85	Progenitors
Gng5	8.78299e-90	2.06151	1	0.76	2.72747e-85	Progenitors
Pacsin3	2.24525e-89	0.291293	0.338	0.018	6.97239e-85	Progenitors
Spry2	4.5451e-89	0.537655	0.461	0.044	1.41143e-84	Progenitors
Clspn	1.90673e-88	0.538716	0.338	0.018	5.92117e-84	Progenitors
Vim	2.00968e-88	3.27425	1	0.657	6.24086e-84	Progenitors
Eci1	2.73184e-88	0.672991	0.721	0.129	8.48344e-84	Progenitors
Cpq	4.35823e-88	0.321371	0.273	0.009	1.3534e-83	Progenitors
Id4	1.23232e-87	1.35562	0.727	0.139	3.82683e-83	Progenitors
Ccnd1	1.47729e-87	2.05642	0.701	0.142	4.58757e-83	Progenitors
Gnai2	3.63602e-87	1.96452	1	0.82	1.12913e-82	Progenitors
E130114P18Rik	9.26179e-87	0.737937	0.721	0.119	2.87616e-82	Progenitors
Nfe2l2	1.03443e-86	0.570371	0.481	0.048	3.21232e-82	Progenitors
Slc9a3r1	2.79338e-86	0.926408	0.74	0.147	8.67456e-82	Progenitors
Ptgr1	3.38746e-86	0.312736	0.351	0.021	1.05194e-81	Progenitors
Kctd14	7.93628e-86	0.262973	0.253	0.007	2.46453e-81	Progenitors
Nek7	4.53532e-85	0.283045	0.325	0.017	1.4084e-80	Progenitors
Tle4	7.25176e-85	0.865748	0.766	0.164	2.25196e-80	Progenitors
Tmem176a	1.16812e-84	0.559437	0.377	0.028	3.62749e-80	Progenitors
Kank1	2.06922e-84	0.41651	0.377	0.028	6.42576e-80	Progenitors
Plec	6.31966e-84	0.797706	0.558	0.078	1.96251e-79	Progenitors
Nde1	9.3753e-84	0.528503	0.487	0.054	2.91141e-79	Progenitors
Sox3	1.27807e-83	0.314099	0.305	0.015	3.9689e-79	Progenitors
Cavin3	2.48924e-83	1.13955	0.864	0.28	7.73008e-79	Progenitors
Cyp26b1	1.03279e-82	1.8602	0.474	0.054	3.20722e-78	Progenitors
Smo	2.88435e-82	0.672636	0.76	0.158	8.95705e-78	Progenitors
Mdk	1.13836e-81	1.75588	0.948	0.394	3.53505e-77	Progenitors
Mt3	1.51628e-81	3.02864	0.721	0.173	4.70866e-77	Progenitors
S100b	1.96104e-81	0.511112	0.312	0.017	6.08983e-77	Progenitors
Hist1h3c	2.48226e-81	0.483798	0.253	0.009	7.70842e-77	Progenitors
Rest	7.2382e-81	0.593263	0.643	0.112	2.24775e-76	Progenitors
Pard3b	1.12975e-80	0.498157	0.481	0.054	3.50832e-76	Progenitors
Ssbp2	3.29772e-80	0.899326	0.812	0.224	1.02407e-75	Progenitors
Psat1	5.08026e-80	0.971995	0.714	0.156	1.57762e-75	Progenitors
Cd9	2.59411e-79	1.86157	0.987	0.586	8.05575e-75	Progenitors
Ndrg2	8.47684e-79	2.0422	0.968	0.579	2.6324e-74	Progenitors
1810037I17Rik	2.85312e-78	1.62974	0.981	0.683	8.86009e-74	Progenitors
Sned1	3.62266e-78	0.685743	0.351	0.026	1.12498e-73	Progenitors
Lmcd1	3.67877e-77	0.406926	0.286	0.014	1.1424e-72	Progenitors
Rdm1	4.23915e-77	0.465672	0.416	0.04	1.31642e-72	Progenitors
Sfrp2	5.49054e-77	0.61042	0.279	0.014	1.70503e-72	Progenitors
Gm42047	8.1537e-77	0.575781	0.396	0.036	2.53205e-72	Progenitors
Efhd1	1.64277e-76	0.304581	0.266	0.012	5.10144e-72	Progenitors
Fgf15	2.27271e-76	1.12749	0.357	0.029	7.05766e-72	Progenitors
Plod1	3.70815e-76	0.273693	0.331	0.022	1.15153e-71	Progenitors
Psph	1.51443e-75	0.863424	0.708	0.163	4.70291e-71	Progenitors
Irx3	3.49052e-74	0.353724	0.312	0.019	1.08395e-69	Progenitors
Pcp4l1	6.12641e-74	0.62404	0.273	0.014	1.9025e-69	Progenitors
Col4a1	7.55871e-74	0.372186	0.312	0.02	2.34728e-69	Progenitors
Prdx6	1.19882e-73	1.29247	0.909	0.372	3.72282e-69	Progenitors
Gpc3	1.47399e-73	0.438263	0.318	0.022	4.57733e-69	Progenitors
Rreb1	2.69812e-73	0.320687	0.325	0.023	8.37873e-69	Progenitors
Gpm6b	3.24831e-73	2.35306	0.987	0.837	1.00873e-68	Progenitors
Fbln2	1.54601e-72	0.454507	0.357	0.03	4.80097e-68	Progenitors
Gas2l3	2.40962e-72	0.47134	0.325	0.024	7.48282e-68	Progenitors
5930412G12Rik	5.31531e-72	0.362588	0.357	0.029	1.65061e-67	Progenitors
Notch2	2.37547e-71	0.263588	0.292	0.018	7.3768e-67	Progenitors
Pmf1	2.61571e-71	0.43816	0.377	0.036	8.12284e-67	Progenitors
Car2	1.14226e-70	0.936843	0.338	0.028	3.54717e-66	Progenitors
Mmd2	5.59381e-70	1.21701	0.63	0.138	1.7371e-65	Progenitors
Magt1	1.53214e-69	0.890426	0.714	0.182	4.75792e-65	Progenitors
Cd302	4.64996e-69	0.317508	0.299	0.02	1.444e-64	Progenitors
Gstk1	4.67295e-69	0.332358	0.37	0.035	1.45114e-64	Progenitors
Cnn3	7.76832e-69	1.42954	0.981	0.689	2.41238e-64	Progenitors
Cd63	1.55442e-68	1.72005	1	0.796	4.82711e-64	Progenitors
Plod2	1.55627e-68	0.598949	0.552	0.093	4.83286e-64	Progenitors
Tgif2	2.29213e-68	0.361317	0.383	0.037	7.11798e-64	Progenitors
Ccnd2	4.23329e-68	2.18757	0.747	0.222	1.3146e-63	Progenitors
Htra1	1.17561e-67	0.496871	0.299	0.021	3.65074e-63	Progenitors
Fzd1	1.24018e-67	0.425977	0.39	0.041	3.85126e-63	Progenitors
Atp5g2	2.42429e-67	1.1463	1	0.976	7.52838e-63	Progenitors
Amot	6.32829e-67	0.545895	0.5	0.078	1.96519e-62	Progenitors
H2afv	1.34933e-66	1.48198	1	0.921	4.1902e-62	Progenitors
Myl12a	4.54983e-66	0.750343	0.747	0.206	1.4129e-61	Progenitors
Golim4	8.60262e-66	0.771469	0.721	0.181	2.67146e-61	Progenitors
Esco2	9.94225e-66	0.643427	0.266	0.016	3.08747e-61	Progenitors
Lhfp	3.84577e-65	0.801811	0.63	0.139	1.19427e-60	Progenitors
Tk1	3.84855e-65	0.327304	0.253	0.014	1.19513e-60	Progenitors
Tspan15	4.66135e-65	0.398957	0.403	0.047	1.44754e-60	Progenitors
Kbtbd11	9.55758e-65	0.745851	0.662	0.163	2.96801e-60	Progenitors
Hmmr	1.39416e-64	0.613386	0.253	0.014	4.32942e-60	Progenitors
S100a6	2.39382e-64	0.399464	0.273	0.017	7.43376e-60	Progenitors
Knstrn	2.93508e-64	0.548489	0.344	0.033	9.11461e-60	Progenitors
Reep3	3.80198e-64	1.11148	0.916	0.462	1.18067e-59	Progenitors
Cd81	6.94792e-64	1.65807	0.994	0.866	2.15761e-59	Progenitors
Fgfrl1	1.0597e-63	0.25032	0.253	0.014	3.29078e-59	Progenitors
Akr1b10	1.22061e-63	0.26575	0.273	0.018	3.79048e-59	Progenitors
Igsf11	1.57685e-63	0.37252	0.409	0.049	4.89676e-59	Progenitors
Mir9-3hg	2.0126e-63	0.893461	0.714	0.197	6.24992e-59	Progenitors
Grid2	3.21812e-63	0.947307	0.734	0.21	9.99354e-59	Progenitors
Serf2	4.56815e-63	0.947149	1	0.995	1.41859e-58	Progenitors
Itgav	1.87433e-62	0.379064	0.39	0.045	5.82054e-58	Progenitors
Mmp14	2.46627e-62	0.563808	0.643	0.138	7.65876e-58	Progenitors
Lamp2	3.05441e-62	0.84531	0.792	0.257	9.48516e-58	Progenitors
Dtl	4.2493e-62	0.536238	0.403	0.05	1.31958e-57	Progenitors
Trps1	5.14529e-62	0.851551	0.799	0.259	1.59782e-57	Progenitors
Cpne3	8.16356e-62	0.677446	0.708	0.188	2.53511e-57	Progenitors
Klf9	8.30005e-62	0.719512	0.61	0.133	2.5775e-57	Progenitors
Ccnb2	1.12529e-61	0.631084	0.305	0.026	3.49448e-57	Progenitors
Acads	1.58955e-61	0.347694	0.429	0.056	4.93619e-57	Progenitors
Aspm	1.97604e-61	0.58384	0.26	0.017	6.1364e-57	Progenitors
Rps27l	3.2546e-61	1.12471	0.987	0.887	1.01068e-56	Progenitors
Hus1	4.8309e-61	0.266931	0.357	0.037	1.50019e-56	Progenitors
Gm35040	1.28413e-60	0.480304	0.513	0.091	3.98774e-56	Progenitors
Paqr8	1.41539e-60	1.29151	0.662	0.183	4.39535e-56	Progenitors
Igf2bp2	1.90766e-60	0.468247	0.461	0.071	5.92405e-56	Progenitors
Clic1	2.47168e-60	1.06268	0.87	0.367	7.67555e-56	Progenitors
Slitrk2	2.59235e-60	0.403616	0.383	0.046	8.05027e-56	Progenitors
Smc4	3.88165e-60	1.44975	0.714	0.216	1.20541e-55	Progenitors
Eef1d	5.03838e-60	1.1145	0.974	0.764	1.56462e-55	Progenitors
Hmg20b	5.54939e-60	0.821768	0.818	0.3	1.72331e-55	Progenitors
Ctnnb1	5.89027e-60	1.19401	0.981	0.775	1.82916e-55	Progenitors
Col5a2	6.0239e-60	0.362577	0.357	0.038	1.87066e-55	Progenitors
Anp32b	7.08165e-60	1.50426	0.968	0.762	2.19914e-55	Progenitors
Flnc	1.34373e-59	0.293259	0.26	0.017	4.17282e-55	Progenitors
Ptpn13	2.49246e-59	0.26757	0.312	0.028	7.74007e-55	Progenitors
Anxa2	4.85515e-59	0.500927	0.312	0.029	1.50772e-54	Progenitors
Luzp2	1.54372e-58	1.9261	0.825	0.349	4.79386e-54	Progenitors
Cdk1	1.67016e-58	1.09532	0.396	0.055	5.1865e-54	Progenitors
Arhgap31	2.22874e-58	0.286473	0.292	0.025	6.92111e-54	Progenitors
Aldh7a1	3.22815e-58	0.72869	0.76	0.251	1.00247e-53	Progenitors
Rps19	5.37926e-58	0.945984	1	1	1.67048e-53	Progenitors
Ssfa2	6.97394e-58	0.263768	0.299	0.026	2.16569e-53	Progenitors
Chpt1	1.22114e-57	0.758807	0.714	0.216	3.79212e-53	Progenitors
Gm13889	1.25246e-57	0.310526	0.266	0.02	3.8894e-53	Progenitors
Zfyve21	1.86829e-57	0.60978	0.565	0.123	5.80179e-53	Progenitors
Emid1	1.89835e-57	0.437765	0.396	0.052	5.89513e-53	Progenitors
Tgif1	2.15502e-57	0.274928	0.312	0.029	6.69219e-53	Progenitors
Limd1	2.99089e-57	0.478756	0.506	0.091	9.28792e-53	Progenitors
Gas1	3.07746e-57	0.897363	0.636	0.164	9.55674e-53	Progenitors
Gmnn	1.05389e-56	0.736981	0.461	0.081	3.27274e-52	Progenitors
Hist1h1b	1.09388e-56	2.42887	0.558	0.127	3.39692e-52	Progenitors
Elk3	2.21378e-56	0.320194	0.318	0.032	6.87468e-52	Progenitors
Appl2	2.59837e-56	0.436659	0.435	0.069	8.06898e-52	Progenitors
Nes	3.43232e-56	1.13119	0.519	0.107	1.06587e-51	Progenitors
Spata6	4.02279e-56	0.267343	0.286	0.025	1.24924e-51	Progenitors
Megf10	4.79104e-56	0.284546	0.331	0.035	1.48781e-51	Progenitors
2610001J05Rik	5.20563e-56	0.631856	0.675	0.183	1.61656e-51	Progenitors
Cst3	6.04783e-56	2.28003	0.994	0.974	1.87809e-51	Progenitors
Hnrnpf	8.73162e-56	0.933182	0.981	0.936	2.71152e-51	Progenitors
Fam212b	1.27489e-55	0.72066	0.481	0.087	3.95906e-51	Progenitors
2023-09-09	1.98016e-55	0.617229	0.604	0.149	6.14918e-51	Progenitors
Gm3764	2.65206e-55	1.38923	0.935	0.71	8.23571e-51	Progenitors
Ormdl2	7.03557e-55	0.448756	0.552	0.114	2.18483e-50	Progenitors
Dkk3	7.29027e-55	0.390235	0.331	0.037	2.26392e-50	Progenitors
Galk1	1.27201e-54	0.632912	0.643	0.178	3.95011e-50	Progenitors
Prelid2	1.78908e-54	0.308099	0.305	0.03	5.5558e-50	Progenitors
Mns1	2.39037e-54	0.519001	0.396	0.058	7.42306e-50	Progenitors
Arhgef26	2.48092e-54	0.735878	0.552	0.124	7.70425e-50	Progenitors
Rplp0	3.16895e-54	1.02062	1	1	9.84085e-50	Progenitors
Rps21	6.90135e-54	0.823321	1	1	2.14315e-49	Progenitors
H2-Ke6	7.54081e-54	0.566115	0.708	0.206	2.34172e-49	Progenitors
Rhoa	2.13613e-53	0.930926	0.994	0.869	6.63355e-49	Progenitors
Cpne2	2.36794e-53	0.589904	0.455	0.08	7.3534e-49	Progenitors
Shcbp1	2.55838e-53	0.304637	0.273	0.024	7.94479e-49	Progenitors
Boc	1.65324e-52	0.272467	0.286	0.028	5.13396e-48	Progenitors
Rpl28	2.09381e-52	0.891997	1	1	6.50211e-48	Progenitors
Ost4	3.15266e-52	0.960152	0.974	0.784	9.79027e-48	Progenitors
Itgb8	4.03173e-52	0.818212	0.727	0.252	1.25201e-47	Progenitors
Rplp1	4.20787e-52	0.768469	1	1	1.30671e-47	Progenitors
Celsr1	4.38347e-52	0.291483	0.338	0.039	1.36124e-47	Progenitors
Nkd1	4.64398e-52	0.714629	0.61	0.151	1.44214e-47	Progenitors
Glo1	8.12447e-52	0.93544	0.948	0.638	2.52297e-47	Progenitors
Ggh	1.3439e-51	0.617553	0.695	0.22	4.17334e-47	Progenitors
E2f5	4.16304e-51	0.640921	0.61	0.168	1.29279e-46	Progenitors
Ifngr1	4.28105e-51	0.275891	0.364	0.049	1.32944e-46	Progenitors
Ppib	4.42956e-51	0.81501	0.994	0.983	1.37555e-46	Progenitors
Prdx1	4.44997e-51	1.07055	0.994	0.889	1.38189e-46	Progenitors
Slc27a1	4.68046e-51	0.658306	0.584	0.148	1.45347e-46	Progenitors
Mrfap1	5.77667e-51	0.875885	0.981	0.953	1.79389e-46	Progenitors
Tmem47	6.29398e-51	0.940876	0.851	0.394	1.95453e-46	Progenitors
Rab13	7.15052e-51	0.673199	0.623	0.171	2.22052e-46	Progenitors
Dpy19l1	8.82403e-51	0.440545	0.513	0.107	2.74021e-46	Progenitors
Glul	1.26937e-50	1.39417	0.864	0.523	3.94191e-46	Progenitors
Rpl27a	1.35428e-50	0.756307	1	1	4.20557e-46	Progenitors
Tspan3	1.56191e-50	0.869966	0.987	0.947	4.85034e-46	Progenitors
Pou3f2	7.27663e-50	0.820012	0.734	0.246	2.25969e-45	Progenitors
Ptprz1	8.18077e-50	2.86235	0.799	0.416	2.54046e-45	Progenitors
Bmpr1a	8.47443e-50	0.84179	0.825	0.36	2.63165e-45	Progenitors
Il17rd	1.00447e-49	0.45959	0.448	0.083	3.11929e-45	Progenitors
Grb10	2.34458e-49	0.711938	0.63	0.179	7.28086e-45	Progenitors
Etfb	2.58912e-49	0.895943	0.883	0.531	8.04024e-45	Progenitors
Nr2f1	3.57189e-49	1.34899	0.857	0.432	1.10922e-44	Progenitors
Slc6a9	1.00035e-48	0.468324	0.344	0.048	3.10649e-44	Progenitors
Selenof	1.04954e-48	0.774137	1	0.971	3.25925e-44	Progenitors
Pdlim5	1.32965e-48	0.412377	0.5	0.104	4.1291e-44	Progenitors
Itgb1	1.38008e-48	1.01512	0.916	0.582	4.2857e-44	Progenitors
Rdx	2.08731e-48	0.91386	0.987	0.903	6.48193e-44	Progenitors
Aurkb	2.19542e-48	0.526149	0.26	0.025	6.81766e-44	Progenitors
Cdca7	2.32709e-48	0.482807	0.442	0.081	7.22654e-44	Progenitors
Scp2	2.71246e-48	0.934876	0.948	0.686	8.42327e-44	Progenitors
Hmgb2	5.64628e-48	2.38567	0.968	0.753	1.7534e-43	Progenitors
Fau	9.60535e-48	0.625469	1	1	2.98285e-43	Progenitors
Pou3f3	1.04644e-47	0.749758	0.773	0.313	3.24961e-43	Progenitors
Cxcr4	1.63397e-47	0.443217	0.422	0.072	5.07412e-43	Progenitors
Gsap	1.71493e-47	0.341431	0.338	0.046	5.32556e-43	Progenitors
Acot2	2.62179e-47	0.325281	0.357	0.052	8.14169e-43	Progenitors
Prdx4	2.83816e-47	0.968343	0.883	0.54	8.81363e-43	Progenitors
Gstm1	4.01974e-47	1.65898	0.688	0.274	1.24829e-42	Progenitors
Rps12	4.16466e-47	0.899589	1	1	1.29329e-42	Progenitors
Scd2	9.26905e-47	1.57283	0.994	0.918	2.87841e-42	Progenitors
Fth1	1.22762e-46	1.05192	1	1	3.81226e-42	Progenitors
Rpl13	1.29391e-46	0.762317	1	1	4.01812e-42	Progenitors
Pclaf	1.44038e-46	1.55886	0.416	0.081	4.47294e-42	Progenitors
Rpl41	1.50698e-46	0.700631	1	1	4.67978e-42	Progenitors
Dhrs3	1.56571e-46	0.557842	0.377	0.061	4.86217e-42	Progenitors
Cdca3	1.56968e-46	0.682167	0.312	0.041	4.87449e-42	Progenitors
Timp3	2.04273e-46	1.21077	0.545	0.152	6.34351e-42	Progenitors
Snx5	2.2312e-46	0.671224	0.74	0.298	6.92876e-42	Progenitors
Npepl1	3.0568e-46	0.268829	0.338	0.046	9.49258e-42	Progenitors
Ptch1	3.78816e-46	1.00891	0.805	0.383	1.17637e-41	Progenitors
Cnbp	6.60912e-46	0.836731	0.987	0.888	2.0524e-41	Progenitors
Cib1	1.08531e-45	0.53552	0.597	0.165	3.37034e-41	Progenitors
Rps20	1.3856e-45	0.76142	1	1	4.30284e-41	Progenitors
Jun	2.31808e-45	1.68563	0.851	0.444	7.19857e-41	Progenitors
Pbk	2.71799e-45	0.868941	0.318	0.045	8.44046e-41	Progenitors
Top2a	2.78957e-45	2.08566	0.468	0.107	8.66273e-41	Progenitors
Sgo2a	3.5507e-45	0.497469	0.299	0.038	1.10263e-40	Progenitors
B3glct	3.95041e-45	0.35655	0.403	0.069	1.22676e-40	Progenitors
Ddr1	4.31623e-45	0.676976	0.812	0.353	1.34036e-40	Progenitors
Dennd2a	4.48806e-45	0.550116	0.63	0.194	1.39372e-40	Progenitors
Csrp1	6.10168e-45	0.382429	0.416	0.075	1.89482e-40	Progenitors
Nuf2	8.792e-45	0.391161	0.253	0.026	2.73027e-40	Progenitors
Hspe1	1.02384e-44	0.776239	1	0.991	3.17943e-40	Progenitors
Rps28	1.21234e-44	0.703597	1	1	3.76479e-40	Progenitors
Rpl37a	3.15344e-44	0.619916	1	1	9.79269e-40	Progenitors
Mrps14	3.25233e-44	0.783513	0.968	0.791	1.00998e-39	Progenitors
Knl1	4.51049e-44	0.653914	0.273	0.032	1.40069e-39	Progenitors
Hmgn5	5.67252e-44	0.840271	0.701	0.264	1.76155e-39	Progenitors
Lpp	6.30815e-44	0.475964	0.5	0.115	1.95893e-39	Progenitors
Stk17b	8.42007e-44	0.256497	0.331	0.046	2.61477e-39	Progenitors
Hmgn1	8.56936e-44	0.830288	1	0.994	2.66113e-39	Progenitors
Rplp2	1.19992e-43	0.679641	1	0.999	3.72624e-39	Progenitors
1500015O10Rik	1.48061e-43	1.45585	0.325	0.048	4.59789e-39	Progenitors
Mki67	1.74696e-43	1.55847	0.403	0.08	5.425e-39	Progenitors
Paics	2.50656e-43	0.908715	0.903	0.632	7.78388e-39	Progenitors
Rps9	3.65036e-43	0.732299	1	1	1.13358e-38	Progenitors
Hk2	3.84327e-43	0.284013	0.279	0.034	1.19349e-38	Progenitors
Fam96a	4.53833e-43	0.607221	0.786	0.338	1.40933e-38	Progenitors
Evi5	5.07111e-43	0.722341	0.838	0.419	1.57478e-38	Progenitors
En2	5.70456e-43	0.319166	0.253	0.027	1.77149e-38	Progenitors
Cd164	5.96035e-43	0.567391	0.623	0.203	1.85093e-38	Progenitors
Mum1l1	6.11296e-43	0.333371	0.344	0.053	1.89832e-38	Progenitors
Glud1	6.492e-43	1.76049	0.896	0.685	2.01602e-38	Progenitors
Egr1	1.03946e-42	1.90626	0.695	0.296	3.22794e-38	Progenitors
Pcdh18	1.57329e-42	0.349762	0.383	0.066	4.88571e-38	Progenitors
Kif15	1.75133e-42	0.67736	0.318	0.048	5.4386e-38	Progenitors
Ldha	1.78421e-42	0.995086	1	0.941	5.54068e-38	Progenitors
Rpl22l1	2.21648e-42	0.948234	0.994	0.974	6.88305e-38	Progenitors
Ckb	2.23437e-42	1.68471	0.981	0.999	6.93862e-38	Progenitors
Spc24	2.37968e-42	0.889561	0.377	0.071	7.38986e-38	Progenitors
Timp4	2.98433e-42	1.35077	0.519	0.153	9.26755e-38	Progenitors
Tmbim6	4.19207e-42	0.854666	0.974	0.821	1.30181e-37	Progenitors
Mpp5	4.90107e-42	0.460873	0.526	0.137	1.52198e-37	Progenitors
Kif4	8.07133e-42	0.426456	0.26	0.03	2.50647e-37	Progenitors
Mis18bp1	1.21163e-41	0.604239	0.266	0.032	3.76261e-37	Progenitors
Aldh6a1	1.35431e-41	0.394791	0.494	0.116	4.20567e-37	Progenitors
Hist1h1a	1.4065e-41	0.569443	0.312	0.046	4.36774e-37	Progenitors
Rpl22	1.77571e-41	0.761598	0.994	0.997	5.51429e-37	Progenitors
Eef2kmt	2.06226e-41	0.259335	0.292	0.038	6.40414e-37	Progenitors
Lrig3	2.09477e-41	0.413263	0.403	0.077	6.50511e-37	Progenitors
Srsf9	2.2002e-41	0.799393	0.922	0.698	6.83249e-37	Progenitors
Rps10	2.26664e-41	0.697288	1	1	7.03884e-37	Progenitors
S100a16	3.38262e-41	0.659843	0.409	0.083	1.05044e-36	Progenitors
Pdlim4	3.63227e-41	0.575384	0.481	0.115	1.12797e-36	Progenitors
Dnajc24	4.64393e-41	0.564427	0.701	0.273	1.44213e-36	Progenitors
Uhrf1	4.79085e-41	0.570502	0.364	0.067	1.48775e-36	Progenitors
Pdgfc	4.89912e-41	0.302247	0.312	0.046	1.52137e-36	Progenitors
Myo6	4.97201e-41	0.959068	0.708	0.282	1.54401e-36	Progenitors
Eci2	5.44276e-41	0.803369	0.89	0.594	1.6902e-36	Progenitors
Tec	8.3313e-41	0.273295	0.318	0.047	2.5872e-36	Progenitors
Pea15a	8.67789e-41	1.63175	0.825	0.608	2.69483e-36	Progenitors
Ivd	8.6793e-41	0.444471	0.552	0.151	2.69527e-36	Progenitors
Nebl	8.81635e-41	0.554649	0.513	0.135	2.73783e-36	Progenitors
Rpl35a	9.34858e-41	0.674697	1	0.999	2.90311e-36	Progenitors
Rps18	1.1496e-40	0.853834	1	1	3.56997e-36	Progenitors
Fam120a	1.72841e-40	0.693775	0.734	0.329	5.36741e-36	Progenitors
Nt5dc2	2.20736e-40	0.80662	0.714	0.29	6.85474e-36	Progenitors
Ctdsp2	2.31335e-40	0.476856	0.591	0.181	7.18389e-36	Progenitors
Hadha	2.64979e-40	0.771567	0.864	0.496	8.22865e-36	Progenitors
Pfn1	3.41978e-40	0.807268	0.974	0.922	1.06198e-35	Progenitors
B2m	4.84277e-40	0.411098	0.461	0.108	1.50387e-35	Progenitors
Tcf3	5.26701e-40	0.614247	0.786	0.35	1.63562e-35	Progenitors
Mcm2	5.53766e-40	0.370335	0.403	0.08	1.71966e-35	Progenitors
Znrf3	7.11138e-40	0.288831	0.403	0.079	2.20837e-35	Progenitors
Limch1	7.28208e-40	0.724401	0.597	0.196	2.26138e-35	Progenitors
Ckap2	1.21598e-39	0.573869	0.331	0.055	3.7761e-35	Progenitors
Kif11	1.31079e-39	0.670533	0.292	0.043	4.07054e-35	Progenitors
Npc2	1.80371e-39	0.820459	0.903	0.632	5.60125e-35	Progenitors
Pls3	2.08091e-39	0.594094	0.526	0.146	6.46207e-35	Progenitors
Rnh1	2.14264e-39	0.436414	0.506	0.132	6.65376e-35	Progenitors
Laptm4a	2.32885e-39	0.799169	1	0.945	7.23201e-35	Progenitors
Snap23	2.37046e-39	0.31202	0.409	0.083	7.36123e-35	Progenitors
Lockd	2.78775e-39	0.742055	0.396	0.084	8.65708e-35	Progenitors
Lsm6	2.99075e-39	1.06186	0.942	0.829	9.28747e-35	Progenitors
Cenpe	3.15654e-39	0.838199	0.318	0.051	9.80231e-35	Progenitors
Slc6a1	3.65096e-39	0.806936	0.494	0.13	1.13377e-34	Progenitors
Nim1k	6.85356e-39	0.402613	0.364	0.068	2.1283e-34	Progenitors
Cdk5rap2	9.69044e-39	0.715728	0.76	0.341	3.00927e-34	Progenitors
Ncaph	1.52752e-38	0.367478	0.273	0.037	4.74357e-34	Progenitors
Rrbp1	1.82033e-38	1.09389	0.916	0.753	5.65285e-34	Progenitors
Ccna2	2.18503e-38	0.731542	0.312	0.051	6.78538e-34	Progenitors
Pttg1	2.7408e-38	0.476459	0.532	0.149	8.51128e-34	Progenitors
Rasa3	3.90642e-38	0.475847	0.481	0.125	1.2131e-33	Progenitors
Nusap1	4.63062e-38	1.13814	0.279	0.041	1.43799e-33	Progenitors
Lpar6	4.74538e-38	0.28672	0.383	0.073	1.47363e-33	Progenitors
Nhsl1	6.15102e-38	0.46054	0.519	0.144	1.91014e-33	Progenitors
Wipi1	6.73186e-38	0.342938	0.448	0.102	2.09051e-33	Progenitors
Ikbip	7.58979e-38	0.397856	0.539	0.151	2.35693e-33	Progenitors
Rpl18	9.10749e-38	0.757441	1	0.999	2.82824e-33	Progenitors
Cenpm	1.09802e-37	0.616482	0.396	0.087	3.40978e-33	Progenitors
Tsen15	1.31793e-37	0.487838	0.643	0.234	4.0927e-33	Progenitors
2023-09-10	1.3386e-37	0.2663	0.351	0.062	4.15688e-33	Progenitors
Rif1	1.36204e-37	0.719906	0.747	0.345	4.22966e-33	Progenitors
Spc25	1.42128e-37	0.774595	0.318	0.054	4.41363e-33	Progenitors
B9d1	2.63239e-37	0.587141	0.662	0.245	8.17463e-33	Progenitors
Rida	2.64091e-37	0.462884	0.545	0.17	8.2011e-33	Progenitors
Tacc3	3.808e-37	0.541851	0.318	0.055	1.18254e-32	Progenitors
Itm2b	4.21754e-37	0.986237	1	0.983	1.30972e-32	Progenitors
Tom1l1	5.66477e-37	0.453883	0.455	0.115	1.75914e-32	Progenitors
Dock10	5.68639e-37	0.326524	0.312	0.051	1.76585e-32	Progenitors
Tmem14c	6.48018e-37	0.712449	0.896	0.615	2.01236e-32	Progenitors
Rps11	6.57302e-37	0.643937	1	1	2.04119e-32	Progenitors
Tpt1	6.75418e-37	0.620664	1	1	2.09744e-32	Progenitors
Mn1	6.7952e-37	0.539604	0.571	0.181	2.11018e-32	Progenitors
Cenpq	8.86035e-37	0.577	0.532	0.164	2.75149e-32	Progenitors
Ildr2	1.41072e-36	0.665133	0.422	0.101	4.38085e-32	Progenitors
Lppos	1.54262e-36	0.275944	0.299	0.046	4.79046e-32	Progenitors
Birc5	1.57649e-36	0.866947	0.351	0.07	4.89565e-32	Progenitors
Rnaseh2c	2.43067e-36	0.76622	0.864	0.542	7.5482e-32	Progenitors
Mro	2.61468e-36	0.270851	0.273	0.039	8.11962e-32	Progenitors
Krtcap2	3.0492e-36	0.672274	0.987	0.916	9.46898e-32	Progenitors
Rps27a	3.43124e-36	0.701048	1	1	1.06554e-31	Progenitors
Slc25a5	4.948e-36	0.961652	0.994	0.954	1.53655e-31	Progenitors
Loxl1	5.01399e-36	0.3762	0.292	0.045	1.55704e-31	Progenitors
Zbtb20	5.04027e-36	0.740759	0.922	0.475	1.56521e-31	Progenitors
Fat1	5.16208e-36	0.677317	0.779	0.35	1.60303e-31	Progenitors
Fzd2	5.39729e-36	0.415753	0.435	0.1	1.67607e-31	Progenitors
Srebf1	6.58645e-36	0.373641	0.455	0.113	2.04536e-31	Progenitors
Rps27	7.31651e-36	0.615025	1	1	2.27207e-31	Progenitors
Rpl39	1.72942e-35	0.621996	1	1	5.37054e-31	Progenitors
Rpl14	1.9563e-35	0.716224	1	0.999	6.0751e-31	Progenitors
Rpl36	2.28624e-35	0.596103	1	1	7.09968e-31	Progenitors
Ift74	2.33988e-35	0.689388	0.818	0.465	7.26625e-31	Progenitors
Mthfd1	3.03954e-35	0.37392	0.468	0.122	9.439e-31	Progenitors
Hsdl2	3.44423e-35	0.697088	0.656	0.285	1.06957e-30	Progenitors
Prom1	3.90308e-35	0.341855	0.305	0.051	1.21206e-30	Progenitors
Adarb2	4.88696e-35	0.410784	0.364	0.069	1.5176e-30	Progenitors
Clu	5.03023e-35	0.692027	0.396	0.095	1.56209e-30	Progenitors
Fbln1	5.55073e-35	0.498418	0.526	0.163	1.72372e-30	Progenitors
Aif1l	5.79043e-35	0.328513	0.351	0.069	1.79816e-30	Progenitors
Pnp	7.18541e-35	0.429089	0.487	0.136	2.23136e-30	Progenitors
Dpm3	1.03278e-34	0.709077	0.87	0.577	3.20721e-30	Progenitors
Rpsa	1.28536e-34	0.684047	1	1	3.99155e-30	Progenitors
Acyp2	1.32695e-34	0.462558	0.519	0.155	4.12072e-30	Progenitors
Prkd3	1.74622e-34	0.401605	0.552	0.169	5.42273e-30	Progenitors
Purb	1.89925e-34	0.691297	0.968	0.866	5.89794e-30	Progenitors
Eno1	2.10532e-34	0.726443	0.961	0.83	6.53785e-30	Progenitors
Cenph	2.56869e-34	0.389662	0.351	0.071	7.97681e-30	Progenitors
Atp6v0e	2.86535e-34	0.661553	0.89	0.535	8.89806e-30	Progenitors
Echs1	2.90047e-34	0.672999	0.89	0.601	9.00712e-30	Progenitors
Rpl30	3.22063e-34	0.566206	1	1	1.00013e-29	Progenitors
Kcnn3	3.28132e-34	0.320709	0.305	0.054	1.01898e-29	Progenitors
Ddrgk1	3.63025e-34	0.60102	0.812	0.432	1.12734e-29	Progenitors
Chaf1a	4.1496e-34	0.3559	0.364	0.076	1.28862e-29	Progenitors
Bet1	4.55162e-34	0.492592	0.656	0.261	1.41346e-29	Progenitors
Spcs2	4.8408e-34	0.616836	0.994	0.955	1.50326e-29	Progenitors
Dtna	4.87492e-34	0.790466	0.812	0.45	1.51386e-29	Progenitors
Hspa5	7.92728e-34	0.810644	0.968	0.928	2.46174e-29	Progenitors
Nedd9	8.00193e-34	0.398973	0.429	0.106	2.48492e-29	Progenitors
Lamp1	1.27206e-33	0.878604	0.955	0.895	3.95026e-29	Progenitors
Rpl23a	1.34329e-33	0.585193	1	1	4.17146e-29	Progenitors
Nrarp	1.75677e-33	0.377124	0.344	0.07	5.45548e-29	Progenitors
Thbs3	1.91355e-33	0.317131	0.325	0.061	5.94234e-29	Progenitors
Atp1b2	2.12793e-33	1.14066	0.656	0.303	6.60809e-29	Progenitors
Phkb	2.64272e-33	0.46414	0.545	0.179	8.20672e-29	Progenitors
Wee1	2.66835e-33	0.340926	0.351	0.073	8.28628e-29	Progenitors
Rps14	3.02018e-33	0.700264	1	1	9.37887e-29	Progenitors
Rps2	3.39489e-33	0.673964	1	1	1.05425e-28	Progenitors
Cmtm3	3.42365e-33	0.256565	0.305	0.054	1.06318e-28	Progenitors
Lgals1	3.92891e-33	0.366951	0.364	0.076	1.22008e-28	Progenitors
Trib2	5.45228e-33	0.682313	0.558	0.19	1.69315e-28	Progenitors
Vcl	5.61912e-33	0.340808	0.409	0.099	1.74496e-28	Progenitors
Marcks	5.72929e-33	0.66084	1	1	1.77917e-28	Progenitors
Spred1	5.90158e-33	0.688451	0.779	0.449	1.83268e-28	Progenitors
Hadhb	8.59575e-33	0.533348	0.734	0.346	2.66932e-28	Progenitors
Ptn	9.40175e-33	1.58146	0.994	0.979	2.91962e-28	Progenitors
Rps13	1.08777e-32	0.642859	1	0.999	3.37797e-28	Progenitors
P4ha1	1.13949e-32	0.542309	0.604	0.229	3.53858e-28	Progenitors
Mcm5	1.16655e-32	0.496768	0.396	0.097	3.62261e-28	Progenitors
Rps16	1.19593e-32	0.612684	1	1	3.71385e-28	Progenitors
Bola3	1.57567e-32	0.540679	0.74	0.367	4.89309e-28	Progenitors
Egfr	1.68695e-32	0.572658	0.37	0.086	5.23865e-28	Progenitors
Pgam1	1.78566e-32	0.655038	0.987	0.96	5.54517e-28	Progenitors
Soat1	1.80602e-32	0.441494	0.506	0.153	5.60843e-28	Progenitors
Pnrc2	1.85123e-32	0.59835	0.76	0.386	5.74883e-28	Progenitors
Dag1	2.091e-32	0.718927	0.877	0.636	6.49338e-28	Progenitors
Hey2	2.09322e-32	0.280224	0.318	0.061	6.50027e-28	Progenitors
Rps15	2.22903e-32	0.618986	1	1	6.92203e-28	Progenitors
Tmem176b	2.45544e-32	0.834327	0.805	0.387	7.62514e-28	Progenitors
Zfp703	2.52626e-32	0.457154	0.461	0.131	7.84504e-28	Progenitors
Pgk1	2.89369e-32	0.702828	0.955	0.876	8.98605e-28	Progenitors
Mmp15	3.67572e-32	0.306335	0.403	0.098	1.14146e-27	Progenitors
Adamts1	4.06142e-32	0.276838	0.26	0.041	1.26123e-27	Progenitors
Iqgap2	4.62396e-32	0.29205	0.37	0.08	1.43593e-27	Progenitors
Nit2	5.84567e-32	0.389358	0.526	0.168	1.81531e-27	Progenitors
C030037D09Rik	8.05865e-32	0.300036	0.331	0.067	2.50253e-27	Progenitors
Ptprt	1.11678e-31	0.350526	0.37	0.083	3.46805e-27	Progenitors
Ccs	1.27951e-31	0.41937	0.565	0.191	3.9734e-27	Progenitors
Rpl32	1.33812e-31	0.684092	1	1	4.1554e-27	Progenitors
Stag2	1.66583e-31	0.626436	0.747	0.405	5.17307e-27	Progenitors
Smim11	1.81511e-31	0.617466	0.812	0.486	5.63665e-27	Progenitors
Diaph3	1.97042e-31	0.259669	0.279	0.047	6.11895e-27	Progenitors
Anp32e	2.1112e-31	0.878081	0.903	0.725	6.55612e-27	Progenitors
Acaa2	2.43614e-31	0.558451	0.636	0.266	7.56519e-27	Progenitors
Nxn	3.2653e-31	0.408218	0.481	0.144	1.01401e-26	Progenitors
Rps3a1	3.65981e-31	0.711694	1	1	1.13652e-26	Progenitors
Gamt	4.60874e-31	0.507939	0.591	0.216	1.4312e-26	Progenitors
Sri	5.85127e-31	0.653877	0.883	0.594	1.81705e-26	Progenitors
Hdac1	8.2268e-31	0.486867	0.584	0.217	2.55475e-26	Progenitors
Cdc14a	8.77645e-31	0.294196	0.331	0.067	2.72544e-26	Progenitors
Asah1	8.98872e-31	0.51103	0.565	0.203	2.79136e-26	Progenitors
Rps8	9.42417e-31	0.536784	1	1	2.92658e-26	Progenitors
Il11ra1	1.51511e-30	0.420763	0.519	0.17	4.70501e-26	Progenitors
Crot	1.58589e-30	0.431124	0.519	0.171	4.92481e-26	Progenitors
Tpx2	1.90104e-30	1.04045	0.312	0.066	5.9035e-26	Progenitors
Sp1	2.15552e-30	0.376047	0.5	0.157	6.69376e-26	Progenitors
Prex2	2.22657e-30	0.407147	0.422	0.111	6.91438e-26	Progenitors
Usp2	2.49331e-30	0.266755	0.286	0.051	7.74272e-26	Progenitors
Ramp2	3.47966e-30	0.364103	0.273	0.048	1.08057e-25	Progenitors
Ndufa2	3.64438e-30	0.543253	1	0.985	1.13172e-25	Progenitors
Dnph1	5.67905e-30	0.356164	0.409	0.111	1.76357e-25	Progenitors
Dhfr	6.69992e-30	0.54557	0.461	0.14	2.08059e-25	Progenitors
Brca1	7.19592e-30	0.289263	0.253	0.041	2.23462e-25	Progenitors
Tceal8	8.64308e-30	0.648529	0.922	0.739	2.68402e-25	Progenitors
Peli2	1.04144e-29	0.404357	0.442	0.122	3.23408e-25	Progenitors
Tor1aip1	1.07244e-29	0.501855	0.584	0.228	3.33035e-25	Progenitors
Adcyap1r1	1.17261e-29	0.75842	0.74	0.42	3.64144e-25	Progenitors
Baz1a	1.18288e-29	0.290924	0.416	0.105	3.67333e-25	Progenitors
Gyg	1.24597e-29	0.388844	0.487	0.155	3.86923e-25	Progenitors
Ran	1.2535e-29	0.887311	0.994	0.992	3.89261e-25	Progenitors
Rps25	1.27279e-29	0.603212	1	0.999	3.95254e-25	Progenitors
Rps26	1.33789e-29	0.62901	1	0.999	4.1547e-25	Progenitors
Csad	1.44496e-29	0.371948	0.448	0.129	4.48717e-25	Progenitors
Cnih4	1.67396e-29	0.584261	0.864	0.62	5.19831e-25	Progenitors
Rpl19	1.93835e-29	0.522658	1	1	6.01934e-25	Progenitors
Ddah1	2.1501e-29	1.04383	0.903	0.716	6.67693e-25	Progenitors
Rpl18a	2.73285e-29	0.746868	1	1	8.4866e-25	Progenitors
Hddc2	3.09965e-29	0.469021	0.643	0.28	9.62566e-25	Progenitors
Rps15a	3.11051e-29	0.607641	1	1	9.65938e-25	Progenitors
Tpi1	4.2817e-29	0.795348	0.942	0.852	1.32964e-24	Progenitors
Rpl21	4.28776e-29	0.514682	1	1	1.33152e-24	Progenitors
Slc39a1	4.81256e-29	0.32787	0.403	0.106	1.49449e-24	Progenitors
Rhoq	9.60686e-29	0.487552	0.422	0.125	2.98331e-24	Progenitors
Rps24	1.08029e-28	0.505039	1	1	3.35474e-24	Progenitors
B230118H07Rik	1.13371e-28	0.633566	0.701	0.363	3.52061e-24	Progenitors
Tcf12	1.15151e-28	0.77547	0.916	0.763	3.57591e-24	Progenitors
Rdh5	1.38296e-28	0.33648	0.403	0.101	4.29463e-24	Progenitors
Phactr4	1.45058e-28	0.349002	0.5	0.161	4.50463e-24	Progenitors
Snrpb	1.59373e-28	0.629748	0.961	0.929	4.94915e-24	Progenitors
Msi2	1.79738e-28	0.774133	0.968	0.919	5.58157e-24	Progenitors
Creb5	1.82071e-28	0.28834	0.286	0.054	5.65402e-24	Progenitors
Cdt1	2.0186e-28	0.260672	0.26	0.046	6.26855e-24	Progenitors
Tpcn1	2.46054e-28	0.339508	0.416	0.116	7.64096e-24	Progenitors
Phlpp1	2.72555e-28	0.461958	0.565	0.229	8.46391e-24	Progenitors
Gstm5	2.85361e-28	0.841289	0.974	0.884	8.86159e-24	Progenitors
mt-Co1	2.9065e-28	0.50557	1	1	9.02585e-24	Progenitors
H2afy	2.90873e-28	0.606878	1	0.966	9.03278e-24	Progenitors
Rps4x	2.91043e-28	0.705352	1	1	9.03806e-24	Progenitors
Cenpf	2.96178e-28	1.92762	0.416	0.131	9.1975e-24	Progenitors
Tead1	3.20694e-28	0.629551	0.857	0.531	9.95884e-24	Progenitors
Hist1h1d	3.24739e-28	0.62518	0.487	0.161	1.00844e-23	Progenitors
Smim15	3.30765e-28	0.555054	0.721	0.38	1.02716e-23	Progenitors
Tmed10	3.42363e-28	0.609317	0.961	0.883	1.06318e-23	Progenitors
Hat1	4.08132e-28	0.599575	0.604	0.267	1.26741e-23	Progenitors
Ltbp3	5.30245e-28	0.295691	0.351	0.082	1.64662e-23	Progenitors
P4hb	8.08098e-28	0.632686	0.838	0.567	2.50947e-23	Progenitors
Abat	8.82382e-28	0.623873	0.656	0.311	2.74015e-23	Progenitors
Pcbp2	9.89249e-28	0.548801	0.994	0.968	3.07201e-23	Progenitors
Adgrb2	1.00351e-27	0.512191	0.714	0.364	3.11631e-23	Progenitors
Gpt2	1.24673e-27	0.550343	0.539	0.209	3.8716e-23	Progenitors
Ptbp1	2.70791e-27	0.444901	0.591	0.246	8.40916e-23	Progenitors
Eif4ebp1	2.78874e-27	0.325537	0.37	0.095	8.66015e-23	Progenitors
Cnpy1	3.58962e-27	0.35797	0.26	0.048	1.11472e-22	Progenitors
Pag1	4.14121e-27	0.267049	0.344	0.084	1.28601e-22	Progenitors
Rpl29	4.19102e-27	0.48178	1	1	1.30148e-22	Progenitors
Naf1	5.40315e-27	0.445122	0.578	0.237	1.67789e-22	Progenitors
Pdia6	5.85782e-27	0.623046	0.968	0.925	1.81909e-22	Progenitors
Ssr3	6.31192e-27	0.637658	0.935	0.815	1.9601e-22	Progenitors
Kitl	7.13797e-27	0.777249	0.714	0.348	2.21663e-22	Progenitors
Rpl23	7.17671e-27	0.592382	1	1	2.22866e-22	Progenitors
Hsp90b1	7.25462e-27	0.741476	0.987	0.981	2.25285e-22	Progenitors
Slc35b2	7.28233e-27	0.416932	0.591	0.234	2.26145e-22	Progenitors
Oat	8.48403e-27	0.720694	0.799	0.533	2.63463e-22	Progenitors
Hsd17b4	1.0556e-26	0.531208	0.805	0.491	3.27806e-22	Progenitors
Rpl8	1.14514e-26	0.512163	1	1	3.5561e-22	Progenitors
Siva1	1.54307e-26	0.754159	0.74	0.458	4.79186e-22	Progenitors
Ttc32	1.7737e-26	0.285709	0.396	0.107	5.50805e-22	Progenitors
Hist2h2ac	1.89763e-26	0.568633	0.312	0.074	5.89289e-22	Progenitors
Slc1a2	2.09983e-26	1.23413	0.825	0.598	6.5208e-22	Progenitors
Slc6a11	2.12473e-26	1.361	0.396	0.124	6.59812e-22	Progenitors
Adgra1	2.2769e-26	0.269345	0.279	0.058	7.0707e-22	Progenitors
Fos	2.41482e-26	2.05321	0.812	0.636	7.49897e-22	Progenitors
Lpar4	2.47596e-26	0.273974	0.357	0.09	7.68883e-22	Progenitors
Lsm4	2.56668e-26	0.591884	0.961	0.873	7.97058e-22	Progenitors
Tmem256	2.82521e-26	0.719732	0.974	0.928	8.77342e-22	Progenitors
Nedd4	2.84699e-26	0.514412	1	0.995	8.84104e-22	Progenitors
Cyp20a1	3.05458e-26	0.277146	0.474	0.151	9.48569e-22	Progenitors
Rpa3	3.28011e-26	0.4975	0.701	0.376	1.01861e-21	Progenitors
Acadvl	3.50086e-26	0.392059	0.565	0.222	1.08716e-21	Progenitors
Col9a3	3.60376e-26	0.479565	0.494	0.176	1.11911e-21	Progenitors
Foxp2	3.87947e-26	0.275643	0.286	0.056	1.20473e-21	Progenitors
Tmem165	4.68153e-26	0.506827	0.786	0.486	1.4538e-21	Progenitors
Rgs20	4.92721e-26	0.389418	0.519	0.191	1.53009e-21	Progenitors
Dpy19l4	5.69392e-26	0.293544	0.416	0.123	1.76819e-21	Progenitors
Cdk4	5.91888e-26	0.667275	0.948	0.935	1.83805e-21	Progenitors
Rpl5	5.9603e-26	0.639233	1	1	1.85091e-21	Progenitors
Rpl10a	6.13625e-26	0.640205	1	1	1.90555e-21	Progenitors
Hist1h1e	6.65646e-26	1.20535	0.851	0.632	2.0671e-21	Progenitors
Zfp24	6.87674e-26	0.529553	0.825	0.535	2.1355e-21	Progenitors
Nudt5	7.90568e-26	0.463882	0.701	0.353	2.45503e-21	Progenitors
Abcd3	7.93409e-26	0.691391	0.779	0.564	2.46385e-21	Progenitors
Fam162a	8.10089e-26	0.557377	0.896	0.683	2.51565e-21	Progenitors
Tomm7	8.15736e-26	0.568758	1	0.976	2.53319e-21	Progenitors
Etv1	8.57164e-26	0.381533	0.455	0.138	2.66184e-21	Progenitors
Fcho2	9.04473e-26	0.446769	0.695	0.344	2.80875e-21	Progenitors
Cit	1.23735e-25	0.399937	0.331	0.082	3.84245e-21	Progenitors
Cks2	1.23976e-25	1.12419	0.448	0.161	3.84996e-21	Progenitors
Klhl25	1.24425e-25	0.335517	0.364	0.1	3.8639e-21	Progenitors
Vgll4	1.70711e-25	0.596026	0.766	0.467	5.30126e-21	Progenitors
Cenpa	2.02402e-25	0.95657	0.292	0.067	6.2854e-21	Progenitors
Fermt2	2.24136e-25	0.708598	0.87	0.687	6.96033e-21	Progenitors
Rpn2	2.44203e-25	0.582385	0.805	0.607	7.58349e-21	Progenitors
Eef1b2	2.96891e-25	0.585026	1	0.999	9.21966e-21	Progenitors
Efemp2	3.40667e-25	0.257997	0.286	0.062	1.05791e-20	Progenitors
Zeb1	3.6813e-25	0.549285	0.883	0.616	1.14319e-20	Progenitors
Atp5d	4.03435e-25	0.485276	0.994	0.985	1.25283e-20	Progenitors
Usp1	4.52873e-25	0.716405	0.727	0.468	1.40635e-20	Progenitors
Ube2c	4.55019e-25	1.42771	0.357	0.101	1.41301e-20	Progenitors
Slc41a1	4.99001e-25	0.31832	0.403	0.119	1.5496e-20	Progenitors
Tipin	5.35465e-25	0.688194	0.636	0.339	1.66283e-20	Progenitors
Srek1ip1	6.27032e-25	0.495823	0.721	0.398	1.94719e-20	Progenitors
Itm2a	7.06706e-25	0.266661	0.279	0.06	2.19461e-20	Progenitors
Ddt	7.3764e-25	0.690313	0.922	0.777	2.29067e-20	Progenitors
Atp1a1	1.03485e-24	0.885008	0.779	0.504	3.21363e-20	Progenitors
Ech1	1.17221e-24	0.540636	0.727	0.404	3.64017e-20	Progenitors
Tjp1	1.28873e-24	0.522019	0.708	0.376	4.00201e-20	Progenitors
Cpxm1	1.45161e-24	0.305743	0.299	0.069	4.50782e-20	Progenitors
Rpl12	1.53417e-24	0.676507	1	0.999	4.76421e-20	Progenitors
Hells	1.71118e-24	0.759743	0.448	0.171	5.3139e-20	Progenitors
Lrrc1	1.86847e-24	0.271308	0.338	0.087	5.80236e-20	Progenitors
Rpl26	2.3085e-24	0.470594	1	1	7.16881e-20	Progenitors
Cecr2	3.04145e-24	0.266418	0.403	0.118	9.44493e-20	Progenitors
Etfa	3.89035e-24	0.528238	0.76	0.479	1.20811e-19	Progenitors
Ier2	3.93106e-24	1.37956	0.721	0.488	1.22075e-19	Progenitors
Rcn1	4.67221e-24	0.537718	0.812	0.487	1.45091e-19	Progenitors
Rpl9	6.97067e-24	0.519716	1	1	2.16467e-19	Progenitors
Jam3	7.65664e-24	0.387739	0.513	0.197	2.37769e-19	Progenitors
Agpat3	7.81951e-24	0.588853	0.773	0.496	2.42827e-19	Progenitors
2023-03-02	8.93239e-24	0.524338	0.773	0.49	2.77387e-19	Progenitors
Arhgap5	8.99031e-24	0.647508	0.922	0.829	2.79185e-19	Progenitors
Ak2	1.03516e-23	0.514495	0.727	0.459	3.21458e-19	Progenitors
Pabpc1	1.07037e-23	0.58131	0.974	0.968	3.32392e-19	Progenitors
Slc16a2	1.09994e-23	0.42412	0.403	0.128	3.41576e-19	Progenitors
Clcc1	1.15555e-23	0.373261	0.539	0.222	3.58844e-19	Progenitors
Irx5	1.22451e-23	0.392683	0.61	0.251	3.8026e-19	Progenitors
Smarca5	1.22807e-23	0.548344	0.981	0.935	3.81365e-19	Progenitors
Calu	1.2891e-23	0.52166	0.838	0.584	4.00317e-19	Progenitors
Prrc2c	1.48389e-23	0.556712	0.987	0.959	4.60808e-19	Progenitors
Flna	1.60169e-23	0.540295	0.721	0.389	4.97387e-19	Progenitors
Grk3	1.71852e-23	0.544844	0.662	0.336	5.33671e-19	Progenitors
Ssbp1	1.93103e-23	0.517926	0.896	0.713	5.99663e-19	Progenitors
Cdc42se1	2.19136e-23	0.434861	0.571	0.255	6.80505e-19	Progenitors
Smoc1	2.86788e-23	0.427886	0.364	0.11	8.90592e-19	Progenitors
Rorb	3.31639e-23	0.463638	0.468	0.168	1.02987e-18	Progenitors
H1f0	3.75211e-23	0.87033	0.812	0.587	1.16518e-18	Progenitors
Axin2	4.55686e-23	0.441283	0.571	0.248	1.41509e-18	Progenitors
Hey1	4.79406e-23	0.319981	0.468	0.167	1.48875e-18	Progenitors
Rps17	5.285e-23	0.48353	1	1	1.6412e-18	Progenitors
Wdr76	5.67388e-23	0.28938	0.318	0.082	1.76197e-18	Progenitors
Rpl36a	6.26676e-23	0.571902	1	1	1.94608e-18	Progenitors
Adam17	8.22061e-23	0.302581	0.442	0.153	2.55283e-18	Progenitors
Rpl11	8.24772e-23	0.514448	1	1	2.56125e-18	Progenitors
Sash1	8.7515e-23	0.644431	0.669	0.37	2.71769e-18	Progenitors
Aldh2	9.87477e-23	0.627521	0.773	0.538	3.06651e-18	Progenitors
Nr4a1	9.94028e-23	0.406578	0.26	0.058	3.08686e-18	Progenitors
2023-09-08	1.05171e-22	0.332757	0.338	0.095	3.26597e-18	Progenitors
Rps3	1.13753e-22	0.574718	1	1	3.53249e-18	Progenitors
Idh2	1.17204e-22	0.739964	0.831	0.617	3.63965e-18	Progenitors
Son	1.24649e-22	0.556315	1	0.992	3.87086e-18	Progenitors
Txndc12	1.34755e-22	0.401683	0.63	0.334	4.18468e-18	Progenitors
Cntln	1.36362e-22	0.513792	0.558	0.251	4.23457e-18	Progenitors
Rpl24	1.47238e-22	0.420685	1	0.999	4.57232e-18	Progenitors
Rbm39	1.63156e-22	0.410212	0.994	0.998	5.06664e-18	Progenitors
Mrpl17	1.69994e-22	0.491058	0.87	0.673	5.27899e-18	Progenitors
Commd1	1.8484e-22	0.487572	0.916	0.74	5.74003e-18	Progenitors
Kif20b	1.84896e-22	0.466579	0.253	0.055	5.74176e-18	Progenitors
Rps5	1.88295e-22	0.515468	1	1	5.84731e-18	Progenitors
Prorsd1	1.951e-22	0.297467	0.396	0.127	6.05864e-18	Progenitors
Llgl1	2.11183e-22	0.328994	0.487	0.183	6.55808e-18	Progenitors
Ndufa13	2.28991e-22	0.47555	1	0.989	7.11108e-18	Progenitors
Pigs	2.3328e-22	0.492813	0.526	0.229	7.24428e-18	Progenitors
Gpx7	2.6702e-22	0.303598	0.455	0.166	8.29203e-18	Progenitors
Btg2	2.92187e-22	1.05354	0.695	0.417	9.07357e-18	Progenitors
Cyfip1	3.81113e-22	0.514521	0.734	0.449	1.18351e-17	Progenitors
Maoa	3.88769e-22	0.47416	0.526	0.228	1.20728e-17	Progenitors
Mcm4	3.9671e-22	0.540265	0.461	0.176	1.23194e-17	Progenitors
Emc8	4.25296e-22	0.463194	0.727	0.459	1.32071e-17	Progenitors
Fam173a	4.60279e-22	0.57473	0.721	0.455	1.42935e-17	Progenitors
Fuz	4.69715e-22	0.259742	0.318	0.086	1.45865e-17	Progenitors
Nudcd2	5.17032e-22	0.538614	0.76	0.525	1.60559e-17	Progenitors
Cdh4	5.33895e-22	0.638253	0.461	0.184	1.65796e-17	Progenitors
Atp5h	5.53947e-22	0.407239	1	0.998	1.72023e-17	Progenitors
Nkain4	5.79082e-22	0.9528	0.669	0.431	1.79828e-17	Progenitors
Tmcc3	5.96588e-22	0.457014	0.474	0.18	1.85264e-17	Progenitors
Dars	9.25188e-22	0.578838	0.799	0.611	2.87308e-17	Progenitors
Mcm6	9.47752e-22	0.811138	0.539	0.285	2.94315e-17	Progenitors
Gria1	1.15385e-21	0.569797	0.299	0.08	3.58316e-17	Progenitors
Akap13	1.28418e-21	0.395477	0.558	0.245	3.9879e-17	Progenitors
Ssr2	1.35224e-21	0.516988	0.903	0.777	4.19924e-17	Progenitors
Cdh10	1.57904e-21	0.352962	0.364	0.111	4.90356e-17	Progenitors
Itm2c	1.6919e-21	0.6009	0.695	0.417	5.25401e-17	Progenitors
Cmc2	1.98636e-21	0.475333	0.565	0.278	6.16845e-17	Progenitors
Adk	2.06305e-21	0.371843	0.636	0.33	6.4066e-17	Progenitors
Slc44a1	2.10778e-21	0.28471	0.377	0.116	6.5455e-17	Progenitors
Irf2	2.35028e-21	0.255368	0.416	0.135	7.29855e-17	Progenitors
Arid5b	2.36004e-21	0.610324	0.604	0.295	7.32888e-17	Progenitors
Rps23	2.51512e-21	0.459314	1	1	7.81045e-17	Progenitors
Lpcat3	2.64406e-21	0.327569	0.5	0.197	8.21087e-17	Progenitors
Acp1	2.67782e-21	0.517193	0.935	0.852	8.31569e-17	Progenitors
Gcsh	2.69657e-21	0.537772	0.864	0.694	8.37394e-17	Progenitors
Mtap	2.93623e-21	0.3064	0.435	0.157	9.11818e-17	Progenitors
Aard	3.40667e-21	0.309394	0.377	0.119	1.05791e-16	Progenitors
Adam9	3.68341e-21	0.274878	0.357	0.111	1.14385e-16	Progenitors
Aldoa	4.0253e-21	0.634324	0.961	0.915	1.25002e-16	Progenitors
Snrpf	6.06415e-21	0.577219	0.974	0.973	1.88316e-16	Progenitors
Pxdn	6.47789e-21	0.306881	0.325	0.092	2.01165e-16	Progenitors
Ndufa12	7.37877e-21	0.497056	0.994	0.967	2.2914e-16	Progenitors
Canx	9.74862e-21	0.566867	0.994	0.95	3.02734e-16	Progenitors
Smc2	9.79761e-21	1.1719	0.584	0.352	3.04255e-16	Progenitors
Pygb	9.93938e-21	0.584449	0.604	0.336	3.08658e-16	Progenitors
Dnajc15	1.00687e-20	0.394943	0.688	0.356	3.12673e-16	Progenitors
Rassf2	1.04045e-20	0.41262	0.481	0.202	3.23101e-16	Progenitors
Srp9	1.11011e-20	0.448227	0.955	0.87	3.44734e-16	Progenitors
Smim27	1.11663e-20	0.319251	0.455	0.175	3.46759e-16	Progenitors
Arhgap42	1.35416e-20	0.270013	0.318	0.091	4.2052e-16	Progenitors
Rock1	1.48743e-20	0.489348	0.812	0.581	4.61907e-16	Progenitors
Pcgf5	1.52524e-20	0.257716	0.312	0.085	4.73648e-16	Progenitors
Pbdc1	1.53115e-20	0.496939	0.734	0.48	4.75485e-16	Progenitors
E2f6	1.60778e-20	0.27515	0.442	0.157	4.99279e-16	Progenitors
Gpc6	1.90106e-20	0.406853	0.539	0.229	5.90354e-16	Progenitors
Mad2l1	1.93407e-20	0.313519	0.299	0.082	6.00605e-16	Progenitors
Hist1h3e	2.03762e-20	0.374351	0.318	0.094	6.32764e-16	Progenitors
1810058I24Rik	2.13265e-20	0.577	0.857	0.663	6.62273e-16	Progenitors
Mcee	2.20145e-20	0.423855	0.571	0.272	6.83638e-16	Progenitors
Hsd17b10	2.2619e-20	0.514266	0.948	0.846	7.02409e-16	Progenitors
D8Ertd738e	3.01588e-20	0.475346	0.961	0.909	9.3655e-16	Progenitors
Rpa2	3.11865e-20	0.323558	0.409	0.147	9.68465e-16	Progenitors
Hdhd2	3.25845e-20	0.573411	0.74	0.529	1.01188e-15	Progenitors
Zfp516	3.47594e-20	0.266739	0.422	0.147	1.07942e-15	Progenitors
Ninj1	3.56004e-20	0.268232	0.351	0.112	1.10553e-15	Progenitors
Spry1	3.59952e-20	0.256152	0.279	0.073	1.11779e-15	Progenitors
Zfp219	4.55817e-20	0.348819	0.597	0.295	1.41549e-15	Progenitors
Slc1a4	4.71915e-20	0.517461	0.565	0.298	1.46549e-15	Progenitors
Syt11	4.83592e-20	0.845998	0.981	0.982	1.50175e-15	Progenitors
Rfc1	5.29674e-20	0.561043	0.779	0.552	1.64485e-15	Progenitors
Rps29	5.43302e-20	0.367082	1	1	1.68717e-15	Progenitors
Eif3i	5.65732e-20	0.507773	0.955	0.934	1.75683e-15	Progenitors
Clic4	6.7263e-20	0.491918	0.701	0.428	2.08878e-15	Progenitors
Sf3b2	7.39322e-20	0.407121	0.974	0.985	2.29589e-15	Progenitors
Vamp3	7.68892e-20	0.399895	0.597	0.31	2.38772e-15	Progenitors
Rcn2	8.28617e-20	0.511253	0.987	0.896	2.57319e-15	Progenitors
2610507B11Rik	8.78475e-20	0.522284	0.682	0.447	2.72802e-15	Progenitors
Tspan12	1.00099e-19	0.410494	0.481	0.198	3.10847e-15	Progenitors
Psmc3ip	1.01224e-19	0.339221	0.468	0.187	3.14342e-15	Progenitors
Gabpb2	1.50504e-19	0.329881	0.448	0.173	4.67376e-15	Progenitors
Cenpp	1.57225e-19	0.277761	0.273	0.07	4.88246e-15	Progenitors
Lsm5	1.83852e-19	0.526183	0.896	0.766	5.70934e-15	Progenitors
Lifr	1.89046e-19	0.396268	0.461	0.188	5.87064e-15	Progenitors
Ifitm2	2.11304e-19	0.636612	0.669	0.363	6.56183e-15	Progenitors
Tmem218	2.41726e-19	0.322751	0.481	0.2	7.50656e-15	Progenitors
Fstl1	2.98643e-19	0.375922	0.506	0.211	9.27407e-15	Progenitors
Adgra3	3.04244e-19	0.357719	0.539	0.259	9.44799e-15	Progenitors
Acadm	3.05205e-19	0.441834	0.708	0.413	9.47784e-15	Progenitors
Tenm4	3.5309e-19	0.684123	0.435	0.174	1.09648e-14	Progenitors
Alkbh5	3.57359e-19	0.423509	0.727	0.407	1.10974e-14	Progenitors
Tpm4	4.38533e-19	0.505663	0.825	0.599	1.36182e-14	Progenitors
Sgo1	4.60413e-19	0.387701	0.26	0.069	1.42977e-14	Progenitors
Rpa1	5.7279e-19	0.301588	0.461	0.185	1.77874e-14	Progenitors
Scaf11	6.26424e-19	0.542129	0.896	0.736	1.9453e-14	Progenitors
Oaz1	6.35732e-19	0.377131	1	0.999	1.9742e-14	Progenitors
Ppp4r3b	6.55129e-19	0.431885	0.812	0.578	2.03444e-14	Progenitors
Dkc1	6.94787e-19	0.463449	0.695	0.449	2.15759e-14	Progenitors
Dazap2	1.02653e-18	0.444046	0.701	0.422	3.1878e-14	Progenitors
Rab9	1.04371e-18	0.438581	0.831	0.608	3.24115e-14	Progenitors
Ndufa7	1.06317e-18	0.444031	1	0.982	3.30158e-14	Progenitors
Ssrp1	1.06505e-18	0.496568	0.883	0.794	3.30742e-14	Progenitors
Gm2a	1.09839e-18	0.385017	0.506	0.234	3.41094e-14	Progenitors
Cks1b	1.12522e-18	0.606505	0.643	0.417	3.49424e-14	Progenitors
Ginm1	1.16639e-18	0.308786	0.494	0.216	3.6221e-14	Progenitors
Plxdc2	1.16789e-18	0.30497	0.286	0.082	3.62676e-14	Progenitors
Cnp	1.24399e-18	0.408573	0.481	0.21	3.86309e-14	Progenitors
Fbxo5	1.26919e-18	0.478186	0.305	0.094	3.94134e-14	Progenitors
Chchd3	1.32962e-18	0.446311	0.799	0.585	4.12901e-14	Progenitors
Epdr1	1.49398e-18	0.342107	0.409	0.158	4.6394e-14	Progenitors
Gkap1	1.51096e-18	0.515332	0.831	0.613	4.69215e-14	Progenitors
Tm7sf3	1.56757e-18	0.277038	0.37	0.134	4.86793e-14	Progenitors
Ncald	1.58016e-18	0.751736	0.799	0.516	4.90702e-14	Progenitors
Npm1	1.60506e-18	0.584634	1	1	4.98436e-14	Progenitors
Rpl27	1.90681e-18	0.479924	0.987	0.985	5.9214e-14	Progenitors
Ugp2	2.00077e-18	0.462803	0.786	0.585	6.21318e-14	Progenitors
Dnajc1	2.39997e-18	0.38476	0.636	0.349	7.45285e-14	Progenitors
Rrm1	3.65435e-18	0.625145	0.487	0.242	1.13482e-13	Progenitors
Smpd2	3.80706e-18	0.33458	0.416	0.159	1.18224e-13	Progenitors
Emg1	5.64423e-18	0.451651	0.851	0.674	1.75276e-13	Progenitors
Ndufb11	6.04382e-18	0.458437	0.981	0.97	1.87685e-13	Progenitors
Gm10076	6.46444e-18	0.632708	0.903	0.897	2.00747e-13	Progenitors
Uqcrh	6.56556e-18	0.380514	1	0.993	2.03887e-13	Progenitors
Fjx1	6.98154e-18	0.592599	0.805	0.579	2.16805e-13	Progenitors
Epb41l5	7.85327e-18	0.296944	0.494	0.218	2.43876e-13	Progenitors
Gtf2i	9.55573e-18	0.492517	0.916	0.782	2.96744e-13	Progenitors
Fubp3	1.02725e-17	0.330242	0.513	0.238	3.19003e-13	Progenitors
Tram1	1.27244e-17	0.382786	0.63	0.34	3.95143e-13	Progenitors
Tmed5	1.30606e-17	0.46366	0.649	0.378	4.05584e-13	Progenitors
Add3	1.83316e-17	0.428574	0.623	0.339	5.69268e-13	Progenitors
Tbc1d15	1.97417e-17	0.27781	0.5	0.218	6.13058e-13	Progenitors
Lap3	2.00658e-17	0.444797	0.61	0.344	6.23124e-13	Progenitors
Pdia3	2.09466e-17	0.4762	0.961	0.927	6.50474e-13	Progenitors
Sem1	2.18448e-17	0.417056	0.994	0.988	6.78368e-13	Progenitors
Irf2bp2	2.28753e-17	0.511948	0.682	0.46	7.10369e-13	Progenitors
H1fx	2.37559e-17	0.839109	0.896	0.848	7.37714e-13	Progenitors
Atad2	2.80229e-17	0.646468	0.403	0.167	8.70222e-13	Progenitors
Hist1h4d	3.04906e-17	0.943944	0.805	0.633	9.46856e-13	Progenitors
Slc25a39	3.54484e-17	0.380561	0.766	0.538	1.10082e-12	Progenitors
Lims1	4.63356e-17	0.415634	0.643	0.38	1.4389e-12	Progenitors
Dhrs1	4.87944e-17	0.46574	0.682	0.439	1.51526e-12	Progenitors
Pttg1ip	5.41868e-17	0.359104	0.578	0.292	1.68272e-12	Progenitors
Alyref	6.39617e-17	0.530936	0.838	0.783	1.98627e-12	Progenitors
Actn1	7.08709e-17	0.377083	0.494	0.234	2.20083e-12	Progenitors
Stx4a	7.33e-17	0.316421	0.513	0.237	2.27626e-12	Progenitors
Pitrm1	7.81372e-17	0.257834	0.448	0.186	2.42647e-12	Progenitors
Eln	9.67309e-17	0.641126	0.416	0.166	3.00388e-12	Progenitors
Rpl7	1.17728e-16	0.513616	1	1	3.65593e-12	Progenitors
H2afz	1.19181e-16	1.27882	1	0.997	3.70106e-12	Progenitors
Cox8a	1.27561e-16	0.42694	1	0.997	3.96127e-12	Progenitors
Carnmt1	1.49795e-16	0.596705	0.727	0.499	4.65173e-12	Progenitors
Atraid	1.57687e-16	0.465743	0.883	0.697	4.89682e-12	Progenitors
Pgpep1	2.03151e-16	0.394137	0.63	0.363	6.30865e-12	Progenitors
Atp5e	2.06022e-16	0.346606	1	0.995	6.39781e-12	Progenitors
Pola1	2.10039e-16	0.291457	0.39	0.15	6.52254e-12	Progenitors
Bphl	2.28254e-16	0.357218	0.532	0.268	7.08818e-12	Progenitors
Fundc2	2.3266e-16	0.402313	0.825	0.647	7.22502e-12	Progenitors
Snta1	2.41441e-16	0.258402	0.357	0.13	7.49771e-12	Progenitors
Wasf2	2.51773e-16	0.267332	0.461	0.197	7.81856e-12	Progenitors
Wdr61	2.57283e-16	0.393475	0.818	0.627	7.98968e-12	Progenitors
Smad5	2.77134e-16	0.419242	0.74	0.463	8.60611e-12	Progenitors
Tyms	2.80816e-16	0.524725	0.383	0.159	8.72047e-12	Progenitors
Dek	2.86434e-16	0.886644	0.929	0.893	8.89491e-12	Progenitors
Igfbp5	2.96915e-16	0.819676	0.552	0.278	9.2204e-12	Progenitors
Hist1h4i	3.00887e-16	0.337789	0.468	0.215	9.34373e-12	Progenitors
Prc1	3.17963e-16	1.34606	0.357	0.143	9.87402e-12	Progenitors
Pkm	3.25482e-16	0.42978	0.987	0.966	1.01075e-11	Progenitors
2310011J03Rik	3.73089e-16	0.285901	0.468	0.207	1.15859e-11	Progenitors
Sbds	3.81356e-16	0.367768	0.682	0.445	1.18426e-11	Progenitors
Rack1	3.94143e-16	0.509391	1	1	1.22397e-11	Progenitors
Gm20342	4.00655e-16	0.255751	0.429	0.179	1.24419e-11	Progenitors
Mxd3	4.11108e-16	0.326698	0.26	0.076	1.27665e-11	Progenitors
Uqcr11	4.58599e-16	0.44188	1	0.983	1.42413e-11	Progenitors
Lman1	4.66163e-16	0.422267	0.779	0.574	1.44762e-11	Progenitors
Npm3	4.91152e-16	0.467888	0.727	0.541	1.52522e-11	Progenitors
Mob1a	5.15975e-16	0.301979	0.487	0.22	1.60231e-11	Progenitors
Gab1	5.1864e-16	0.261149	0.429	0.175	1.61058e-11	Progenitors
Specc1	5.24182e-16	0.522599	0.643	0.413	1.6278e-11	Progenitors
Dmd	5.24595e-16	0.411863	0.61	0.336	1.62908e-11	Progenitors
Commd6	5.37068e-16	0.445259	0.805	0.65	1.66781e-11	Progenitors
Igfbp2	6.54152e-16	1.32604	0.76	0.665	2.0314e-11	Progenitors
Tmem59	6.88833e-16	0.483319	0.922	0.862	2.1391e-11	Progenitors
Ttyh3	7.20382e-16	0.511024	0.929	0.832	2.23707e-11	Progenitors
Mesd	7.26461e-16	0.402441	0.773	0.536	2.25595e-11	Progenitors
Ide	7.28437e-16	0.439445	0.682	0.434	2.26209e-11	Progenitors
Cdh11	7.37482e-16	0.567651	0.532	0.289	2.29018e-11	Progenitors
Mtss1l	7.63944e-16	0.473785	0.721	0.509	2.37235e-11	Progenitors
Cald1	9.22147e-16	0.525431	0.831	0.675	2.86364e-11	Progenitors
Aamdc	1.09792e-15	0.360699	0.727	0.455	3.40949e-11	Progenitors
H3f3b	1.11819e-15	0.429419	1	1	3.47243e-11	Progenitors
Lage3	1.14534e-15	0.362248	0.851	0.661	3.55675e-11	Progenitors
Ak3	1.15117e-15	0.356379	0.474	0.235	3.57483e-11	Progenitors
Glmp	1.19336e-15	0.275392	0.409	0.165	3.70586e-11	Progenitors
Tmem167	1.2797e-15	0.46037	0.942	0.896	3.97399e-11	Progenitors
Ddx39b	1.43355e-15	0.466284	0.968	0.931	4.45176e-11	Progenitors
Cers2	1.48645e-15	0.289533	0.5	0.237	4.61603e-11	Progenitors
Nipsnap2	1.51566e-15	0.295555	0.565	0.307	4.70672e-11	Progenitors
Szrd1	1.57848e-15	0.293492	0.597	0.317	4.90181e-11	Progenitors
Tor1aip2	1.90228e-15	0.332747	0.584	0.317	5.90734e-11	Progenitors
Lsm14a	2.07953e-15	0.362875	0.636	0.399	6.45778e-11	Progenitors
Desi2	2.14996e-15	0.413177	0.838	0.658	6.67648e-11	Progenitors
Rad51ap1	2.18964e-15	0.260052	0.279	0.088	6.79972e-11	Progenitors
Nacc2	2.20824e-15	0.275026	0.416	0.178	6.85747e-11	Progenitors
Sesn3	2.48805e-15	0.462353	0.773	0.564	7.72638e-11	Progenitors
Yes1	2.49787e-15	0.310501	0.5	0.242	7.75688e-11	Progenitors
Tmem33	2.64225e-15	0.384448	0.831	0.615	8.20525e-11	Progenitors
Rad23a	2.96601e-15	0.349976	0.604	0.346	9.21064e-11	Progenitors
Exosc3	3.00376e-15	0.284926	0.558	0.292	9.32786e-11	Progenitors
Rpl3	3.26203e-15	0.409711	1	1	1.01299e-10	Progenitors
Serp1	3.39137e-15	0.410464	0.734	0.537	1.05316e-10	Progenitors
Selenoh	3.69781e-15	0.766703	0.922	0.92	1.14832e-10	Progenitors
Cnpy2	4.00769e-15	0.418053	0.896	0.811	1.24455e-10	Progenitors
2310022B05Rik	4.02604e-15	0.478476	0.617	0.374	1.25025e-10	Progenitors
Bcap31	4.35202e-15	0.380306	0.844	0.656	1.35148e-10	Progenitors
Xrcc5	4.68306e-15	0.282899	0.403	0.168	1.45428e-10	Progenitors
Hnrnpc	5.6168e-15	0.371693	0.974	0.985	1.74424e-10	Progenitors
Aldh9a1	5.71784e-15	0.29312	0.422	0.188	1.77562e-10	Progenitors
Psap	7.21621e-15	0.53188	0.974	0.909	2.24092e-10	Progenitors
Rpl7l1	7.34028e-15	0.372908	0.799	0.625	2.27945e-10	Progenitors
Rbbp9	8.01359e-15	0.293791	0.532	0.279	2.48854e-10	Progenitors
Mad2l2	8.95471e-15	0.414107	0.669	0.439	2.78079e-10	Progenitors
Klf3	1.03526e-14	0.410181	0.571	0.332	3.21488e-10	Progenitors
Mrps33	1.05759e-14	0.381851	0.994	0.973	3.28423e-10	Progenitors
Psmg4	1.13796e-14	0.387134	0.812	0.654	3.53382e-10	Progenitors
1500011K16Rik	1.27892e-14	0.406932	0.747	0.497	3.97156e-10	Progenitors
Rpl34	1.28929e-14	0.361797	1	1	4.00377e-10	Progenitors
Sec23b	1.30542e-14	0.288846	0.468	0.219	4.05384e-10	Progenitors
Ebpl	1.34931e-14	0.401465	0.662	0.441	4.19015e-10	Progenitors
Gabra4	1.55552e-14	0.374565	0.487	0.246	4.83052e-10	Progenitors
Vegfb	1.57718e-14	0.45617	0.714	0.517	4.89778e-10	Progenitors
Arhgef4	1.75787e-14	0.407075	0.565	0.327	5.45888e-10	Progenitors
Golm1	1.86564e-14	0.274008	0.494	0.236	5.79354e-10	Progenitors
Dcaf8	1.90986e-14	0.452668	0.727	0.545	5.93087e-10	Progenitors
Gins2	2.10828e-14	0.333426	0.364	0.149	6.54704e-10	Progenitors
Nectin3	2.26778e-14	0.314628	0.656	0.383	7.04236e-10	Progenitors
Ctsd	2.3191e-14	0.395382	0.708	0.475	7.20174e-10	Progenitors
Adgrg1	2.69863e-14	0.492085	0.682	0.451	8.38033e-10	Progenitors
Igdcc4	2.70133e-14	0.295249	0.474	0.221	8.3887e-10	Progenitors
Dhx40	2.82148e-14	0.296393	0.539	0.27	8.76181e-10	Progenitors
Med25	3.00373e-14	0.439817	0.708	0.49	9.32778e-10	Progenitors
Tab2	3.13571e-14	0.424134	0.753	0.563	9.73763e-10	Progenitors
Slc30a10	3.64782e-14	0.355357	0.487	0.244	1.13279e-09	Progenitors
Sypl	3.98529e-14	0.308767	0.591	0.347	1.23759e-09	Progenitors
Ldlrad3	4.18975e-14	0.297068	0.409	0.176	1.30109e-09	Progenitors
Yif1a	4.38718e-14	0.335666	0.513	0.269	1.36239e-09	Progenitors
Ctsl	4.53825e-14	0.530009	0.877	0.777	1.40931e-09	Progenitors
Ankrd40	4.80337e-14	0.312228	0.591	0.343	1.49164e-09	Progenitors
Cdca8	4.93541e-14	1.03219	0.364	0.169	1.53264e-09	Progenitors
Pcdh10	5.16479e-14	0.470831	0.792	0.52	1.60387e-09	Progenitors
Hibadh	5.26849e-14	0.398799	0.649	0.419	1.63608e-09	Progenitors
Exosc5	5.40193e-14	0.303724	0.513	0.268	1.67752e-09	Progenitors
Phpt1	5.75727e-14	0.400516	0.818	0.665	1.78786e-09	Progenitors
Skp2	6.32143e-14	0.288731	0.403	0.177	1.96306e-09	Progenitors
Nsmce4a	6.43124e-14	0.480832	0.747	0.628	1.99716e-09	Progenitors
Rpl4	6.97752e-14	0.453533	1	0.999	2.1668e-09	Progenitors
Rap1a	7.56795e-14	0.455786	0.896	0.775	2.35015e-09	Progenitors
Impdh2	8.0388e-14	0.464797	0.766	0.612	2.49637e-09	Progenitors
Hspd1	8.9679e-14	0.429679	0.994	0.982	2.78489e-09	Progenitors
Pde4b	9.55731e-14	0.252152	0.357	0.142	2.96793e-09	Progenitors
Ncl	9.74544e-14	0.415159	1	0.999	3.02635e-09	Progenitors
Lix1l	9.80563e-14	0.527267	0.643	0.471	3.04504e-09	Progenitors
Syf2	1.05578e-13	0.31223	0.831	0.63	3.27863e-09	Progenitors
Nek6	1.05878e-13	0.294134	0.481	0.234	3.28795e-09	Progenitors
Dip2b	1.08959e-13	0.445704	0.812	0.658	3.38361e-09	Progenitors
Actl6a	1.1109e-13	0.345798	0.688	0.49	3.4498e-09	Progenitors
Itgb3bp	1.15042e-13	0.290015	0.383	0.166	3.5725e-09	Progenitors
Naca	1.17306e-13	0.397866	1	1	3.64283e-09	Progenitors
Arhgap11a	1.20217e-13	0.291538	0.286	0.102	3.73323e-09	Progenitors
Nol7	1.27493e-13	0.35041	0.981	0.95	3.95915e-09	Progenitors
Tspan31	1.31616e-13	0.32538	0.721	0.497	4.0872e-09	Progenitors
Tmed1	1.32237e-13	0.329126	0.571	0.331	4.10647e-09	Progenitors
Bcl2	1.3234e-13	0.47923	0.617	0.39	4.10968e-09	Progenitors
Ndufaf8	1.34142e-13	0.402663	0.721	0.534	4.16565e-09	Progenitors
Knop1	1.4795e-13	0.418634	0.825	0.736	4.59445e-09	Progenitors
Mrpl58	1.50529e-13	0.3816	0.87	0.712	4.67454e-09	Progenitors
Smox	1.54809e-13	0.330402	0.461	0.228	4.80745e-09	Progenitors
Nucb1	1.60752e-13	0.300106	0.571	0.33	4.992e-09	Progenitors
Asf1a	1.6428e-13	0.355399	0.721	0.541	5.10154e-09	Progenitors
Rlbp1	1.75743e-13	0.430592	0.429	0.199	5.45752e-09	Progenitors
Efcab14	1.76052e-13	0.282994	0.571	0.321	5.46711e-09	Progenitors
Uqcr10	1.76363e-13	0.50189	0.987	0.972	5.47676e-09	Progenitors
Rpl31	1.90669e-13	0.357688	1	0.998	5.92104e-09	Progenitors
Hsd17b12	2.11533e-13	0.40802	0.838	0.76	6.56895e-09	Progenitors
Smdt1	2.43346e-13	0.391556	1	0.983	7.55688e-09	Progenitors
Rpe	2.66226e-13	0.273008	0.558	0.323	8.26737e-09	Progenitors
Mlec	2.75821e-13	0.389906	0.727	0.541	8.56536e-09	Progenitors
Cdc73	2.79972e-13	0.309916	0.675	0.435	8.69424e-09	Progenitors
Mfsd1	3.12113e-13	0.26448	0.396	0.174	9.69234e-09	Progenitors
Slc3a2	3.23322e-13	0.525997	0.753	0.629	1.00404e-08	Progenitors
Decr1	4.76858e-13	0.269532	0.429	0.202	1.48084e-08	Progenitors
2410015M20Rik	4.86535e-13	0.362344	0.961	0.909	1.51089e-08	Progenitors
Tex9	5.06271e-13	0.387951	0.61	0.387	1.57217e-08	Progenitors
Rnf13	5.6281e-13	0.365712	0.669	0.461	1.74775e-08	Progenitors
Cux1	5.84898e-13	0.385568	0.903	0.784	1.81634e-08	Progenitors
Irak1	6.77192e-13	0.332897	0.558	0.317	2.10295e-08	Progenitors
Cct3	6.78386e-13	0.379973	0.994	0.976	2.10666e-08	Progenitors
Stoml2	6.80521e-13	0.345584	0.786	0.62	2.11329e-08	Progenitors
Ier5l	6.98033e-13	0.357287	0.422	0.197	2.16767e-08	Progenitors
Slc31a1	7.82734e-13	0.290824	0.539	0.315	2.4307e-08	Progenitors
Pdia4	8.36147e-13	0.422885	0.747	0.573	2.59657e-08	Progenitors
Rpl13a	8.43426e-13	0.429585	0.942	0.948	2.61917e-08	Progenitors
Sys1	9.22384e-13	0.378829	0.922	0.868	2.86437e-08	Progenitors
Sp3os	9.26327e-13	0.262366	0.461	0.229	2.87661e-08	Progenitors
Thrsp	9.29714e-13	0.494809	0.266	0.094	2.88713e-08	Progenitors
Mbd3	9.74586e-13	0.353852	0.896	0.812	3.02648e-08	Progenitors
Ppil1	1.06056e-12	0.30872	0.571	0.346	3.29347e-08	Progenitors
Dbt	1.08511e-12	0.32407	0.422	0.211	3.36971e-08	Progenitors
Scamp2	1.0982e-12	0.308104	0.558	0.319	3.41035e-08	Progenitors
Taf10	1.12151e-12	0.366561	0.89	0.826	3.48275e-08	Progenitors
Stt3b	1.13197e-12	0.378267	0.753	0.586	3.51523e-08	Progenitors
Pex13	1.16307e-12	0.346183	0.669	0.466	3.61179e-08	Progenitors
Calr	1.24342e-12	0.469507	0.987	0.988	3.86132e-08	Progenitors
Sptssa	1.40044e-12	0.423028	0.903	0.856	4.34894e-08	Progenitors
Hmbs	1.4201e-12	0.32656	0.506	0.284	4.40998e-08	Progenitors
Higd1a	1.57412e-12	0.435442	0.916	0.894	4.88827e-08	Progenitors
Dtx4	1.59199e-12	0.445356	0.435	0.227	4.94377e-08	Progenitors
Gapdh	1.61267e-12	0.347684	1	0.998	5.00797e-08	Progenitors
Ezr	1.82802e-12	0.536829	0.578	0.367	5.67672e-08	Progenitors
Pcbp1	1.97657e-12	0.393543	0.961	0.94	6.13803e-08	Progenitors
Wnk1	1.98415e-12	0.39016	0.864	0.778	6.16157e-08	Progenitors
Cldnd1	2.11371e-12	0.391575	0.857	0.756	6.56393e-08	Progenitors
Tmem229a	2.24982e-12	0.318547	0.39	0.177	6.98659e-08	Progenitors
Rpl7a	2.26904e-12	0.336365	1	1	7.04627e-08	Progenitors
Mettl9	2.57972e-12	0.384967	0.929	0.911	8.01107e-08	Progenitors
Acox1	2.63689e-12	0.379159	0.682	0.494	8.18861e-08	Progenitors
Anxa6	2.84844e-12	0.413866	0.39	0.183	8.84554e-08	Progenitors
Fkbp2	2.89904e-12	0.416444	0.844	0.773	9.00267e-08	Progenitors
Api5	2.93743e-12	0.352683	0.721	0.54	9.12189e-08	Progenitors
Hjurp	2.95053e-12	0.52422	0.649	0.482	9.16258e-08	Progenitors
Ostc	3.06971e-12	0.393639	0.883	0.874	9.53268e-08	Progenitors
Fads1	3.18909e-12	0.348661	0.675	0.473	9.90341e-08	Progenitors
Setd5	3.21623e-12	0.369758	0.812	0.662	9.98769e-08	Progenitors
Cdc26	3.24472e-12	0.296666	0.792	0.683	1.00762e-07	Progenitors
Crls1	3.53624e-12	0.310547	0.552	0.336	1.09814e-07	Progenitors
Selenos	3.57751e-12	0.492517	0.792	0.662	1.11096e-07	Progenitors
Rfc4	3.59003e-12	0.451312	0.487	0.298	1.11485e-07	Progenitors
Smpdl3a	3.64089e-12	0.432044	0.494	0.27	1.13064e-07	Progenitors
Hist1h1c	3.7538e-12	0.546212	0.656	0.46	1.16571e-07	Progenitors
Wapl	3.85503e-12	0.370015	0.747	0.603	1.19714e-07	Progenitors
Tanc1	3.96717e-12	0.258844	0.286	0.109	1.23197e-07	Progenitors
Mrpl51	4.00559e-12	0.40457	0.87	0.811	1.24389e-07	Progenitors
Ubxn1	4.02593e-12	0.32574	0.961	0.939	1.25021e-07	Progenitors
Plk4	4.05324e-12	0.363462	0.357	0.167	1.25869e-07	Progenitors
Cbx3	4.1015e-12	0.374411	0.987	0.994	1.27368e-07	Progenitors
Tacc1	4.4577e-12	0.489101	0.643	0.486	1.3843e-07	Progenitors
Topbp1	4.64955e-12	0.483128	0.604	0.428	1.44387e-07	Progenitors
Plxnb1	4.73339e-12	0.345791	0.442	0.231	1.46991e-07	Progenitors
Sap30	5.33574e-12	0.337727	0.565	0.347	1.65696e-07	Progenitors
Parva	6.01262e-12	0.264588	0.448	0.224	1.86716e-07	Progenitors
Pycr2	6.68173e-12	0.290962	0.532	0.31	2.07495e-07	Progenitors
Ctnnd1	6.7218e-12	0.301926	0.526	0.306	2.08739e-07	Progenitors
Tnrc6b	7.29718e-12	0.408951	0.929	0.825	2.26607e-07	Progenitors
Gfer	7.62129e-12	0.28986	0.591	0.377	2.36672e-07	Progenitors
Ufl1	7.69623e-12	0.306874	0.474	0.259	2.38999e-07	Progenitors
Fez1	7.71102e-12	0.468494	0.981	0.978	2.39458e-07	Progenitors
Echdc1	7.90808e-12	0.294571	0.468	0.262	2.45577e-07	Progenitors
Junb	7.92901e-12	0.805361	0.448	0.26	2.46227e-07	Progenitors
Antxr1	8.77451e-12	0.32695	0.604	0.362	2.72484e-07	Progenitors
Psenen	9.82851e-12	0.374917	0.916	0.881	3.05214e-07	Progenitors
Bcl2l13	1.03819e-11	0.286979	0.468	0.261	3.22401e-07	Progenitors
Skap2	1.12794e-11	0.363275	0.357	0.16	3.5027e-07	Progenitors
Arl14ep	1.30842e-11	0.261071	0.481	0.255	4.06317e-07	Progenitors
Fam53b	1.35828e-11	0.291721	0.442	0.236	4.218e-07	Progenitors
Kit	1.46525e-11	0.522808	0.383	0.189	4.55018e-07	Progenitors
Itga6	1.51561e-11	0.495561	0.63	0.45	4.70658e-07	Progenitors
Morn2	1.56192e-11	0.418762	0.695	0.503	4.85037e-07	Progenitors
Ndufa3	1.58971e-11	0.387304	0.974	0.929	4.93669e-07	Progenitors
Srsf6	1.71286e-11	0.360831	0.896	0.854	5.3191e-07	Progenitors
Ezh2	1.73527e-11	0.570264	0.857	0.78	5.38872e-07	Progenitors
Pex2	1.76857e-11	0.262993	0.649	0.416	5.49212e-07	Progenitors
Pdzd11	1.84298e-11	0.356219	0.74	0.584	5.72318e-07	Progenitors
Zmpste24	1.89021e-11	0.255348	0.539	0.309	5.86986e-07	Progenitors
Manea	1.99665e-11	0.370109	0.539	0.329	6.2004e-07	Progenitors
Dtymk	2.04377e-11	0.444795	0.825	0.766	6.34673e-07	Progenitors
Tfdp2	2.06773e-11	0.325567	0.545	0.338	6.42114e-07	Progenitors
Lbr	2.24641e-11	0.311272	0.39	0.197	6.97601e-07	Progenitors
Chchd7	2.32454e-11	0.312651	0.623	0.413	7.21864e-07	Progenitors
Acap2	2.39906e-11	0.279747	0.506	0.292	7.45005e-07	Progenitors
Nrcam	2.47182e-11	0.503994	0.825	0.745	7.67598e-07	Progenitors
Mtdh	2.75079e-11	0.310027	0.935	0.936	8.54231e-07	Progenitors
Rab34	2.88734e-11	0.331111	0.519	0.309	8.96635e-07	Progenitors
Mycn	3.53343e-11	0.417257	0.474	0.274	1.09727e-06	Progenitors
C330007P06Rik	3.73643e-11	0.300768	0.532	0.315	1.16031e-06	Progenitors
Rcbtb2	4.22356e-11	0.304461	0.747	0.564	1.31158e-06	Progenitors
Rps6	4.70479e-11	0.457235	1	1	1.46102e-06	Progenitors
Spag9	4.83199e-11	0.408864	0.955	0.917	1.50053e-06	Progenitors
Ilk	5.01352e-11	0.35745	0.734	0.625	1.5569e-06	Progenitors
Mcm7	5.14848e-11	0.565389	0.617	0.497	1.59881e-06	Progenitors
Qars	5.42479e-11	0.25598	0.552	0.311	1.68461e-06	Progenitors
Hdgf	5.49725e-11	0.50819	0.981	0.923	1.70712e-06	Progenitors
Gadd45gip1	5.94167e-11	0.311841	0.727	0.522	1.84513e-06	Progenitors
Trp53	6.48057e-11	0.340799	0.669	0.462	2.01248e-06	Progenitors
Abcb9	6.66606e-11	0.276371	0.266	0.106	2.07008e-06	Progenitors
Rit1	6.86049e-11	0.2583	0.461	0.249	2.13046e-06	Progenitors
Epb41l2	7.08785e-11	0.29131	0.448	0.24	2.20106e-06	Progenitors
G3bp1	7.4707e-11	0.443936	0.929	0.923	2.31995e-06	Progenitors
Snx17	7.88495e-11	0.316314	0.74	0.589	2.44859e-06	Progenitors
Rnd3	8.57297e-11	0.359923	0.506	0.288	2.66225e-06	Progenitors
Mettl26	9.1276e-11	0.29467	0.552	0.336	2.83449e-06	Progenitors
Hmgn2	9.34353e-11	0.827794	0.87	0.882	2.90154e-06	Progenitors
Timm13	9.49211e-11	0.284032	0.987	0.98	2.94768e-06	Progenitors
Haghl	1.07249e-10	0.367947	0.591	0.371	3.3305e-06	Progenitors
Nudt21	1.12753e-10	0.310522	0.935	0.869	3.50144e-06	Progenitors
Prpf38b	1.13532e-10	0.318547	0.838	0.726	3.52563e-06	Progenitors
Timm22	1.17332e-10	0.296728	0.656	0.453	3.64363e-06	Progenitors
Ppwd1	1.20421e-10	0.292835	0.662	0.474	3.73955e-06	Progenitors
Rab8b	1.28102e-10	0.429354	0.552	0.373	3.97807e-06	Progenitors
Tbl1xr1	1.2845e-10	0.331998	0.61	0.408	3.98888e-06	Progenitors
Cat	1.31608e-10	0.350652	0.675	0.507	4.08697e-06	Progenitors
Ngdn	1.37551e-10	0.273669	0.552	0.346	4.2715e-06	Progenitors
Bbx	1.39069e-10	0.309233	0.623	0.42	4.31866e-06	Progenitors
Chst2	1.46664e-10	0.505009	0.519	0.307	4.5545e-06	Progenitors
Btf3	1.55034e-10	0.274928	1	0.999	4.81442e-06	Progenitors
Ptpra	1.55052e-10	0.393365	0.844	0.813	4.81497e-06	Progenitors
Fgfr1op2	1.57881e-10	0.310196	0.649	0.464	4.90284e-06	Progenitors
Phf10	1.69114e-10	0.279532	0.571	0.364	5.25166e-06	Progenitors
Mier1	1.7598e-10	0.322892	0.857	0.726	5.4649e-06	Progenitors
Sdcbp	1.77064e-10	0.304043	0.792	0.648	5.49856e-06	Progenitors
Rpl15	1.77349e-10	0.309573	1	1	5.50739e-06	Progenitors
Utrn	1.82278e-10	0.254416	0.422	0.217	5.66045e-06	Progenitors
Twf1	1.86705e-10	0.312091	0.786	0.692	5.79794e-06	Progenitors
Hnrnpu	1.89653e-10	0.422916	1	0.994	5.8895e-06	Progenitors
Nckap5	1.89976e-10	0.341631	0.552	0.326	5.89951e-06	Progenitors
Tpd52l2	1.98194e-10	0.287735	0.773	0.604	6.15472e-06	Progenitors
Neo1	2.07568e-10	0.404437	0.701	0.507	6.44581e-06	Progenitors
Anapc13	2.0761e-10	0.407683	0.948	0.876	6.44713e-06	Progenitors
Mid1ip1	2.15435e-10	0.446724	0.636	0.46	6.69012e-06	Progenitors
Mbnl2	2.37407e-10	0.30359	0.5	0.291	7.37244e-06	Progenitors
Ppt1	2.41569e-10	0.302229	0.701	0.507	7.50169e-06	Progenitors
Odc1	2.61587e-10	0.398562	0.89	0.858	8.12333e-06	Progenitors
Tmem237	2.62015e-10	0.284556	0.669	0.468	8.13663e-06	Progenitors
Tmx3	2.62417e-10	0.321821	0.714	0.506	8.14911e-06	Progenitors
Naa50	3.74054e-10	0.304834	0.825	0.743	1.16159e-05	Progenitors
Pmepa1	3.76e-10	0.512468	0.532	0.353	1.16763e-05	Progenitors
2810004N23Rik	3.80817e-10	0.338442	0.792	0.654	1.18259e-05	Progenitors
Robo1	3.82315e-10	0.263577	0.305	0.133	1.18724e-05	Progenitors
Cxxc5	3.90143e-10	0.34054	0.812	0.615	1.21155e-05	Progenitors
Rnf180	3.91198e-10	0.324107	0.383	0.202	1.21483e-05	Progenitors
Rpl6	3.92136e-10	0.283311	1	1	1.21774e-05	Progenitors
Cd320	4.18352e-10	0.299152	0.591	0.392	1.29915e-05	Progenitors
Fkbp3	4.45365e-10	0.380125	1	0.987	1.38304e-05	Progenitors
Plxnb2	4.53351e-10	0.334062	0.623	0.448	1.40784e-05	Progenitors
Sdha	4.73637e-10	0.313318	0.87	0.768	1.47083e-05	Progenitors
Eif3j1	4.77086e-10	0.354182	0.799	0.697	1.48154e-05	Progenitors
Zfp945	4.78345e-10	0.285076	0.519	0.317	1.48545e-05	Progenitors
Pigt	4.82472e-10	0.290141	0.786	0.603	1.49827e-05	Progenitors
Mpst	4.88627e-10	0.335811	0.805	0.621	1.51738e-05	Progenitors
Eif4a3	5.009e-10	0.309063	0.877	0.785	1.5555e-05	Progenitors
Zfp91	5.22391e-10	0.361288	0.942	0.931	1.62223e-05	Progenitors
Btbd17	5.36029e-10	0.424801	0.487	0.288	1.66459e-05	Progenitors
Pa2g4	5.63742e-10	0.390607	0.877	0.838	1.75065e-05	Progenitors
Enpp2	5.83234e-10	0.286898	0.273	0.112	1.81118e-05	Progenitors
Eif4ebp2	6.14115e-10	0.290766	0.727	0.605	1.90707e-05	Progenitors
Diablo	6.30822e-10	0.264294	0.688	0.506	1.95896e-05	Progenitors
Prpf40a	6.49966e-10	0.361467	0.883	0.899	2.01841e-05	Progenitors
Cenpk	7.37157e-10	0.456888	0.357	0.195	2.28917e-05	Progenitors
Isca2	7.64261e-10	0.295718	0.669	0.525	2.37333e-05	Progenitors
Nxt1	7.87667e-10	0.285698	0.468	0.284	2.44602e-05	Progenitors
Ccnd3	7.92266e-10	0.276207	0.487	0.284	2.4603e-05	Progenitors
Hnrnpa2b1	8.26722e-10	0.326523	1	1	2.5673e-05	Progenitors
Slc12a2	8.84933e-10	0.27022	0.442	0.249	2.74807e-05	Progenitors
Snw1	9.45287e-10	0.323864	0.903	0.848	2.9355e-05	Progenitors
Dad1	1.01407e-09	0.355524	0.987	0.95	3.1491e-05	Progenitors
Zfp664	1.02409e-09	0.291858	0.799	0.667	3.18021e-05	Progenitors
Tmem107	1.03854e-09	0.314488	0.435	0.247	3.22508e-05	Progenitors
Snrpd2	1.06198e-09	0.300862	0.994	0.989	3.29788e-05	Progenitors
Unc50	1.07539e-09	0.282629	0.701	0.557	3.33952e-05	Progenitors
Cdk2ap1	1.09533e-09	0.301296	0.942	0.89	3.40143e-05	Progenitors
Mpdz	1.14221e-09	0.301517	0.526	0.341	3.54702e-05	Progenitors
Timm8a1	1.1513e-09	0.313717	0.649	0.513	3.57525e-05	Progenitors
Med21	1.19559e-09	0.294383	0.812	0.742	3.71278e-05	Progenitors
Leng8	1.24615e-09	0.279562	0.662	0.463	3.86981e-05	Progenitors
Cwf19l2	1.26694e-09	0.27443	0.675	0.478	3.93435e-05	Progenitors
Cbx5	1.30011e-09	0.462108	0.994	0.985	4.03736e-05	Progenitors
Sf3b5	1.32621e-09	0.304472	0.922	0.897	4.11842e-05	Progenitors
Eny2	1.45444e-09	0.330822	0.935	0.909	4.51661e-05	Progenitors
Rnaseh2b	1.47482e-09	0.256622	0.532	0.339	4.57991e-05	Progenitors
Snrpg	1.48079e-09	0.356876	0.961	0.947	4.59846e-05	Progenitors
Fam19a5	1.62806e-09	0.306708	0.591	0.396	5.05577e-05	Progenitors
Park7	1.76546e-09	0.256816	1	0.993	5.48245e-05	Progenitors
Degs1	1.79608e-09	0.289118	0.5	0.31	5.57754e-05	Progenitors
Dnajc3	1.82725e-09	0.341704	0.604	0.422	5.67435e-05	Progenitors
Ruvbl2	1.8549e-09	0.330573	0.649	0.505	5.76022e-05	Progenitors
Hist1h2ap	1.86499e-09	1.6839	0.604	0.465	5.79153e-05	Progenitors
Tex261	1.8817e-09	0.286809	0.708	0.523	5.84344e-05	Progenitors
Snx3	1.89504e-09	0.310387	0.974	0.951	5.88485e-05	Progenitors
Draxin	1.92989e-09	0.726649	0.675	0.621	5.99308e-05	Progenitors
Cenpx	1.96846e-09	0.349115	0.805	0.722	6.11287e-05	Progenitors
2610301B20Rik	1.97475e-09	0.272165	0.513	0.316	6.1324e-05	Progenitors
Eef1g	2.08446e-09	0.289664	1	0.996	6.47309e-05	Progenitors
Tm9sf3	2.08862e-09	0.35342	0.935	0.87	6.48599e-05	Progenitors
Psmb2	2.21268e-09	0.296832	0.961	0.939	6.87126e-05	Progenitors
Bora	2.22562e-09	0.288706	0.253	0.106	6.91143e-05	Progenitors
Hspa9	2.56699e-09	0.280855	0.896	0.793	7.97153e-05	Progenitors
6030419C18Rik	2.71105e-09	0.301639	0.39	0.214	8.41888e-05	Progenitors
Lsm3	3.07076e-09	0.375316	0.76	0.663	9.53593e-05	Progenitors
Dennd5a	3.25186e-09	0.324791	0.656	0.51	0.000100983	Progenitors
Uba52	3.58925e-09	0.394798	0.935	0.876	0.000111461	Progenitors
Tmbim4	3.87209e-09	0.319061	0.643	0.459	0.000120244	Progenitors
Srsf1	4.21454e-09	0.316528	0.916	0.866	0.000130878	Progenitors
Rrm2	4.33739e-09	0.614629	0.364	0.206	0.000134693	Progenitors
Lamtor4	4.38987e-09	0.32754	0.929	0.839	0.000136323	Progenitors
Mettl1	4.46673e-09	0.341617	0.565	0.4	0.00013871	Progenitors
Nfic	4.48459e-09	0.318673	0.649	0.49	0.000139265	Progenitors
Arglu1	4.53204e-09	0.333928	0.955	0.961	0.000140738	Progenitors
Dph3	5.15207e-09	0.283804	0.812	0.685	0.000159992	Progenitors
Cntfr	5.23874e-09	0.289492	0.468	0.278	0.000162684	Progenitors
Ctbp2	6.07213e-09	0.266402	0.597	0.419	0.000188564	Progenitors
Bnip2	6.25087e-09	0.282369	0.708	0.569	0.000194115	Progenitors
Sf1	6.29651e-09	0.280499	0.766	0.667	0.000195532	Progenitors
Pgls	6.37045e-09	0.27034	0.948	0.951	0.000197828	Progenitors
Mrps28	7.52191e-09	0.269058	0.591	0.417	0.000233585	Progenitors
Ddb1	8.3309e-09	0.329935	0.747	0.647	0.000258708	Progenitors
Jtb	9.08748e-09	0.306346	0.766	0.627	0.000282203	Progenitors
Osgep	9.15628e-09	0.27752	0.74	0.596	0.000284339	Progenitors
Golph3	9.21206e-09	0.27905	0.61	0.445	0.000286071	Progenitors
Psmc3	9.57012e-09	0.270943	0.942	0.901	0.000297191	Progenitors
Ssr4	9.66453e-09	0.264445	0.929	0.901	0.000300122	Progenitors
Eif3m	1.0158e-08	0.282527	0.942	0.917	0.000315446	Progenitors
Med9	1.02073e-08	0.262131	0.636	0.471	0.000316978	Progenitors
Zmat5	1.03408e-08	0.284379	0.617	0.461	0.000321122	Progenitors
Srsf2	1.0623e-08	0.336861	0.981	0.959	0.000329887	Progenitors
Ctsb	1.13724e-08	0.328636	0.812	0.755	0.00035316	Progenitors
Rpl37	1.15786e-08	0.258409	1	1	0.000359561	Progenitors
Ift43	1.16393e-08	0.27843	0.643	0.477	0.000361446	Progenitors
Arl6ip6	1.25845e-08	0.274844	0.558	0.385	0.000390799	Progenitors
Erlec1	1.26961e-08	0.257796	0.604	0.42	0.000394264	Progenitors
Sirt2	1.36562e-08	0.275795	0.799	0.675	0.000424078	Progenitors
Fgfbp3	1.41927e-08	0.817196	0.545	0.408	0.000440741	Progenitors
Ptdss2	1.43729e-08	0.28661	0.623	0.447	0.000446336	Progenitors
Puf60	1.49796e-08	0.308854	0.896	0.885	0.000465176	Progenitors
Ndufc2	1.64616e-08	0.34817	0.994	0.993	0.000511198	Progenitors
Itch	1.69959e-08	0.278026	0.786	0.656	0.000527791	Progenitors
Mydgf	1.73429e-08	0.313487	0.812	0.69	0.000538567	Progenitors
Ncapg2	1.76873e-08	0.330766	0.318	0.163	0.000549261	Progenitors
Ranbp1	2.0349e-08	0.452504	0.968	0.976	0.000631917	Progenitors
Tmpo	2.21029e-08	0.651599	0.799	0.835	0.000686383	Progenitors
Pcna	2.32576e-08	0.647392	0.506	0.381	0.000722242	Progenitors
Otx2	2.58794e-08	0.383912	0.26	0.115	0.000803658	Progenitors
Derl2	2.89051e-08	0.262265	0.519	0.342	0.00089762	Progenitors
Nipbl	2.89906e-08	0.321729	0.87	0.811	0.000900273	Progenitors
Mat2a	3.03577e-08	0.323842	0.948	0.901	0.000942728	Progenitors
Tkt	3.20588e-08	0.415737	0.916	0.89	0.000995554	Progenitors
Gucy1a1	3.30501e-08	0.720456	0.435	0.283	0.00102634	Progenitors
Uqcrq	3.31756e-08	0.280933	0.994	0.991	0.00103023	Progenitors
Nelfe	3.38928e-08	0.297939	0.552	0.386	0.00105251	Progenitors
Sdf2	3.57625e-08	0.29394	0.786	0.684	0.00111057	Progenitors
Rcc2	3.68824e-08	0.311925	0.695	0.581	0.00114534	Progenitors
Spr	3.82479e-08	0.266703	0.532	0.342	0.00118775	Progenitors
Erh	4.16909e-08	0.33754	0.883	0.796	0.00129467	Progenitors
Spon1	4.37567e-08	0.411409	0.643	0.471	0.00135882	Progenitors
Bola2	4.96167e-08	0.318966	0.903	0.847	0.0015408	Progenitors
Hint2	5.97579e-08	0.272004	0.584	0.452	0.00185572	Progenitors
Klf4	6.77771e-08	0.37963	0.266	0.13	0.00210475	Progenitors
Gclm	6.84768e-08	0.38766	0.76	0.669	0.00212648	Progenitors
Pdcd5	7.54776e-08	0.273766	1	0.98	0.00234388	Progenitors
Snrpe	7.703e-08	0.28259	1	0.994	0.00239209	Progenitors
Rsrc1	7.79441e-08	0.282815	0.792	0.686	0.00242048	Progenitors
Gm10073	8.49135e-08	0.291251	0.545	0.375	0.0026369	Progenitors
Chd4	8.59461e-08	0.28515	0.961	0.959	0.00266897	Progenitors
Vezf1	8.59883e-08	0.250753	0.857	0.759	0.00267028	Progenitors
Gnpda2	8.75742e-08	0.255538	0.552	0.388	0.00271953	Progenitors
Ddx18	8.96928e-08	0.27131	0.734	0.638	0.00278532	Progenitors
Pnisr	9.86348e-08	0.284536	0.987	0.973	0.00306301	Progenitors
Dnttip1	1.06256e-07	0.268237	0.643	0.499	0.00329967	Progenitors
Polr3h	1.08616e-07	0.316123	0.494	0.35	0.00337296	Progenitors
Dnajc9	1.10577e-07	0.569273	0.727	0.746	0.00343386	Progenitors
Psmg2	1.13188e-07	0.262682	0.604	0.449	0.00351495	Progenitors
Mrpl33	1.14933e-07	0.272864	0.909	0.89	0.00356913	Progenitors
Mindy2	1.40042e-07	0.258304	0.662	0.485	0.00434887	Progenitors
Rpl35	1.42915e-07	0.281105	1	0.997	0.00443807	Progenitors
Nap1l1	1.54203e-07	0.363397	1	0.997	0.00478862	Progenitors
Pgm2	1.55892e-07	0.302465	0.455	0.296	0.00484108	Progenitors
Brd7	1.66179e-07	0.273713	0.857	0.776	0.00516053	Progenitors
Gtf3c6	1.67602e-07	0.263236	0.747	0.616	0.00520471	Progenitors
Bcl7c	1.84033e-07	0.269403	0.838	0.773	0.00571496	Progenitors
Alcam	1.95664e-07	0.411489	0.442	0.264	0.00607615	Progenitors
Cbx1	2.01377e-07	0.261851	0.955	0.974	0.00625357	Progenitors
Erbin	2.10267e-07	0.254138	0.643	0.467	0.00652963	Progenitors
Rpp25l	2.18245e-07	0.27661	0.643	0.523	0.00677738	Progenitors
Iscu	2.52643e-07	0.282979	0.727	0.613	0.00784558	Progenitors
Lig1	2.6215e-07	0.740133	0.487	0.376	0.00814081	Progenitors
Upf3a	2.93466e-07	0.262814	0.753	0.64	0.0091133	Progenitors
Baz1b	3.02146e-07	0.315848	0.818	0.736	0.00938284	Progenitors
Znrd1	3.02732e-07	0.267365	0.675	0.545	0.00940104	Progenitors
Kcnip3	3.40836e-07	0.263008	0.39	0.232	0.0105843	Progenitors
Atl2	3.53493e-07	0.265478	0.455	0.294	0.0109774	Progenitors
Incenp	3.73498e-07	0.501064	0.312	0.179	0.0115986	Progenitors
Nop58	3.83388e-07	0.276124	0.87	0.821	0.0119057	Progenitors
Prkcsh	4.01187e-07	0.27528	0.721	0.617	0.0124585	Progenitors
Abhd17b	4.07112e-07	0.276671	0.656	0.537	0.0126424	Progenitors
Thap12	4.71029e-07	0.255996	0.792	0.657	0.0146273	Progenitors
Rgcc	4.87243e-07	0.506775	0.318	0.175	0.0151309	Progenitors
Wwc1	4.98952e-07	0.288278	0.5	0.354	0.0154944	Progenitors
Pnkd	5.62051e-07	0.272861	0.734	0.633	0.0174539	Progenitors
Dclk1	5.70594e-07	0.727719	0.968	0.968	0.0177192	Progenitors
Immp1l	6.04183e-07	0.281172	0.786	0.729	0.0187623	Progenitors
Zfp422	6.23876e-07	0.251017	0.76	0.654	0.0193739	Progenitors
Tob1	6.48698e-07	0.308709	0.571	0.422	0.0201447	Progenitors
Nudt9	6.61914e-07	0.266705	0.481	0.328	0.0205551	Progenitors
Cox7c	7.3072e-07	0.339908	1	1	0.0226918	Progenitors
Hist1h2ae	7.86124e-07	1.01472	0.481	0.358	0.0244123	Progenitors
Ap3m2	8.18741e-07	0.250896	0.526	0.386	0.0254252	Progenitors
Kat6a	8.21704e-07	0.254054	0.792	0.714	0.0255172	Progenitors
Tmco1	9.62621e-07	0.282599	0.864	0.794	0.0298932	Progenitors
Mpdu1	1.04825e-06	0.257194	0.636	0.52	0.0325522	Progenitors
Ubl3	1.06289e-06	0.318175	0.812	0.713	0.0330069	Progenitors
Gt(ROSA)26Sor	1.12343e-06	0.334411	0.636	0.507	0.034887	Progenitors
Mrps21	1.17086e-06	0.252452	0.968	0.898	0.03636	Progenitors
Thrap3	1.19206e-06	0.260777	0.922	0.903	0.0370181	Progenitors
Ctsz	1.19238e-06	0.263629	0.669	0.528	0.0370282	Progenitors
Cox20	1.21487e-06	0.289347	0.812	0.778	0.0377267	Progenitors
Cops6	1.25799e-06	0.260627	0.935	0.858	0.0390658	Progenitors
Efhd2	1.28007e-06	0.51436	0.487	0.379	0.0397512	Progenitors
Ppp4c	1.30784e-06	0.261915	0.643	0.55	0.0406138	Progenitors
Nras	1.39022e-06	0.260629	0.786	0.709	0.0431719	Progenitors
Fam133b	1.55247e-06	0.278232	0.857	0.806	0.0482104	Progenitors
Trmt112	1.58197e-06	0.27522	0.903	0.868	0.0491263	Progenitors
Pex7	1.60548e-06	0.269148	0.584	0.44	0.0498565	Progenitors
Txndc15	1.7568e-06	0.252228	0.727	0.603	0.0545558	Progenitors
Hmgb1	1.85606e-06	0.545695	1	1	0.0576382	Progenitors
Dbf4	1.9197e-06	0.312398	0.325	0.194	0.0596144	Progenitors
Gpx1	2.21564e-06	0.281779	0.805	0.695	0.0688044	Progenitors
Sipa1l1	2.2661e-06	0.274266	0.429	0.28	0.0703716	Progenitors
Emc7	2.32498e-06	0.318163	0.74	0.672	0.0721998	Progenitors
Meis2	2.70459e-06	0.28216	0.565	0.411	0.0839883	Progenitors
Jmjd1c	2.82969e-06	0.260036	0.747	0.616	0.0878732	Progenitors
C130071C03Rik	3.21205e-06	0.291869	0.883	0.844	0.0997468	Progenitors
Mphosph10	3.56616e-06	0.265604	0.63	0.51	0.110743	Progenitors
Vcan	4.15335e-06	0.402223	0.786	0.726	0.128978	Progenitors
Hip1	4.43184e-06	0.268313	0.61	0.497	0.137626	Progenitors
Shisa4	5.01321e-06	0.300034	0.753	0.679	0.15568	Progenitors
Sfr1	5.37089e-06	0.256811	0.987	0.976	0.166788	Progenitors
Larp7	6.55461e-06	0.252288	0.61	0.512	0.203547	Progenitors
Parp1	7.32828e-06	0.280462	0.734	0.712	0.227572	Progenitors
Pcnp	7.40069e-06	0.269327	0.831	0.829	0.229821	Progenitors
Txn1	7.45322e-06	0.262252	0.994	0.984	0.231452	Progenitors
Gm17750	8.95306e-06	0.352778	0.721	0.625	0.278028	Progenitors
Agrn	9.07567e-06	0.3927	0.656	0.551	0.281836	Progenitors
Ahcyl1	9.58381e-06	0.387118	0.89	0.809	0.297616	Progenitors
Hnrnpa3	1.44136e-05	0.276502	0.981	0.993	0.4476	Progenitors
Fabp5	1.52454e-05	0.826517	0.994	0.998	0.473429	Progenitors
Racgap1	1.53391e-05	0.556267	0.39	0.29	0.476341	Progenitors
Hirip3	1.54453e-05	0.461279	0.526	0.451	0.479639	Progenitors
Gna13	1.5557e-05	0.250294	0.63	0.501	0.483107	Progenitors
Spire1	1.65016e-05	0.261316	0.753	0.679	0.51244	Progenitors
Rad21	1.78416e-05	0.487948	0.786	0.787	0.554054	Progenitors
Ncor2	1.95367e-05	0.254927	0.617	0.491	0.606693	Progenitors
Ccdc34	2.07952e-05	0.433537	0.909	0.93	0.645775	Progenitors
Lsm2	2.14732e-05	0.319003	0.825	0.862	0.666829	Progenitors
Kcnmb4	2.30823e-05	0.285944	0.591	0.51	0.716799	Progenitors
Gatm	2.34634e-05	0.316225	0.37	0.257	0.728633	Progenitors
Slc22a17	2.44725e-05	0.353985	0.825	0.807	0.759968	Progenitors
Mrpl36	2.5871e-05	0.276517	0.701	0.629	0.803399	Progenitors
Sat1	3.35123e-05	0.261356	0.455	0.335	1	Progenitors
Hotairm1	3.62394e-05	0.322628	0.286	0.177	1	Progenitors
Rasa2	3.64065e-05	0.27155	0.487	0.37	1	Progenitors
Tm9sf2	3.67315e-05	0.260352	0.662	0.564	1	Progenitors
Mlf1	5.3134e-05	0.274548	0.344	0.233	1	Progenitors
Mrps6	5.42891e-05	0.497678	0.838	0.871	1	Progenitors
Arhgap21	5.87808e-05	0.25496	0.688	0.646	1	Progenitors
Orc2	6.91671e-05	0.256685	0.5	0.372	1	Progenitors
AY036118	9.03458e-05	0.360247	0.948	0.966	1	Progenitors
H2afx	9.07319e-05	0.871561	0.597	0.596	1	Progenitors
Trim9	9.56676e-05	0.823861	0.442	0.374	1	Progenitors
Ndufs8	0.000134446	0.251814	0.838	0.817	1	Progenitors
Cox17	0.000145388	0.251411	0.649	0.595	1	Progenitors
Gadd45g	0.000168841	0.348813	0.481	0.375	1	Progenitors
Tnrc18	0.000184633	0.290405	0.766	0.743	1	Progenitors
Scrn1	0.000191241	0.277822	0.552	0.496	1	Progenitors
Nr2f2	0.000197156	0.297367	0.519	0.405	1	Progenitors
Aamp	0.000199857	0.253048	0.851	0.863	1	Progenitors
Trim59	0.000214802	0.339391	0.519	0.419	1	Progenitors
Ntrk2	0.000356189	0.51155	0.753	0.842	1	Progenitors
Ddit4	0.000379812	0.316987	0.656	0.586	1	Progenitors
Nudt4	0.000402465	0.25893	0.656	0.61	1	Progenitors
Ccdc136	0.000447639	0.260323	0.571	0.532	1	Progenitors
Tmem245	0.000478656	0.272902	0.526	0.425	1	Progenitors
Slit2	0.000517093	0.353102	0.305	0.211	1	Progenitors
Tspan7	0.000520394	0.284888	0.779	0.743	1	Progenitors
Fut9	0.000636775	0.33274	0.747	0.726	1	Progenitors
Arap2	0.000705836	0.292301	0.318	0.233	1	Progenitors
Sema6a	0.000860121	0.364127	0.812	0.862	1	Progenitors
Nasp	0.00118724	0.403794	0.929	0.978	1	Progenitors
Ptprf	0.00166533	0.261132	0.656	0.642	1	Progenitors
Supt16	0.00226123	0.256841	0.916	0.926	1	Progenitors
Neurod1	0.00313183	0.672853	0.377	0.303	1	Progenitors
Rmst	0.00378813	0.413765	0.513	0.462	1	Progenitors
Dctpp1	0.00396743	0.267758	0.792	0.836	1	Progenitors
Slc38a1	0.00458594	0.423209	0.864	0.92	1	Progenitors
Fosb	0.00525879	0.468736	0.299	0.233	1	Progenitors
Ncan	0.00896779	1.29448	0.558	0.868	1	Progenitors
Adarb21	6.40124e-215	1.53754	0.85	0.047	1.98784e-210	Intermediate progenitors
Rassf4	2.85376e-175	1.8391	0.825	0.065	8.86206e-171	Intermediate progenitors
Hsd11b2	2.25844e-172	2.17842	0.817	0.065	7.01337e-168	Intermediate progenitors
Olig3	3.27536e-158	1.19089	0.65	0.036	1.01713e-153	Intermediate progenitors
Mfap4	5.78189e-158	3.69478	0.933	0.118	1.79551e-153	Intermediate progenitors
E130114P18Rik1	7.46257e-150	2.06385	0.925	0.118	2.31743e-145	Intermediate progenitors
Gm38534	1.58517e-148	0.860418	0.517	0.02	4.92258e-144	Intermediate progenitors
Atoh1	3.98519e-140	2.04763	0.858	0.108	1.23756e-135	Intermediate progenitors
Mfng	2.57952e-139	0.727256	0.558	0.029	8.01043e-135	Intermediate progenitors
Sox22	2.65254e-132	1.8524	0.908	0.115	8.23721e-128	Intermediate progenitors
Wnt5a1	1.28252e-130	1.53602	0.867	0.109	3.98275e-126	Intermediate progenitors
Tead21	1.19524e-120	1.36963	0.808	0.104	3.71171e-116	Intermediate progenitors
Eya2	8.90882e-119	0.807243	0.458	0.022	2.76654e-114	Intermediate progenitors
Foxp21	2.419e-117	0.930135	0.583	0.044	7.51195e-113	Intermediate progenitors
2600014E21Rik	4.57453e-116	0.705009	0.408	0.016	1.42058e-111	Intermediate progenitors
Nkd11	6.59385e-116	1.95897	0.867	0.144	2.04765e-111	Intermediate progenitors
Gfap	1.96773e-115	0.964898	0.417	0.016	6.11059e-111	Intermediate progenitors
Zeb21	1.26686e-113	1.70093	0.917	0.157	3.93411e-109	Intermediate progenitors
Abca11	3.08403e-112	1.0242	0.683	0.067	9.57714e-108	Intermediate progenitors
C1ql1	7.6304e-104	1.81009	0.717	0.098	2.36954e-99	Intermediate progenitors
Rdh51	1.4498e-101	0.926658	0.7	0.09	4.5022e-97	Intermediate progenitors
Msn1	1.447e-100	0.831247	0.608	0.059	4.4935e-96	Intermediate progenitors
Col18a1	7.34809e-99	1.30803	0.567	0.056	2.28188e-94	Intermediate progenitors
Tspan18	3.39669e-98	1.03656	0.592	0.06	1.05481e-93	Intermediate progenitors
Chodl	1.77267e-97	0.818036	0.442	0.028	5.50484e-93	Intermediate progenitors
Slit1	3.7055e-96	0.701776	0.492	0.039	1.15071e-91	Intermediate progenitors
Mecom	9.44076e-95	0.598086	0.483	0.036	2.93173e-90	Intermediate progenitors
Dcc	1.10955e-91	1.33863	0.75	0.13	3.4456e-87	Intermediate progenitors
Loxl11	1.37337e-91	0.695265	0.483	0.038	4.26486e-87	Intermediate progenitors
Cxcr41	9.95482e-88	0.793789	0.592	0.068	3.09137e-83	Intermediate progenitors
Pantr11	1.25077e-85	1.4982	0.933	0.246	3.88415e-81	Intermediate progenitors
Stk17b1	3.66866e-84	0.660471	0.475	0.042	1.13927e-79	Intermediate progenitors
Efs	5.67226e-80	0.775251	0.592	0.08	1.76147e-75	Intermediate progenitors
Peli21	2.71296e-78	0.96132	0.675	0.115	8.42483e-74	Intermediate progenitors
Draxin1	7.90834e-77	2.21749	1	0.605	2.45586e-72	Intermediate progenitors
Apoe1	1.34959e-76	1.07167	0.783	0.151	4.19103e-72	Intermediate progenitors
Hoxb3os	5.91263e-76	1.67449	0.783	0.192	1.83611e-71	Intermediate progenitors
Gm26911	4.85683e-75	0.397352	0.325	0.018	1.50824e-70	Intermediate progenitors
Pou3f21	9.72293e-73	1.55455	0.858	0.246	3.01936e-68	Intermediate progenitors
Ltbp31	2.56435e-72	0.683968	0.55	0.075	7.96334e-68	Intermediate progenitors
Cd631	2.14374e-71	2.43193	1	0.799	6.65717e-67	Intermediate progenitors
Mdk1	3.79141e-71	2.36733	0.95	0.402	1.17738e-66	Intermediate progenitors
Wls1	2.71158e-70	1.39767	0.692	0.134	8.42054e-66	Intermediate progenitors
Btbd171	1.55603e-69	1.82162	0.867	0.27	4.83211e-65	Intermediate progenitors
Zbtb201	1.31601e-67	2.19909	0.992	0.478	4.08675e-63	Intermediate progenitors
Serpinh11	3.69855e-67	1.17767	0.767	0.173	1.14855e-62	Intermediate progenitors
Tgif21	9.49655e-67	0.491115	0.417	0.041	2.94906e-62	Intermediate progenitors
Sox91	3.52216e-66	1.14313	0.775	0.172	1.09377e-61	Intermediate progenitors
Rbm24	5.06117e-66	1.29114	0.833	0.231	1.57169e-61	Intermediate progenitors
Crb1	1.22747e-65	0.74532	0.45	0.052	3.81178e-61	Intermediate progenitors
Cbfa2t3	1.32221e-65	1.44703	0.792	0.228	4.106e-61	Intermediate progenitors
Atp6v0e1	9.48552e-65	1.58933	0.958	0.537	2.94563e-60	Intermediate progenitors
Sema7a	2.14493e-64	1.17837	0.708	0.175	6.66086e-60	Intermediate progenitors
Cdk2ap11	1.3711e-63	1.37554	1	0.888	4.25782e-59	Intermediate progenitors
Hes11	1.86122e-63	1.41496	0.492	0.061	5.77984e-59	Intermediate progenitors
Zeb11	1.97574e-63	1.93621	0.967	0.615	6.13546e-59	Intermediate progenitors
Rpl18a1	1.99634e-63	1.35271	1	1	6.19944e-59	Intermediate progenitors
Sdk2	5.9533e-63	0.679803	0.525	0.079	1.84874e-58	Intermediate progenitors
Tpt11	7.87334e-63	1.01149	1	1	2.44499e-58	Intermediate progenitors
Rplp01	7.62339e-62	1.15345	1	1	2.36737e-57	Intermediate progenitors
mt-Co11	2.45417e-60	1.11615	1	1	7.62119e-56	Intermediate progenitors
Svil	8.88085e-60	0.932777	0.292	0.02	2.75786e-55	Intermediate progenitors
Baz1a1	1.56439e-59	0.774193	0.567	0.102	4.85807e-55	Intermediate progenitors
Hey11	1.60712e-59	1.30489	0.667	0.161	4.99076e-55	Intermediate progenitors
Rps111	3.44839e-59	0.971239	1	1	1.07086e-54	Intermediate progenitors
Hes51	5.4809e-59	2.52322	0.633	0.133	1.70204e-54	Intermediate progenitors
Rps141	7.2815e-59	1.07659	1	1	2.2612e-54	Intermediate progenitors
Insm1	9.43962e-59	1.51982	0.883	0.377	2.93138e-54	Intermediate progenitors
Rps91	1.41276e-57	1.02049	1	1	4.38719e-53	Intermediate progenitors
Celsr11	3.18146e-57	0.480196	0.383	0.041	9.87971e-53	Intermediate progenitors
Ppib1	3.36077e-57	1.22076	1	0.983	1.04365e-52	Intermediate progenitors
Rpl51	5.12314e-57	1.06053	1	1	1.59094e-52	Intermediate progenitors
Col5a21	5.8381e-57	0.486758	0.383	0.041	1.81296e-52	Intermediate progenitors
Cecr21	8.70172e-57	0.68549	0.575	0.113	2.70223e-52	Intermediate progenitors
Vgll3	1.01872e-56	0.423682	0.317	0.026	3.16353e-52	Intermediate progenitors
Gadd45g1	1.91322e-56	2.09354	0.867	0.356	5.9413e-52	Intermediate progenitors
Rps3a11	2.83193e-56	1.05001	1	1	8.79428e-52	Intermediate progenitors
H3f3b1	1.24593e-55	0.863326	1	1	3.86911e-51	Intermediate progenitors
Igfbpl1	5.06749e-55	1.85101	0.967	0.919	1.57366e-50	Intermediate progenitors
Vim1	5.21357e-55	1.92082	0.983	0.663	1.61902e-50	Intermediate progenitors
Myo61	8.6788e-55	1.44223	0.8	0.284	2.69511e-50	Intermediate progenitors
H2afv1	1.16921e-54	1.26521	1	0.922	3.63088e-50	Intermediate progenitors
Rps51	2.22968e-54	0.916314	1	1	6.92405e-50	Intermediate progenitors
Tprn	3.43001e-54	0.885956	0.617	0.142	1.06516e-49	Intermediate progenitors
Fzd21	6.42206e-54	0.616653	0.542	0.099	1.99431e-49	Intermediate progenitors
Rps4x1	1.24579e-53	0.881435	1	1	3.86868e-49	Intermediate progenitors
Gse1	1.39617e-53	1.46015	0.9	0.489	4.33568e-49	Intermediate progenitors
Aff1	2.95473e-53	0.372742	0.3	0.025	9.17563e-49	Intermediate progenitors
Igsf8	6.86379e-53	1.7057	0.892	0.498	2.13148e-48	Intermediate progenitors
Rcn31	8.70699e-53	0.520685	0.467	0.071	2.70387e-48	Intermediate progenitors
Alcam1	1.87177e-52	1.23976	0.792	0.248	5.81258e-48	Intermediate progenitors
Nhlh1	7.76253e-52	0.948111	0.475	0.077	2.41058e-47	Intermediate progenitors
Btbd11	1.08067e-51	1.31852	0.825	0.36	3.35591e-47	Intermediate progenitors
Rpl71	1.19466e-51	0.908219	1	1	3.7099e-47	Intermediate progenitors
Rpl281	1.61761e-51	0.964789	1	1	5.02332e-47	Intermediate progenitors
Rps191	1.14884e-50	0.891253	1	1	3.5676e-46	Intermediate progenitors
Prdx61	1.41228e-50	0.987257	0.875	0.382	4.38568e-46	Intermediate progenitors
Rnd31	3.90075e-50	1.238	0.775	0.277	1.21134e-45	Intermediate progenitors
Golim41	5.02709e-50	0.860571	0.692	0.191	1.56111e-45	Intermediate progenitors
Zfp36l11	5.16695e-50	1.14461	0.625	0.135	1.60454e-45	Intermediate progenitors
Rps211	6.09149e-50	0.90354	1	1	1.89165e-45	Intermediate progenitors
Cdk41	9.54584e-50	1.12475	1	0.933	2.96437e-45	Intermediate progenitors
Rps121	1.22323e-49	0.923218	1	1	3.7986e-45	Intermediate progenitors
Rps201	2.58113e-49	0.876095	1	1	8.01545e-45	Intermediate progenitors
Rps31	3.37651e-49	0.763702	1	1	1.04854e-44	Intermediate progenitors
Npc21	4.09178e-49	1.15676	0.958	0.633	1.27066e-44	Intermediate progenitors
Rps15a1	5.83694e-49	0.803891	1	1	1.8126e-44	Intermediate progenitors
Rps231	9.37101e-49	0.754178	1	1	2.91007e-44	Intermediate progenitors
S100a61	1.87635e-48	0.687372	0.267	0.021	5.82681e-44	Intermediate progenitors
Rps281	2.4866e-48	0.87934	1	1	7.72188e-44	Intermediate progenitors
Tgfb2	4.89434e-48	1.58992	0.85	0.34	1.51989e-43	Intermediate progenitors
Rpl321	5.08067e-48	0.857496	1	1	1.57775e-43	Intermediate progenitors
Eci11	1.43909e-47	0.614836	0.608	0.144	4.46894e-43	Intermediate progenitors
H1f01	1.44085e-47	1.44954	0.925	0.584	4.47441e-43	Intermediate progenitors
Rps181	1.45612e-47	0.94705	1	1	4.52184e-43	Intermediate progenitors
Fam53b1	2.17586e-47	0.811571	0.708	0.225	6.75692e-43	Intermediate progenitors
Hes6	9.90355e-47	1.44843	0.942	0.654	3.07545e-42	Intermediate progenitors
Trps11	1.25504e-46	0.9589	0.767	0.269	3.8974e-42	Intermediate progenitors
Gng51	1.36766e-46	1.23005	0.975	0.765	4.24713e-42	Intermediate progenitors
Glrx	1.43291e-46	0.936926	0.783	0.3	4.44977e-42	Intermediate progenitors
Flnc1	1.74383e-46	0.343145	0.258	0.021	5.41527e-42	Intermediate progenitors
Itga7	2.37942e-46	0.475622	0.4	0.059	7.38905e-42	Intermediate progenitors
Rack11	2.91069e-46	0.844715	1	1	9.03887e-42	Intermediate progenitors
Rcor2	3.60142e-46	0.906877	0.725	0.254	1.11839e-41	Intermediate progenitors
Rpl261	6.20089e-46	0.796027	1	1	1.92562e-41	Intermediate progenitors
Rpl181	9.41042e-46	0.85645	1	0.999	2.92231e-41	Intermediate progenitors
Atp1a11	1.10002e-45	1.00737	0.933	0.5	3.41601e-41	Intermediate progenitors
Rpl231	1.23411e-45	0.782233	1	1	3.83239e-41	Intermediate progenitors
Myl12a1	1.72952e-45	0.766374	0.692	0.218	5.37086e-41	Intermediate progenitors
Ttc23	2.01907e-45	0.378594	0.308	0.034	6.27001e-41	Intermediate progenitors
Phf21b	1.1701e-44	0.490616	0.433	0.075	3.63363e-40	Intermediate progenitors
Barhl1	1.34042e-44	1.5238	0.942	0.912	4.16255e-40	Intermediate progenitors
Hoxb2	2.02806e-44	1.28894	0.883	0.569	6.29795e-40	Intermediate progenitors
Rpl221	4.75136e-44	0.864974	1	0.997	1.47549e-39	Intermediate progenitors
Vps37b	8.30932e-44	1.1085	0.925	0.579	2.58038e-39	Intermediate progenitors
Rpl301	1.05075e-43	0.69813	1	1	3.26299e-39	Intermediate progenitors
Pdzrn3	1.49203e-43	0.917292	0.575	0.136	4.63334e-39	Intermediate progenitors
Rpl10a1	2.9306e-43	0.866582	1	1	9.10068e-39	Intermediate progenitors
Rftn21	2.97587e-43	0.524145	0.45	0.079	9.24125e-39	Intermediate progenitors
Rplp21	2.98104e-43	0.748534	1	0.999	9.25732e-39	Intermediate progenitors
Rps261	7.99264e-43	0.879324	1	0.999	2.48203e-38	Intermediate progenitors
Eef1a1	1.0126e-42	0.620657	1	1	3.14453e-38	Intermediate progenitors
Jam21	1.11629e-42	0.403981	0.4	0.061	3.46652e-38	Intermediate progenitors
Rps271	2.31561e-42	0.812781	1	1	7.19089e-38	Intermediate progenitors
Fau1	2.95462e-42	0.695048	1	1	9.17527e-38	Intermediate progenitors
Tead11	3.46405e-42	1.08992	0.9	0.533	1.07573e-37	Intermediate progenitors
Rps27a1	5.90723e-42	0.813937	1	1	1.83443e-37	Intermediate progenitors
Rps241	1.05069e-41	0.602573	1	1	3.2628e-37	Intermediate progenitors
Nfia	1.14292e-41	0.991003	1	0.969	3.54922e-37	Intermediate progenitors
Rpl191	1.68606e-41	0.652327	1	1	5.2359e-37	Intermediate progenitors
Rps131	3.9738e-41	0.696465	1	0.999	1.23402e-36	Intermediate progenitors
Tcf121	8.36379e-41	1.19265	0.967	0.762	2.59729e-36	Intermediate progenitors
Gm37641	1.16888e-40	0.958053	0.942	0.713	3.62983e-36	Intermediate progenitors
Sparcl11	1.23699e-40	1.17635	0.825	0.351	3.84134e-36	Intermediate progenitors
Fam212b1	2.10968e-40	0.573453	0.467	0.093	6.5514e-36	Intermediate progenitors
Msi21	2.67122e-40	1.21841	0.983	0.919	8.29519e-36	Intermediate progenitors
Serf21	3.24009e-40	0.756985	1	0.995	1.00618e-35	Intermediate progenitors
Rpl42	5.51814e-40	0.711717	1	0.999	1.7136e-35	Intermediate progenitors
Flna1	6.26482e-40	0.950789	0.808	0.389	1.94548e-35	Intermediate progenitors
Ebf3	8.88881e-40	1.05701	0.725	0.288	2.76033e-35	Intermediate progenitors
Chd7	9.93207e-40	1.03125	0.992	0.901	3.0843e-35	Intermediate progenitors
Hmg20b1	1.12753e-39	0.806951	0.758	0.311	3.50144e-35	Intermediate progenitors
Ppic1	1.13514e-39	0.705846	0.508	0.115	3.52505e-35	Intermediate progenitors
Cnn31	1.61598e-39	1.07126	0.95	0.695	5.01826e-35	Intermediate progenitors
Rpl13a1	1.85421e-39	0.984808	0.992	0.945	5.75806e-35	Intermediate progenitors
Rps161	2.50058e-39	0.654426	1	1	7.76531e-35	Intermediate progenitors
Rps151	3.16433e-39	0.666356	1	1	9.8265e-35	Intermediate progenitors
Rpl121	1.17607e-38	0.794315	1	0.999	3.65218e-34	Intermediate progenitors
Rpl35a1	1.23427e-38	0.755511	1	0.999	3.83291e-34	Intermediate progenitors
Inppl1	3.36799e-38	0.378411	0.342	0.052	1.04589e-33	Intermediate progenitors
Map4k4	5.8037e-38	1.09441	1	0.987	1.80228e-33	Intermediate progenitors
Pax6	6.07834e-38	1.27394	0.992	0.869	1.88757e-33	Intermediate progenitors
Wasf21	6.80674e-38	0.667748	0.608	0.194	2.11376e-33	Intermediate progenitors
Rfx41	7.08391e-38	0.518579	0.408	0.068	2.19984e-33	Intermediate progenitors
Cdca71	7.59525e-38	0.567714	0.433	0.087	2.35863e-33	Intermediate progenitors
Notch11	1.64488e-37	0.714519	0.492	0.108	5.10802e-33	Intermediate progenitors
Abcd2	1.92194e-37	0.457502	0.408	0.077	5.96839e-33	Intermediate progenitors
Gamt1	1.9223e-37	0.73175	0.642	0.219	5.96952e-33	Intermediate progenitors
Chd41	2.47761e-37	0.845169	1	0.957	7.69397e-33	Intermediate progenitors
Rpl361	2.50911e-37	0.728001	1	1	7.79181e-33	Intermediate progenitors
Hdac9	2.57978e-37	0.470973	0.508	0.123	8.01124e-33	Intermediate progenitors
Gnai21	3.21936e-37	0.876836	0.983	0.824	9.99739e-33	Intermediate progenitors
Ren1	3.34133e-37	1.22924	0.325	0.047	1.03762e-32	Intermediate progenitors
Ckb1	9.28229e-37	1.10658	1	0.998	2.88252e-32	Intermediate progenitors
Tcf4	2.21775e-36	0.775189	1	0.999	6.887e-32	Intermediate progenitors
Pou3f31	2.56784e-36	0.96436	0.742	0.322	7.97417e-32	Intermediate progenitors
Sipa1l2	6.3024e-36	0.677731	0.592	0.191	1.95715e-31	Intermediate progenitors
Rpl37a1	6.38592e-36	0.630094	1	1	1.98308e-31	Intermediate progenitors
Ddr11	1.23384e-35	0.858866	0.758	0.362	3.83156e-31	Intermediate progenitors
Pam	1.24104e-35	0.776081	0.683	0.271	3.85393e-31	Intermediate progenitors
Ptprg	2.04336e-35	1.00705	0.775	0.392	6.34545e-31	Intermediate progenitors
Rnd2	2.76734e-35	1.15604	0.833	0.557	8.59368e-31	Intermediate progenitors
Acads1	2.8014e-35	0.352357	0.367	0.065	8.69946e-31	Intermediate progenitors
Fam60a	3.17941e-35	0.897825	0.833	0.468	9.87335e-31	Intermediate progenitors
Btg21	3.79246e-35	1.21648	0.792	0.417	1.17771e-30	Intermediate progenitors
Slc1a21	4.19324e-35	2.096	0.842	0.601	1.30217e-30	Intermediate progenitors
Rpl27a1	4.8733e-35	0.633318	1	1	1.51335e-30	Intermediate progenitors
Tgif11	6.84668e-35	0.327366	0.275	0.035	2.12617e-30	Intermediate progenitors
Eef1b21	7.18978e-35	0.759188	1	0.999	2.23271e-30	Intermediate progenitors
Rpl151	9.31795e-35	0.510733	1	1	2.8936e-30	Intermediate progenitors
Ptbp11	1.19347e-34	0.687987	0.65	0.248	3.7062e-30	Intermediate progenitors
Ctnna11	1.24655e-34	0.603399	0.567	0.168	3.87104e-30	Intermediate progenitors
Dap	1.32654e-34	0.76038	0.558	0.168	4.11943e-30	Intermediate progenitors
Adgrg11	1.70813e-34	0.921252	0.825	0.447	5.30444e-30	Intermediate progenitors
Ncald1	2.41982e-34	1.34253	0.85	0.518	7.51452e-30	Intermediate progenitors
Rps61	2.52644e-34	0.728668	1	1	7.84561e-30	Intermediate progenitors
Rps251	2.6416e-34	0.703751	1	0.999	8.20322e-30	Intermediate progenitors
5930412G12Rik1	2.77035e-34	0.324223	0.283	0.038	8.60304e-30	Intermediate progenitors
Rpl131	3.16472e-34	0.634242	1	1	9.82774e-30	Intermediate progenitors
Maml21	6.08839e-34	0.332934	0.342	0.056	1.89069e-29	Intermediate progenitors
Wwc11	7.01016e-34	0.9234	0.725	0.344	2.17693e-29	Intermediate progenitors
Setbp1	9.48008e-34	1.04569	0.858	0.616	2.94394e-29	Intermediate progenitors
Rpl91	1.09043e-33	0.618092	1	1	3.38623e-29	Intermediate progenitors
Grb101	1.2628e-33	0.706035	0.583	0.188	3.9215e-29	Intermediate progenitors
Nedd41	1.74306e-33	0.635793	1	0.995	5.41289e-29	Intermediate progenitors
Rpl111	2.38106e-33	0.540534	1	1	7.39414e-29	Intermediate progenitors
Zfp503	2.90502e-33	1.2873	0.8	0.413	9.02126e-29	Intermediate progenitors
Tsc22d41	3.46609e-33	0.655555	0.7	0.271	1.07636e-28	Intermediate progenitors
Rpl341	3.62813e-33	0.531987	1	1	1.12668e-28	Intermediate progenitors
Limd11	4.38275e-33	0.451715	0.442	0.101	1.36102e-28	Intermediate progenitors
Cd91	4.69598e-33	0.927519	0.925	0.595	1.45829e-28	Intermediate progenitors
Lrig31	3.02781e-32	0.446426	0.392	0.083	9.40256e-28	Intermediate progenitors
Cald11	4.50447e-32	0.864409	0.942	0.672	1.39882e-27	Intermediate progenitors
Rbm38	6.68925e-32	0.359583	0.35	0.067	2.07728e-27	Intermediate progenitors
Rpl371	9.68125e-32	0.571134	1	1	3.00642e-27	Intermediate progenitors
Bcl2l11	1.12898e-31	0.465365	0.45	0.111	3.50593e-27	Intermediate progenitors
Rps27l1	1.33595e-31	0.760887	0.992	0.888	4.14866e-27	Intermediate progenitors
Rpl81	1.36179e-31	0.543893	1	1	4.22891e-27	Intermediate progenitors
Bcl7a	1.63491e-31	1.02583	0.917	0.766	5.07706e-27	Intermediate progenitors
Cntn2	1.71857e-31	1.76826	0.85	0.711	5.33685e-27	Intermediate progenitors
mt-Co3	2.56972e-31	0.523594	1	1	7.98001e-27	Intermediate progenitors
Fbxo21	4.38665e-31	0.954733	0.408	0.087	1.36223e-26	Intermediate progenitors
Smarca51	4.64522e-31	0.791814	0.992	0.935	1.44253e-26	Intermediate progenitors
Meis21	6.90958e-31	1.42697	0.8	0.401	2.1457e-26	Intermediate progenitors
Rpl391	7.44753e-31	0.625766	1	1	2.31276e-26	Intermediate progenitors
Lpar61	9.74849e-31	0.369455	0.375	0.079	3.02729e-26	Intermediate progenitors
Rps101	1.14923e-30	0.584765	1	1	3.56883e-26	Intermediate progenitors
Lamp21	1.26837e-30	0.688319	0.658	0.273	3.9388e-26	Intermediate progenitors
Hist1h1e1	2.13442e-30	0.961518	0.908	0.632	6.62823e-26	Intermediate progenitors
Cdk5rap21	2.67292e-30	0.848013	0.725	0.349	8.30048e-26	Intermediate progenitors
Rpl141	7.7847e-30	0.601934	1	0.999	2.41746e-25	Intermediate progenitors
Rpl241	1.24542e-29	0.548738	1	0.999	3.86752e-25	Intermediate progenitors
Vcam11	2.05514e-29	0.416054	0.267	0.039	6.38202e-25	Intermediate progenitors
Txnip	2.62674e-29	1.24472	0.792	0.514	8.15707e-25	Intermediate progenitors
Plpp31	2.70495e-29	0.854382	0.625	0.225	8.39995e-25	Intermediate progenitors
Hmgn11	2.71032e-29	0.616498	1	0.994	8.41664e-25	Intermediate progenitors
Nr2f21	2.90304e-29	0.769069	0.817	0.391	9.01509e-25	Intermediate progenitors
Chst15	2.94079e-29	0.576827	0.483	0.14	9.13233e-25	Intermediate progenitors
Gpx81	7.6315e-29	0.354609	0.317	0.055	2.36989e-24	Intermediate progenitors
Mgst11	8.00978e-29	0.5049	0.417	0.093	2.48736e-24	Intermediate progenitors
Peak1	1.20196e-28	0.723684	0.508	0.169	3.73256e-24	Intermediate progenitors
Trp531	1.2108e-28	0.701306	0.783	0.459	3.76002e-24	Intermediate progenitors
Ppp1r14b	2.13582e-28	0.651234	1	0.999	6.63257e-24	Intermediate progenitors
Rpl23a1	2.71878e-28	0.628626	1	1	8.44289e-24	Intermediate progenitors
Hmgn21	3.37139e-28	0.856585	0.958	0.877	1.04695e-23	Intermediate progenitors
Tcf7l21	4.48419e-28	0.396213	0.367	0.077	1.39252e-23	Intermediate progenitors
Mtcl1	5.56616e-28	0.794594	0.683	0.339	1.72851e-23	Intermediate progenitors
Pax31	5.62152e-28	0.576663	0.375	0.079	1.74571e-23	Intermediate progenitors
H2afy1	9.324e-28	0.718648	0.992	0.967	2.89548e-23	Intermediate progenitors
Nt5dc21	9.41456e-28	0.820547	0.658	0.3	2.9236e-23	Intermediate progenitors
Ccnd21	9.56273e-28	1.46322	0.6	0.238	2.96961e-23	Intermediate progenitors
Psat11	1.63116e-27	0.649312	0.525	0.175	5.06539e-23	Intermediate progenitors
Nfe2l21	1.65457e-27	0.379225	0.325	0.063	5.1381e-23	Intermediate progenitors
Hoxa2	2.09921e-27	1.01868	0.792	0.486	6.5189e-23	Intermediate progenitors
Tcf31	2.3605e-27	0.721501	0.692	0.361	7.33029e-23	Intermediate progenitors
Myo1e	2.414e-27	0.342148	0.25	0.038	7.49643e-23	Intermediate progenitors
Eef2	2.87752e-27	0.539273	1	1	8.93584e-23	Intermediate progenitors
Ssbp11	5.22106e-27	0.726097	0.917	0.715	1.62135e-22	Intermediate progenitors
Jam31	5.64889e-27	0.616726	0.542	0.2	1.75421e-22	Intermediate progenitors
Tox3	6.48568e-27	0.923606	0.933	0.761	2.01406e-22	Intermediate progenitors
mt-Atp6	1.00929e-26	0.480643	1	1	3.13425e-22	Intermediate progenitors
Mmp141	1.30394e-26	0.481293	0.492	0.153	4.04925e-22	Intermediate progenitors
Rpl211	1.93335e-26	0.503411	1	1	6.00384e-22	Intermediate progenitors
Nav2	2.43333e-26	0.81201	0.95	0.939	7.55647e-22	Intermediate progenitors
Nes1	3.78712e-26	0.536867	0.433	0.118	1.17605e-21	Intermediate progenitors
Hist1h1b1	4.21772e-26	0.573201	0.467	0.139	1.30977e-21	Intermediate progenitors
Hmgb21	4.67773e-26	0.641312	0.958	0.757	1.45262e-21	Intermediate progenitors
Gpm6b1	5.39901e-26	0.714982	0.967	0.84	1.67661e-21	Intermediate progenitors
Hnrnpa1	7.5294e-26	0.685488	1	0.999	2.33818e-21	Intermediate progenitors
Nfatc4	8.42817e-26	0.297836	0.258	0.043	2.61728e-21	Intermediate progenitors
Eln1	1.86274e-25	1.85011	0.483	0.167	5.78456e-21	Intermediate progenitors
Eef1g1	2.1131e-25	0.549036	1	0.996	6.56203e-21	Intermediate progenitors
Rpl7a1	2.1763e-25	0.48235	1	1	6.75829e-21	Intermediate progenitors
Rps81	3.12436e-25	0.490583	1	1	9.70238e-21	Intermediate progenitors
Rplp11	3.61559e-25	0.557658	1	1	1.12279e-20	Intermediate progenitors
Tle1	4.49568e-25	0.622485	0.708	0.316	1.39609e-20	Intermediate progenitors
Odc11	6.43993e-25	0.708966	0.95	0.856	1.99986e-20	Intermediate progenitors
Ncor21	6.69065e-25	0.76784	0.758	0.486	2.07771e-20	Intermediate progenitors
Snrpe1	7.87458e-25	0.512985	1	0.994	2.44537e-20	Intermediate progenitors
Rpl33	1.09743e-24	0.560783	1	1	3.40796e-20	Intermediate progenitors
Nr2f11	1.20266e-24	1.12664	0.767	0.444	3.73474e-20	Intermediate progenitors
Rpl36a1	2.33169e-24	0.631875	1	1	7.24083e-20	Intermediate progenitors
Itgb11	2.47499e-24	0.693255	0.833	0.591	7.68584e-20	Intermediate progenitors
Zcchc241	2.54122e-24	0.267997	0.267	0.046	7.89151e-20	Intermediate progenitors
Tia1	2.99663e-24	0.610364	0.975	0.959	9.30573e-20	Intermediate progenitors
Hadha1	4.0792e-24	0.691038	0.783	0.506	1.26676e-19	Intermediate progenitors
Smarcad1	5.40405e-24	0.720362	0.858	0.658	1.67817e-19	Intermediate progenitors
Smc41	6.08322e-24	0.403419	0.592	0.23	1.88908e-19	Intermediate progenitors
Pnrc1	6.12376e-24	0.71085	0.892	0.772	1.90167e-19	Intermediate progenitors
2610001J05Rik1	6.72454e-24	0.535962	0.525	0.198	2.08824e-19	Intermediate progenitors
Kcnj101	8.45186e-24	0.25026	0.258	0.044	2.62464e-19	Intermediate progenitors
Eif3f	9.33576e-24	0.601027	0.992	0.988	2.89913e-19	Intermediate progenitors
Hspa2	9.37573e-24	0.288071	0.25	0.044	2.91154e-19	Intermediate progenitors
mt-Cytb	1.87481e-23	0.437862	1	1	5.82204e-19	Intermediate progenitors
Ctdsp11	2.269e-23	0.266557	0.258	0.047	7.04616e-19	Intermediate progenitors
Cib11	2.85693e-23	0.537245	0.492	0.177	8.87191e-19	Intermediate progenitors
Rdm11	3.98431e-23	0.267344	0.275	0.053	1.23729e-18	Intermediate progenitors
Cd1d1	6.05493e-23	0.517393	0.475	0.171	1.8803e-18	Intermediate progenitors
Dcaf81	6.32975e-23	0.696314	0.792	0.544	1.96564e-18	Intermediate progenitors
Acvr2b	6.86456e-23	0.596182	0.608	0.3	2.13172e-18	Intermediate progenitors
Nlgn1	7.16422e-23	0.817344	0.625	0.303	2.22478e-18	Intermediate progenitors
Dennd2a1	7.72852e-23	0.474848	0.525	0.206	2.40002e-18	Intermediate progenitors
Pnisr1	9.10557e-23	0.59367	0.992	0.973	2.82764e-18	Intermediate progenitors
Cdc14a1	9.12252e-23	0.299239	0.317	0.072	2.83291e-18	Intermediate progenitors
Csrp11	9.97504e-23	0.337304	0.342	0.084	3.09765e-18	Intermediate progenitors
Atp5g21	1.26601e-22	0.60962	0.992	0.977	3.93148e-18	Intermediate progenitors
Igdcc41	1.49244e-22	0.551921	0.533	0.222	4.63463e-18	Intermediate progenitors
Fam78b	1.85691e-22	0.859639	0.683	0.405	5.76646e-18	Intermediate progenitors
Rpl291	1.97473e-22	0.477839	1	1	6.13233e-18	Intermediate progenitors
Hoxa3	2.10721e-22	0.876511	0.833	0.609	6.54373e-18	Intermediate progenitors
Rpl61	2.8635e-22	0.444661	1	1	8.89232e-18	Intermediate progenitors
Efna4	3.06949e-22	0.479909	0.383	0.112	9.53198e-18	Intermediate progenitors
Smo1	3.16257e-22	0.473153	0.5	0.181	9.82104e-18	Intermediate progenitors
H2-Ke61	4.0691e-22	0.546581	0.533	0.222	1.26362e-17	Intermediate progenitors
Nek61	4.82025e-22	0.608962	0.542	0.234	1.49688e-17	Intermediate progenitors
Prdx2	6.34869e-22	0.40286	1	1	1.97152e-17	Intermediate progenitors
Cdc25b	6.41571e-22	0.361798	0.342	0.089	1.99233e-17	Intermediate progenitors
Laptm4a1	6.91007e-22	0.629632	0.992	0.946	2.14585e-17	Intermediate progenitors
Pmepa11	7.12965e-22	0.715068	0.667	0.349	2.21404e-17	Intermediate progenitors
Msi1	1.46879e-21	0.678788	0.775	0.572	4.56117e-17	Intermediate progenitors
Rpsa1	2.21649e-21	0.487193	1	1	6.88309e-17	Intermediate progenitors
Rdx1	2.93672e-21	0.623557	0.95	0.906	9.11967e-17	Intermediate progenitors
Tmsb4x	3.20936e-21	0.53593	1	1	9.96636e-17	Intermediate progenitors
Rpl22l11	4.9105e-21	0.63996	0.983	0.975	1.52491e-16	Intermediate progenitors
Anks1	5.5657e-21	0.575226	0.475	0.182	1.72837e-16	Intermediate progenitors
Btf31	6.0775e-21	0.441398	1	0.999	1.88731e-16	Intermediate progenitors
Commd11	6.23335e-21	0.640432	0.883	0.744	1.9357e-16	Intermediate progenitors
Rcc21	6.37687e-21	0.673286	0.767	0.579	1.98027e-16	Intermediate progenitors
Emid11	6.91665e-21	0.375945	0.283	0.063	2.1479e-16	Intermediate progenitors
Ezr1	7.5086e-21	0.798204	0.658	0.365	2.33172e-16	Intermediate progenitors
Pcbp21	8.519e-21	0.532538	0.983	0.969	2.64549e-16	Intermediate progenitors
Cpne31	8.78699e-21	0.452956	0.517	0.206	2.72871e-16	Intermediate progenitors
Rps22	9.18796e-21	0.455508	1	1	2.85323e-16	Intermediate progenitors
Rpl311	1.08047e-20	0.448389	1	0.998	3.35528e-16	Intermediate progenitors
Heg1	1.48811e-20	0.38223	0.392	0.124	4.62119e-16	Intermediate progenitors
Dbi1	1.86694e-20	1.04507	0.925	0.879	5.79761e-16	Intermediate progenitors
Cdkn1b	1.92682e-20	0.861257	0.85	0.723	5.98354e-16	Intermediate progenitors
Irx51	1.98935e-20	0.645318	0.575	0.258	6.17773e-16	Intermediate progenitors
Cog1	2.57906e-20	0.672094	0.558	0.278	8.00901e-16	Intermediate progenitors
Anp32b1	2.68222e-20	0.755771	0.867	0.771	8.32935e-16	Intermediate progenitors
Pnrc21	2.76157e-20	0.61517	0.667	0.397	8.57577e-16	Intermediate progenitors
Son1	3.42091e-20	0.508368	1	0.992	1.06233e-15	Intermediate progenitors
Zfp462	3.48204e-20	0.631388	0.75	0.453	1.08131e-15	Intermediate progenitors
Arid5b1	3.93834e-20	0.684196	0.6	0.3	1.22301e-15	Intermediate progenitors
Mrfap11	3.97233e-20	0.574975	0.983	0.953	1.23357e-15	Intermediate progenitors
mt-Co2	4.03896e-20	0.410939	1	1	1.25426e-15	Intermediate progenitors
Akap6	4.12009e-20	1.04395	0.817	0.762	1.27945e-15	Intermediate progenitors
Hoxb3	4.2522e-20	1.11025	0.883	0.881	1.32048e-15	Intermediate progenitors
Man1c1	5.07262e-20	0.453145	0.4	0.135	1.57525e-15	Intermediate progenitors
Hsp90ab1	5.85354e-20	0.287038	1	1	1.81776e-15	Intermediate progenitors
Eci21	6.25215e-20	0.549815	0.817	0.603	1.94154e-15	Intermediate progenitors
Anp32e1	6.99037e-20	0.640259	0.867	0.73	2.17079e-15	Intermediate progenitors
Rpl17	7.13441e-20	0.468553	1	1	2.21552e-15	Intermediate progenitors
Adamtsl1	7.29001e-20	0.38166	0.3	0.074	2.26384e-15	Intermediate progenitors
Phf21a	8.71909e-20	0.533799	0.733	0.465	2.70763e-15	Intermediate progenitors
Hnrnpab	1.34771e-19	0.560698	0.992	0.994	4.18516e-15	Intermediate progenitors
Coro2b	1.47217e-19	0.739545	0.683	0.443	4.57166e-15	Intermediate progenitors
Ctnnb11	1.54098e-19	0.709979	0.908	0.782	4.78537e-15	Intermediate progenitors
Cxxc51	2.17166e-19	0.693542	0.825	0.618	6.74386e-15	Intermediate progenitors
Barhl2	3.13268e-19	0.675325	0.517	0.238	9.72821e-15	Intermediate progenitors
Naca1	3.52789e-19	0.442214	1	1	1.09555e-14	Intermediate progenitors
Pard3b1	3.5705e-19	0.270028	0.292	0.07	1.10878e-14	Intermediate progenitors
Rpl10	3.7907e-19	0.447637	1	0.999	1.17716e-14	Intermediate progenitors
Lhx1	4.15663e-19	0.99078	0.667	0.412	1.2908e-14	Intermediate progenitors
Hdac11	5.47506e-19	0.450327	0.517	0.226	1.70022e-14	Intermediate progenitors
Rmst1	5.64925e-19	0.806041	0.742	0.451	1.75432e-14	Intermediate progenitors
Rif11	6.63612e-19	0.596484	0.633	0.357	2.06078e-14	Intermediate progenitors
Hnrnpf1	9.85968e-19	0.585851	0.95	0.938	3.06182e-14	Intermediate progenitors
Snrpf1	1.3226e-18	0.51414	0.983	0.973	4.1072e-14	Intermediate progenitors
Pbx3	1.5379e-18	0.748732	0.65	0.352	4.77579e-14	Intermediate progenitors
Grin2c	1.54209e-18	0.367172	0.25	0.056	4.7888e-14	Intermediate progenitors
Cd1641	1.70804e-18	0.491545	0.5	0.216	5.30415e-14	Intermediate progenitors
Top1	2.31761e-18	0.484155	0.992	0.996	7.19711e-14	Intermediate progenitors
Bbx1	3.17705e-18	0.611766	0.692	0.419	9.86602e-14	Intermediate progenitors
Paip2	3.2028e-18	0.549657	0.967	0.965	9.94598e-14	Intermediate progenitors
Hnrnpu1	3.42362e-18	0.528941	1	0.994	1.06317e-13	Intermediate progenitors
Pdcd4	3.48029e-18	0.655343	0.842	0.725	1.08077e-13	Intermediate progenitors
Tacc2	3.84344e-18	0.695644	0.833	0.7	1.19354e-13	Intermediate progenitors
Mex3a	3.90855e-18	0.560955	0.95	0.928	1.21376e-13	Intermediate progenitors
Alkbh51	4.27618e-18	0.482744	0.675	0.415	1.32792e-13	Intermediate progenitors
Ogt	4.43873e-18	0.567004	0.933	0.896	1.3784e-13	Intermediate progenitors
Phc2	5.58213e-18	0.582024	0.725	0.504	1.73347e-13	Intermediate progenitors
Cbfa2t2	7.41725e-18	0.537106	0.575	0.319	2.30335e-13	Intermediate progenitors
Cbx11	8.65583e-18	0.598237	0.983	0.972	2.68798e-13	Intermediate progenitors
Tenm41	1.14903e-17	0.51626	0.458	0.177	3.5682e-13	Intermediate progenitors
Mbd31	1.21759e-17	0.531921	0.917	0.812	3.7811e-13	Intermediate progenitors
Clic11	1.29327e-17	0.521568	0.692	0.384	4.01611e-13	Intermediate progenitors
Rpl411	1.60299e-17	0.418337	1	1	4.97793e-13	Intermediate progenitors
Akap131	1.63669e-17	0.440031	0.533	0.251	5.08257e-13	Intermediate progenitors
Ptprs	1.87057e-17	0.576006	0.975	0.983	5.80886e-13	Intermediate progenitors
Atp6v0d1	2.02722e-17	1.02663	0.925	0.932	6.29534e-13	Intermediate progenitors
Eef1d1	2.26041e-17	0.69842	0.858	0.774	7.01947e-13	Intermediate progenitors
Hadh1	2.26567e-17	0.352392	0.342	0.1	7.03583e-13	Intermediate progenitors
Dnajc11	3.25172e-17	0.569994	0.625	0.353	1.00979e-12	Intermediate progenitors
Cnbp1	3.78195e-17	0.543348	0.95	0.892	1.17445e-12	Intermediate progenitors
Ift431	4.16526e-17	0.570308	0.683	0.477	1.29348e-12	Intermediate progenitors
Cnpy21	4.25209e-17	0.550323	0.883	0.813	1.32045e-12	Intermediate progenitors
Id11	4.28734e-17	0.690547	0.333	0.093	1.33139e-12	Intermediate progenitors
Fzd3	5.01682e-17	0.580652	0.958	0.935	1.55792e-12	Intermediate progenitors
Acp11	6.077e-17	0.519169	0.892	0.856	1.88715e-12	Intermediate progenitors
Rps171	6.20532e-17	0.407868	1	1	1.927e-12	Intermediate progenitors
Mia2	6.7472e-17	0.596885	0.675	0.455	2.09527e-12	Intermediate progenitors
Celsr2	6.98861e-17	0.641465	0.808	0.709	2.17024e-12	Intermediate progenitors
Dpf2	7.94745e-17	0.481891	0.617	0.36	2.468e-12	Intermediate progenitors
Ubxn11	1.07483e-16	0.497272	0.942	0.94	3.33777e-12	Intermediate progenitors
Ddb11	1.2445e-16	0.509466	0.783	0.647	3.86466e-12	Intermediate progenitors
Arhgap421	2.09736e-16	0.282008	0.317	0.094	6.51313e-12	Intermediate progenitors
Acot11	2.21175e-16	0.332343	0.475	0.188	6.86836e-12	Intermediate progenitors
Adamts20	2.35541e-16	0.381422	0.367	0.128	7.31448e-12	Intermediate progenitors
Mn11	2.36305e-16	0.443361	0.458	0.193	7.33822e-12	Intermediate progenitors
Nipbl1	2.46233e-16	0.546707	0.883	0.811	7.64652e-12	Intermediate progenitors
Pttg11	4.63947e-16	0.341233	0.417	0.161	1.44074e-11	Intermediate progenitors
Phactr41	4.79749e-16	0.401831	0.425	0.17	1.48981e-11	Intermediate progenitors
Tpm41	4.84105e-16	0.630434	0.758	0.606	1.50334e-11	Intermediate progenitors
Fam214a	5.31495e-16	0.449452	0.492	0.238	1.65051e-11	Intermediate progenitors
Hmgn51	7.2962e-16	0.518508	0.558	0.278	2.26576e-11	Intermediate progenitors
Hbp1	7.54204e-16	0.409678	0.45	0.195	2.3421e-11	Intermediate progenitors
Trp53inp1	7.8177e-16	0.490231	0.658	0.405	2.42771e-11	Intermediate progenitors
Akt1	7.91513e-16	0.652447	0.85	0.83	2.45797e-11	Intermediate progenitors
Gm32849	8.31671e-16	0.430961	0.492	0.231	2.58267e-11	Intermediate progenitors
Stag21	8.94671e-16	0.526356	0.658	0.415	2.77831e-11	Intermediate progenitors
Asf1a1	9.30618e-16	0.476415	0.733	0.544	2.88994e-11	Intermediate progenitors
Bckdha	9.57023e-16	0.482731	0.517	0.265	2.97194e-11	Intermediate progenitors
Xrcc51	1.06703e-15	0.370934	0.425	0.17	3.31356e-11	Intermediate progenitors
Sat2	1.08612e-15	0.412122	0.517	0.262	3.37284e-11	Intermediate progenitors
Acin1	1.1275e-15	0.505742	0.983	0.948	3.50133e-11	Intermediate progenitors
Actl6a1	1.13885e-15	0.513789	0.7	0.492	3.53659e-11	Intermediate progenitors
Hdgf1	1.19508e-15	0.549248	0.95	0.926	3.7112e-11	Intermediate progenitors
Gtf2f2	1.21215e-15	0.591204	0.633	0.429	3.76422e-11	Intermediate progenitors
Fam120a1	1.21379e-15	0.46833	0.592	0.343	3.76929e-11	Intermediate progenitors
Tmed9	1.41214e-15	0.560458	0.975	0.937	4.38526e-11	Intermediate progenitors
Ptprt1	1.56823e-15	0.392024	0.3	0.091	4.86997e-11	Intermediate progenitors
Smox1	1.57187e-15	0.454965	0.483	0.23	4.8813e-11	Intermediate progenitors
Clic41	1.60635e-15	0.524988	0.667	0.434	4.98837e-11	Intermediate progenitors
Map3k1	1.74397e-15	0.491128	0.725	0.496	5.41571e-11	Intermediate progenitors
Gkap11	1.85298e-15	0.603249	0.783	0.619	5.75426e-11	Intermediate progenitors
Erbin1	2.0712e-15	0.524577	0.675	0.468	6.4319e-11	Intermediate progenitors
mt-Nd4	2.37064e-15	0.392867	1	1	7.3618e-11	Intermediate progenitors
Serinc5	2.74938e-15	0.311454	0.342	0.119	8.53794e-11	Intermediate progenitors
Tshz2	2.78737e-15	0.555331	0.625	0.331	8.65589e-11	Intermediate progenitors
Tet2	2.95608e-15	0.40932	0.45	0.203	9.17982e-11	Intermediate progenitors
Kcnq1ot1	2.97104e-15	0.785394	0.975	0.952	9.22626e-11	Intermediate progenitors
Prkd31	3.74205e-15	0.368589	0.433	0.181	1.16206e-10	Intermediate progenitors
Sfpq	3.91817e-15	0.454404	1	0.988	1.21675e-10	Intermediate progenitors
Ypel2	4.03346e-15	0.393448	0.375	0.139	1.25255e-10	Intermediate progenitors
Numa1	5.52823e-15	0.578766	0.717	0.553	1.71674e-10	Intermediate progenitors
Qk1	5.9031e-15	0.37226	0.883	0.728	1.83315e-10	Intermediate progenitors
Usp3	5.94088e-15	0.551142	0.75	0.583	1.84488e-10	Intermediate progenitors
1991-09-01	6.97651e-15	0.391314	0.408	0.166	2.16648e-10	Intermediate progenitors
Emg11	8.69475e-15	0.493538	0.8	0.68	2.70007e-10	Intermediate progenitors
Mxi1	8.771e-15	0.492284	0.75	0.564	2.72375e-10	Intermediate progenitors
Miat	8.84833e-15	1.47249	0.708	0.677	2.74776e-10	Intermediate progenitors
Gtpbp4	9.48605e-15	0.506426	0.833	0.754	2.9458e-10	Intermediate progenitors
B230354K17Rik	1.00822e-14	0.502122	0.533	0.294	3.13093e-10	Intermediate progenitors
Epha4	1.28875e-14	0.609919	0.742	0.471	4.00209e-10	Intermediate progenitors
Snrnp70	1.49766e-14	0.423393	0.992	0.968	4.65082e-10	Intermediate progenitors
Tjp11	1.52748e-14	0.535227	0.6	0.387	4.74345e-10	Intermediate progenitors
Sesn31	2.22237e-14	0.504015	0.758	0.568	6.90135e-10	Intermediate progenitors
Malat1	2.27835e-14	0.538454	1	0.998	7.07519e-10	Intermediate progenitors
Ezh21	3.02234e-14	0.476954	0.908	0.778	9.38558e-10	Intermediate progenitors
Nop53	4.06178e-14	0.52312	0.708	0.504	1.26135e-09	Intermediate progenitors
Mbnl21	4.43819e-14	0.560761	0.525	0.293	1.37824e-09	Intermediate progenitors
Cdc261	5.09693e-14	0.469137	0.808	0.684	1.5828e-09	Intermediate progenitors
Hoxb4	5.90012e-14	0.745302	0.6	0.351	1.83222e-09	Intermediate progenitors
Wnk11	6.46484e-14	0.443448	0.875	0.778	2.00759e-09	Intermediate progenitors
Polr2a	6.54598e-14	0.419544	0.742	0.54	2.03279e-09	Intermediate progenitors
Chtop	6.61101e-14	0.519428	0.867	0.809	2.05298e-09	Intermediate progenitors
Sept101	7.47182e-14	0.276658	0.25	0.071	2.3203e-09	Intermediate progenitors
Cct31	7.79219e-14	0.402587	1	0.976	2.41979e-09	Intermediate progenitors
Ssbp21	8.14924e-14	0.446664	0.5	0.249	2.53066e-09	Intermediate progenitors
Abcb91	8.86722e-14	0.299538	0.308	0.106	2.75363e-09	Intermediate progenitors
Gria3	9.226e-14	0.509244	0.492	0.246	2.86504e-09	Intermediate progenitors
Rcn11	1.02675e-13	0.470484	0.7	0.498	3.18846e-09	Intermediate progenitors
Siva11	1.14472e-13	0.42772	0.675	0.466	3.55482e-09	Intermediate progenitors
Inhbb	1.16952e-13	0.362177	0.383	0.155	3.63182e-09	Intermediate progenitors
C130071C03Rik1	1.19044e-13	0.476147	0.917	0.842	3.6968e-09	Intermediate progenitors
Rab131	1.1924e-13	0.349426	0.425	0.189	3.70288e-09	Intermediate progenitors
Rock11	1.27525e-13	0.584268	0.742	0.588	3.96016e-09	Intermediate progenitors
Rpl271	1.32088e-13	0.455868	0.992	0.984	4.10186e-09	Intermediate progenitors
Btg1	1.34348e-13	0.551174	0.942	0.859	4.17203e-09	Intermediate progenitors
Arrdc3	1.3921e-13	0.599126	0.792	0.719	4.32304e-09	Intermediate progenitors
Shmt2	1.41567e-13	0.34342	0.45	0.218	4.39621e-09	Intermediate progenitors
Myo101	1.47046e-13	0.355168	0.308	0.101	4.56637e-09	Intermediate progenitors
Kdm5a	1.5716e-13	0.513224	0.692	0.543	4.88046e-09	Intermediate progenitors
Gtf3c61	1.61584e-13	0.485214	0.75	0.618	5.01783e-09	Intermediate progenitors
Zbtb1	1.65923e-13	0.342101	0.442	0.211	5.15258e-09	Intermediate progenitors
Yif1a1	1.66589e-13	0.356654	0.508	0.273	5.17324e-09	Intermediate progenitors
Dpm31	2.09239e-13	0.434944	0.767	0.587	6.49772e-09	Intermediate progenitors
Mthfd2l	2.1293e-13	0.51392	0.692	0.54	6.61234e-09	Intermediate progenitors
Ccdc88c	2.49824e-13	0.569717	0.458	0.241	7.75802e-09	Intermediate progenitors
Sox4	2.88332e-13	0.536857	1	0.999	8.95386e-09	Intermediate progenitors
2510009E07Rik	3.03514e-13	0.586533	0.717	0.567	9.42532e-09	Intermediate progenitors
S100a161	3.26605e-13	0.277712	0.292	0.094	1.01424e-08	Intermediate progenitors
Pcbp11	3.66386e-13	0.432608	0.967	0.94	1.13777e-08	Intermediate progenitors
Enox2	4.18885e-13	0.471574	0.342	0.137	1.30081e-08	Intermediate progenitors
Epha3	4.68634e-13	0.961318	0.775	0.687	1.4553e-08	Intermediate progenitors
Wapl1	5.35099e-13	0.468496	0.767	0.604	1.6617e-08	Intermediate progenitors
Mrps141	5.4443e-13	0.442694	0.842	0.8	1.69067e-08	Intermediate progenitors
1810058I24Rik1	5.44929e-13	0.399151	0.833	0.667	1.69222e-08	Intermediate progenitors
AY0361181	5.53832e-13	0.477126	0.983	0.964	1.71987e-08	Intermediate progenitors
Ost41	5.99474e-13	0.46415	0.858	0.794	1.86161e-08	Intermediate progenitors
Akr7a5	7.37919e-13	0.378058	0.608	0.383	2.29153e-08	Intermediate progenitors
Disp3	7.72457e-13	0.301393	0.267	0.085	2.39879e-08	Intermediate progenitors
Stxbp4	1.05252e-12	0.365326	0.392	0.179	3.26851e-08	Intermediate progenitors
Rasl11b	1.11291e-12	0.356994	0.3	0.108	3.45602e-08	Intermediate progenitors
Hnrnpa2b11	1.21091e-12	0.397231	1	1	3.76035e-08	Intermediate progenitors
Rbm391	1.41011e-12	0.323021	1	0.997	4.37895e-08	Intermediate progenitors
Cdc42se11	1.42464e-12	0.391381	0.483	0.264	4.42406e-08	Intermediate progenitors
Pdia61	1.65081e-12	0.582266	0.917	0.929	5.12644e-08	Intermediate progenitors
[truncated: 2,065 more rows]

## Sheet: E18.5_PN_top10_markers
gene	p_val	avg_log2FC	pct.1	pct.2	p_val_adj	cluster
Id3	0	3.86816	0.922	0.028	0	Progenitors
Mt1	2.85e-301	2.97867	0.805	0.02	8.85e-297	Progenitors
Id1	1.9e-262	2.88502	0.903	0.05	5.89e-258	Progenitors
Apoe	1.97e-138	4.7182	0.857	0.137	6.1e-134	Progenitors
Fabp7	8.58e-113	6.51622	0.909	0.247	2.66e-108	Progenitors
Slc1a3	1.93e-110	3.45246	0.987	0.347	6.01e-106	Progenitors
Sparcl1	2.34e-103	3.78076	0.948	0.335	7.26e-99	Progenitors
Dbi	7.04e-90	4.35848	1	0.873	2.18e-85	Progenitors
Vim	2.01e-88	3.27425	1	0.657	6.24e-84	Progenitors
Mt3	1.52e-81	3.02864	0.721	0.173	4.71e-77	Progenitors
Hsd11b2	2.26e-172	2.17842	0.817	0.065	7.01e-168	Intermediate progenitors
Mfap4	5.78e-158	3.69478	0.933	0.118	1.8e-153	Intermediate progenitors
E130114P18Rik	7.46e-150	2.06385	0.925	0.118	2.32e-145	Intermediate progenitors
Draxin	7.91e-77	2.21749	1	0.605	2.46e-72	Intermediate progenitors
Cd63	2.14e-71	2.43193	1	0.799	6.66e-67	Intermediate progenitors
Mdk	3.79e-71	2.36733	0.95	0.402	1.18e-66	Intermediate progenitors
Zbtb20	1.32e-67	2.19909	0.992	0.478	4.09e-63	Intermediate progenitors
Hes5	5.48e-59	2.52322	0.633	0.133	1.7e-54	Intermediate progenitors
Gadd45g	1.91e-56	2.09354	0.867	0.356	5.94e-52	Intermediate progenitors
Slc1a2	4.19e-35	2.096	0.842	0.601	1.3e-30	Intermediate progenitors
Robo3	5.28e-95	1.1235	0.468	0.053	1.64e-90	Migrating neurons
Thsd7a	1.25e-85	1.43698	0.916	0.411	3.89e-81	Migrating neurons
Gad2	4.1e-79	1.21727	0.887	0.354	1.27e-74	Migrating neurons
Fbxl7	7.24e-75	1.12986	0.911	0.384	2.25e-70	Migrating neurons
Sobp	6.22e-72	1.20631	1	0.929	1.93e-67	Migrating neurons
Nefl	2.24e-68	1.35095	1	0.817	6.96e-64	Migrating neurons
Crabp1	2.74e-55	1.47268	0.926	0.617	8.51e-51	Migrating neurons
Rgmb	3.02e-54	1.17298	0.887	0.599	9.38e-50	Migrating neurons
Tle1	4.67e-52	1.11398	0.714	0.301	1.45e-47	Migrating neurons
Tub	3.29e-51	1.11744	0.966	0.747	1.02e-46	Migrating neurons
Kctd12	7.03e-79	1.14431	0.967	0.532	2.18e-74	ePN1
Prox1	2.01e-73	1.21404	0.926	0.431	6.25e-69	ePN1
Nrp1	3.91e-70	1.14686	0.988	0.711	1.22e-65	ePN1
Zbtb20	8.53e-70	1.60532	0.914	0.457	2.65e-65	ePN1
Meis2	6.67e-67	1.08838	0.877	0.369	2.07e-62	ePN1
Ppp1r14c	1.19e-46	0.937594	0.951	0.722	3.7e-42	ePN1
Cdkn1c	9.72e-44	1.35607	0.885	0.698	3.02e-39	ePN1
Nr2f1	1.75e-34	0.965269	0.749	0.427	5.44e-30	ePN1
Crabp1	6.46e-23	1.46331	0.848	0.62	2.01e-18	ePN1
Syt4	7.02e-17	0.929045	0.811	0.7	2.18e-12	ePN1
Olfm1	1.58e-231	1.17048	1	0.889	4.89e-227	ePN2
Ephb1	9.4e-184	1.08954	0.872	0.385	2.92e-179	ePN2
Camk4	1.17e-172	1.09631	0.9	0.488	3.64e-168	ePN2
Lmo4	8.2e-151	0.961293	1	0.969	2.55e-146	ePN2
Cadm1	1.74e-140	0.908285	0.988	0.81	5.42e-136	ePN2
Glra2	1.13e-128	0.889963	0.884	0.576	3.51e-124	ePN2
Sst	9.7e-108	1.7473	0.567	0.161	3.01e-103	ePN2
Ebf1	9.69e-68	1.24162	0.845	0.555	3.01e-63	ePN2
Rprm	5.34e-57	0.833163	0.574	0.315	1.66e-52	ePN2
Pcp4	4.02e-24	1.08822	0.384	0.217	1.25e-19	ePN2
Hoxb5	0	1.40262	0.84	0.058	0	ePN3
Hoxc4	3.35e-283	1.78951	0.906	0.186	1.04e-278	ePN3
Hoxa5	2.19e-229	2.9585	0.641	0.049	6.8e-225	ePN3
Cadm2	7.64e-143	1.21091	0.949	0.523	2.37e-138	ePN3
Rnf152	1.84e-141	1.39276	0.979	0.675	5.72e-137	ePN3
Tenm1	5.11e-135	0.986921	0.84	0.353	1.59e-130	ePN3
Robo2	1.13e-132	0.912568	0.949	0.622	3.51e-128	ePN3
Atp1b1	1.26e-111	1.02284	0.942	0.615	3.92e-107	ePN3
Meg3	3.99e-111	0.986421	0.984	0.926	1.24e-106	ePN3
Syt4	4.09e-90	1.12039	0.962	0.625	1.27e-85	ePN3
C130073E24Rik	1.07e-59	2.11018	0.862	0.149	3.32e-55	ePN4
3110035E14Rik	5.58e-34	1.20143	0.862	0.271	1.73e-29	ePN4
Ntng1	3.62e-31	1.15551	0.586	0.111	1.12e-26	ePN4
Pcdh9	3.46e-27	1.41153	0.966	0.658	1.08e-22	ePN4
Epha5	2.33e-26	1.64263	0.983	0.593	7.23e-22	ePN4
Pbx3	5.18e-25	1.48576	0.862	0.355	1.61e-20	ePN4
Nxph1	3.56e-24	1.23574	0.845	0.32	1.11e-19	ePN4
Syt4	1.14e-23	1.64461	1	0.704	3.55e-19	ePN4
Atp1b1	8.13e-23	1.32731	0.983	0.692	2.53e-18	ePN4
Igfbp5	1.89e-11	1.51704	0.603	0.288	5.86e-07	ePN4

## Sheet: P5_PN_all_markers
gene	p_val	avg_log2FC	pct.1	pct.2	p_val_adj	cluster
Sst	0	2.3376	0.997	0.702	0	PN1
Ebf1	0	2.03376	0.992	0.509	0	PN1
Pcp4	0	1.68432	0.998	0.799	0	PN1
Pnoc	0	1.21809	0.517	0.089	0	PN1
B3galt2	0	0.779405	0.963	0.678	0	PN1
Col11a1	0	0.715161	0.816	0.282	0	PN1
Slc18a3	0	0.602724	0.774	0.225	0	PN1
Vstm2l	0	0.565262	0.854	0.425	0	PN1
Prdm6	0	0.400444	0.61	0.152	0	PN1
Sostdc1	1.39152e-304	0.916087	0.815	0.403	4.32123e-300	PN1
Fam19a1	8.27739e-290	0.647621	0.949	0.566	2.57046e-285	PN1
Ntm	1.26707e-275	0.635015	1	0.966	3.93475e-271	PN1
Camk4	1.79805e-268	0.626632	0.998	0.965	5.58368e-264	PN1
Pcdh10	3.10567e-268	0.787972	0.975	0.805	9.64433e-264	PN1
Gm11549	3.84968e-264	0.289856	0.388	0.061	1.19548e-259	PN1
Aldh1a1	1.82127e-263	0.542348	0.646	0.233	5.65576e-259	PN1
Hs3st4	2.50485e-262	0.593201	0.992	0.881	7.77855e-258	PN1
Neurod6	5.00418e-261	0.58291	0.893	0.525	1.554e-256	PN1
Ajap1	5.22797e-261	0.54601	0.91	0.54	1.62349e-256	PN1
Igfbp5	1.70432e-256	0.7897	0.953	0.77	5.2926e-252	PN1
Stk39	2.57909e-254	0.535159	0.996	0.952	8.0091e-250	PN1
Cd47	9.82485e-252	0.588568	0.999	0.99	3.05101e-247	PN1
Nfib	1.02638e-241	0.519423	1	0.999	3.18732e-237	PN1
Syne1	1.53549e-230	0.528909	0.915	0.681	4.7683e-226	PN1
Galr1	5.14821e-215	0.436757	0.445	0.117	1.59872e-210	PN1
Bcl11a	1.61378e-195	0.543759	0.997	0.852	5.01142e-191	PN1
Tcerg1l	1.6106e-191	0.446156	0.838	0.518	5.00155e-187	PN1
Lpl	3.1112e-191	0.47858	0.755	0.41	9.66151e-187	PN1
Ephb1	4.88595e-186	0.477791	0.967	0.754	1.51728e-181	PN1
Brinp2	2.28123e-183	0.40202	0.75	0.441	7.08413e-179	PN1
Rasgrp1	3.27205e-182	0.287793	0.465	0.156	1.0161e-177	PN1
Tmeff2	3.16281e-181	0.471992	0.811	0.547	9.82178e-177	PN1
Homer2	4.03102e-180	0.43783	0.988	0.91	1.25179e-175	PN1
Ppm1l	1.65476e-176	0.431272	0.959	0.863	5.13868e-172	PN1
Efr3a	1.90322e-175	0.460537	0.902	0.664	5.91025e-171	PN1
Rora	4.58606e-173	0.312692	0.63	0.291	1.42415e-168	PN1
Cxcl12	6.93869e-171	0.289063	0.537	0.202	2.15474e-166	PN1
Car10	4.4835e-166	0.389521	0.866	0.561	1.3923e-161	PN1
Sulf2	1.44975e-165	0.38138	0.894	0.649	4.50207e-161	PN1
Wscd1	7.32198e-165	0.334706	0.611	0.276	2.27377e-160	PN1
Rprml	3.16771e-164	0.335901	0.616	0.26	9.83702e-160	PN1
Mb21d2	6.45728e-164	0.417356	0.923	0.693	2.00524e-159	PN1
Kitl	1.96215e-162	0.387909	0.588	0.263	6.09327e-158	PN1
Ap1s2	6.52387e-162	0.463675	0.994	0.953	2.02592e-157	PN1
Penk	6.43222e-161	0.304915	0.413	0.136	1.99746e-156	PN1
Rgs7bp	1.32426e-156	0.400271	0.851	0.602	4.11237e-152	PN1
Tiparp	3.96716e-156	0.359408	0.774	0.506	1.23196e-151	PN1
Chn2	8.89953e-151	0.432748	0.883	0.681	2.76366e-146	PN1
Lmo4	1.98479e-149	0.382607	1	0.998	6.16357e-145	PN1
Hivep2	6.48668e-147	0.461488	0.969	0.871	2.01437e-142	PN1
Nrxn3	1.73493e-146	0.491059	0.97	0.785	5.38764e-142	PN1
Dkk2	5.56433e-146	0.379302	0.569	0.272	1.72795e-141	PN1
Elavl4	7.98648e-142	0.375227	0.995	0.984	2.48012e-137	PN1
Nrep	8.8659e-142	0.367221	0.999	0.997	2.75322e-137	PN1
Lhfpl3	2.64098e-139	0.425134	0.907	0.724	8.20131e-135	PN1
Gabra5	3.9211e-137	0.400932	0.97	0.861	1.21766e-132	PN1
Pitpnc1	3.38717e-133	0.408379	0.996	0.957	1.05185e-128	PN1
Bend5	2.06344e-129	0.311883	0.858	0.664	6.4078e-125	PN1
Scrt1	1.77778e-124	0.384588	0.927	0.807	5.52072e-120	PN1
Gria2	7.23668e-124	0.406502	1	0.993	2.24728e-119	PN1
Apba1	2.48904e-123	0.351406	0.963	0.873	7.72946e-119	PN1
Tmem14c	8.92758e-121	0.311579	0.891	0.726	2.77237e-116	PN1
Grm1	1.75847e-118	0.274259	0.701	0.431	5.46076e-114	PN1
Add3	5.16472e-116	0.342192	0.978	0.875	1.60385e-111	PN1
Sema6a	2.59435e-115	0.328095	0.955	0.841	8.0565e-111	PN1
Grin2b	1.31307e-114	0.326903	0.999	0.99	4.0776e-110	PN1
Id2	8.75277e-114	0.385336	0.999	0.995	2.71808e-109	PN1
Cxcl14	6.02794e-113	0.405022	0.566	0.298	1.87192e-108	PN1
Fam19a5	7.29705e-113	0.266729	0.789	0.535	2.26602e-108	PN1
Brinp3	1.15204e-112	0.410636	0.918	0.742	3.57754e-108	PN1
Plxnd1	4.70621e-112	0.276013	0.825	0.61	1.46147e-107	PN1
Adcyap1	3.724e-107	0.299371	0.727	0.482	1.15645e-102	PN1
Neto2	1.40959e-106	0.338489	0.991	0.957	4.37735e-102	PN1
Calb1	1.08446e-105	0.42992	0.852	0.641	3.36768e-101	PN1
Vash2	8.20619e-105	0.283454	0.853	0.683	2.54835e-100	PN1
Cntnap2	1.59141e-103	0.331623	0.972	0.881	4.94196e-99	PN1
Nrg1	5.72564e-103	0.284112	0.815	0.607	1.77804e-98	PN1
Adcy1	7.95828e-103	0.336124	0.972	0.859	2.47136e-98	PN1
Fgf12	5.14058e-102	0.295159	0.982	0.92	1.59636e-97	PN1
Klf7	7.3827e-101	0.257602	1	0.998	2.29262e-96	PN1
Lingo2	8.33325e-100	0.286097	0.897	0.741	2.58781e-95	PN1
Celf2	4.27031e-98	0.284254	0.999	0.993	1.3261e-93	PN1
Hlf	1.65285e-97	0.35516	0.949	0.835	5.13275e-93	PN1
Samd5	1.67001e-97	0.266199	0.755	0.549	5.18606e-93	PN1
Ier5	3.48031e-97	0.337294	0.974	0.884	1.08077e-92	PN1
1700020I14Rik	1.35979e-95	0.306573	0.999	0.996	4.22268e-91	PN1
Plagl1	3.26123e-95	0.299589	0.512	0.284	1.01274e-90	PN1
Zmat4	8.08096e-95	0.258496	0.717	0.489	2.50946e-90	PN1
Camk2n1	1.91245e-92	0.344594	0.995	0.97	5.93891e-88	PN1
Nenf	5.61467e-92	0.275959	0.992	0.968	1.74358e-87	PN1
Dach1	1.78324e-90	0.309532	0.987	0.948	5.53767e-86	PN1
Pcsk2	9.18872e-90	0.337036	0.939	0.777	2.85347e-85	PN1
Mpc1	2.78172e-87	0.280002	1	0.999	8.63835e-83	PN1
Cidea	1.32162e-86	0.305845	0.995	0.949	4.10415e-82	PN1
Atp1a1	9.28396e-85	0.303736	0.935	0.84	2.88304e-80	PN1
Sox5	1.06527e-84	0.299319	0.887	0.634	3.30809e-80	PN1
Tox3	4.97467e-84	0.316528	0.95	0.835	1.54483e-79	PN1
Fjx1	6.81357e-84	0.258329	0.888	0.713	2.11589e-79	PN1
6430548M08Rik	9.43906e-82	0.270323	0.817	0.662	2.9312e-77	PN1
Timp2	1.44476e-80	0.312292	0.997	0.984	4.48655e-76	PN1
Hs6st1	2.93564e-80	0.252299	0.979	0.925	9.11632e-76	PN1
Chst2	4.53399e-79	0.256838	0.863	0.618	1.40799e-74	PN1
Crtac1	6.60585e-78	0.297631	0.838	0.688	2.05138e-73	PN1
C1qtnf4	5.20433e-72	0.264271	0.999	1	1.61615e-67	PN1
Neb	9.35162e-71	0.267952	0.556	0.354	2.90405e-66	PN1
Pde10a	5.28328e-70	0.264689	0.897	0.762	1.64067e-65	PN1
St8sia2	5.50513e-68	0.251159	0.998	0.986	1.70956e-63	PN1
Bok	7.6317e-68	0.251636	0.968	0.92	2.36995e-63	PN1
Dek	9.9413e-67	0.256986	0.988	0.966	3.08717e-62	PN1
Socs2	9.78884e-66	0.281338	0.986	0.963	3.03983e-61	PN1
Rgs2	1.43345e-64	0.299235	0.774	0.65	4.45143e-60	PN1
Crip2	1.14892e-62	0.254387	0.997	0.973	3.56785e-58	PN1
Agtpbp1	3.83489e-62	0.302132	0.983	0.967	1.19089e-57	PN1
Rbms3	2.38029e-61	0.28855	0.895	0.8	7.39174e-57	PN1
Spon1	4.06285e-61	0.287269	0.858	0.742	1.26168e-56	PN1
Adgrb3	4.55837e-60	0.259198	0.954	0.911	1.41556e-55	PN1
Rnf152	6.04254e-58	0.260282	0.997	0.947	1.87645e-53	PN1
Tfrc	4.14337e-54	0.285999	0.854	0.741	1.28668e-49	PN1
Rprm	4.07457e-53	0.441951	0.87	0.766	1.26532e-48	PN1
Acvr2a	2.59737e-46	0.281171	0.83	0.765	8.06586e-42	PN1
Krt19	6.9387e-45	0.393553	0.606	0.453	2.15474e-40	PN1
Mbp	5.30764e-41	0.401939	0.798	0.665	1.64824e-36	PN1
Fos	7.11016e-26	0.266368	0.918	0.879	2.20799e-21	PN1
Pcsk21	2.30777e-131	0.445192	0.953	0.782	7.16655e-127	PN2
Cdh8	2.21889e-114	0.401694	0.957	0.806	6.89055e-110	PN2
Ppp1r14c	5.70558e-110	0.352366	0.994	0.939	1.77181e-105	PN2
Tshz1	9.32922e-92	0.435691	0.979	0.933	2.8971e-87	PN2
Tox31	6.92343e-89	0.359754	0.959	0.839	2.15e-84	PN2
Pcdh19	2.24419e-88	0.387298	0.965	0.845	6.96911e-84	PN2
Zbtb18	3.59807e-86	0.364636	0.995	0.959	1.11735e-81	PN2
Tcerg1l1	1.20594e-81	0.285561	0.785	0.549	3.74493e-77	PN2
Trnp1	1.1721e-79	0.335128	0.978	0.941	3.63983e-75	PN2
Nfia	9.32167e-79	0.327425	0.997	0.979	2.89475e-74	PN2
Gabbr2	1.18323e-76	0.280539	0.997	0.985	3.67441e-72	PN2
Plcxd3	8.60838e-76	0.284796	0.951	0.89	2.67325e-71	PN2
Mdga1	8.5801e-71	0.276451	0.991	0.96	2.66446e-66	PN2
Fabp3	7.77809e-69	0.293298	0.999	1	2.41541e-64	PN2
Hoxb3	2.77314e-66	0.274471	0.929	0.865	8.61171e-62	PN2
Grm3	4.52761e-65	0.254451	0.938	0.827	1.406e-60	PN2
Rnf182	3.18526e-61	0.25941	0.874	0.765	9.89151e-57	PN2
Id21	3.62474e-58	0.276746	0.999	0.996	1.12563e-53	PN2
Khdrbs3	1.30749e-55	0.284901	0.988	0.907	4.06028e-51	PN2
Gstm1	0	2.42892	0.961	0.673	0	PN3
Cdkn1c	0	1.99995	0.971	0.372	0	PN3
Kctd12	0	1.29965	0.974	0.737	0	PN3
Prox1	0	0.963084	0.812	0.153	0	PN3
Zic1	0	0.866543	1	0.995	0	PN3
Meis2	0	0.72576	0.662	0.211	0	PN3
Zic3	0	0.442104	0.346	0.021	0	PN3
Prox1os	0	0.429869	0.473	0.036	0	PN3
Klhl5	1.0531e-292	0.674534	0.885	0.594	3.27029e-288	PN3
Zic4	1.0094e-289	0.83492	0.991	0.9	3.13461e-285	PN3
Tmsb4x	4.32032e-275	0.391639	1	1	1.34163e-270	PN3
Lrrc4c	1.19176e-271	0.674233	0.829	0.533	3.70088e-267	PN3
Sema3d	5.70601e-268	0.332134	0.462	0.091	1.77194e-263	PN3
Phlda1	1.21288e-265	0.802756	0.966	0.654	3.76647e-261	PN3
Htr2c	8.73061e-255	0.426394	0.346	0.044	2.7112e-250	PN3
Kcnd2	4.93023e-249	0.695147	0.979	0.906	1.53104e-244	PN3
Lrrn3	8.08385e-242	0.711506	0.925	0.699	2.51036e-237	PN3
Cldn3	4.4185e-235	0.429282	0.649	0.235	1.37212e-230	PN3
C130073E24Rik	1.11209e-234	0.355611	0.457	0.102	3.45348e-230	PN3
Kctd8	3.47825e-233	0.485	0.637	0.246	1.08014e-228	PN3
Nnat	4.84583e-220	0.652121	0.999	0.999	1.50482e-215	PN3
Tpd52l1	3.66614e-210	0.348858	0.458	0.121	1.13848e-205	PN3
Sobp	3.00964e-209	0.554116	0.991	0.99	9.34615e-205	PN3
Syt4	1.51924e-199	0.826436	0.994	0.986	4.71785e-195	PN3
Cadm1	1.12487e-194	0.600538	0.993	0.986	3.49318e-190	PN3
Fbxo2	8.11469e-194	0.602717	0.516	0.189	2.51994e-189	PN3
Gm36529	9.93723e-190	0.289722	0.511	0.168	3.08591e-185	PN3
Gm26778	6.69237e-183	0.531334	0.635	0.307	2.07825e-178	PN3
Cdh18	3.01631e-169	0.347059	0.59	0.265	9.36684e-165	PN3
Dbi	5.67393e-168	0.556608	0.977	0.953	1.76198e-163	PN3
Fgf13	6.00505e-167	0.54971	0.977	0.952	1.86481e-162	PN3
S100a11	1.99698e-164	0.549552	0.968	0.908	6.20141e-160	PN3
Cntnap5a	3.55984e-164	0.553903	0.978	0.916	1.10547e-159	PN3
Dnm3	1.78127e-163	0.536076	0.994	0.986	5.53156e-159	PN3
Tmem163	6.43413e-163	0.364476	0.659	0.311	1.99805e-158	PN3
Reln	6.53156e-162	0.590086	0.771	0.51	2.02831e-157	PN3
Krt35	1.30713e-158	0.337441	0.367	0.093	4.05915e-154	PN3
St18	6.89577e-158	0.35855	0.457	0.152	2.14141e-153	PN3
Meis1	3.28711e-157	0.49786	0.969	0.922	1.02078e-152	PN3
Igfbp2	6.42867e-151	0.576132	0.866	0.73	1.99636e-146	PN3
Hap1	7.55733e-150	0.530308	0.733	0.454	2.34685e-145	PN3
Hmgcs1	1.07492e-147	0.469834	0.998	0.995	3.33805e-143	PN3
Camk2d	2.79065e-140	0.438896	0.979	0.987	8.66609e-136	PN3
Dab1	4.74158e-139	0.481732	0.712	0.471	1.47245e-134	PN3
H3f3b	3.02546e-137	0.369656	1	1	9.39527e-133	PN3
Zbtb20	6.42454e-136	0.866142	0.57	0.291	1.99508e-131	PN3
Nxnl2	2.9094e-135	0.274163	0.489	0.198	9.03485e-131	PN3
Iqcj	1.3465e-134	0.28344	0.488	0.205	4.18141e-130	PN3
Ralyl	1.60892e-134	0.419773	0.949	0.888	4.99634e-130	PN3
Slc6a1	4.83732e-133	0.373314	0.687	0.399	1.50218e-128	PN3
Epcam	1.02731e-122	0.485005	0.622	0.349	3.1902e-118	PN3
H3f3a	3.14522e-120	0.275765	1	1	9.76718e-116	PN3
Chd3os	3.89905e-117	0.324456	0.998	0.998	1.21081e-112	PN3
Fstl5	4.05116e-117	0.370298	0.691	0.457	1.25805e-112	PN3
Dner	6.46169e-117	0.367652	0.99	0.961	2.00661e-112	PN3
Thsd7a	5.71042e-116	0.399185	0.572	0.306	1.77331e-111	PN3
Sox11	8.31665e-116	0.523913	0.993	0.99	2.58265e-111	PN3
Nrp1	1.36152e-115	0.458516	0.925	0.777	4.22806e-111	PN3
Pcsk1n	6.22578e-115	0.333223	1	1	1.93336e-110	PN3
Erbb4	6.66452e-115	0.377098	0.761	0.559	2.0696e-110	PN3
Rims1	4.72282e-114	0.41771	0.934	0.914	1.46662e-109	PN3
Ctxn2	1.14684e-113	0.336437	0.725	0.491	3.56141e-109	PN3
Alcam	4.38859e-113	0.542887	0.58	0.33	1.36283e-108	PN3
Nxph1	1.35958e-112	0.523521	0.772	0.487	4.22204e-108	PN3
Ahi1	1.62307e-110	0.434744	0.993	0.994	5.04029e-106	PN3
Prdm8	2.13328e-108	0.364828	0.499	0.252	6.6247e-104	PN3
Syce2	6.26951e-108	0.42107	0.884	0.77	1.94693e-103	PN3
Sv2b	6.66067e-104	0.391577	0.892	0.824	2.0684e-99	PN3
Prkcb	1.81214e-102	0.415284	0.965	0.936	5.62741e-98	PN3
2900055J20Rik	1.58097e-101	0.42815	0.765	0.559	4.90955e-97	PN3
Nkain3	3.40579e-99	0.254646	0.509	0.257	1.05763e-94	PN3
Nfia1	6.16523e-98	0.498363	0.989	0.982	1.91455e-93	PN3
Pnmal2	2.677e-96	0.359222	0.982	0.972	8.31316e-92	PN3
Cpa2	4.14913e-96	0.338777	0.702	0.512	1.28847e-91	PN3
Fdps	7.01376e-96	0.431962	0.95	0.931	2.17805e-91	PN3
Edil3	1.66814e-93	0.440015	0.887	0.819	5.18023e-89	PN3
Ptma	1.66446e-92	0.26559	1	1	5.1688e-88	PN3
Cpne5	1.34406e-91	0.335258	0.963	0.936	4.17384e-87	PN3
Nrgn	1.89733e-89	0.502649	0.811	0.668	5.89196e-85	PN3
Klhl13	4.01115e-87	0.561811	0.8	0.711	1.24562e-82	PN3
Itgb8	1.12615e-86	0.257143	0.545	0.319	3.49714e-82	PN3
Mpp6	2.25018e-85	0.310417	0.984	0.977	6.98771e-81	PN3
Carhsp1	4.36478e-84	0.309358	0.772	0.637	1.35544e-79	PN3
Gsdme	7.21661e-84	0.304949	0.961	0.962	2.24105e-79	PN3
Tenm1	8.98136e-83	0.444088	0.902	0.822	2.78907e-78	PN3
Vstm2a	1.26195e-82	0.395264	0.769	0.605	3.91885e-78	PN3
AW551984	1.42115e-82	0.278498	0.605	0.39	4.41324e-78	PN3
Dpf3	1.14172e-81	0.317157	0.802	0.669	3.54551e-77	PN3
Scn9a	2.12764e-81	0.322257	0.836	0.75	6.60717e-77	PN3
Ppp1r14c1	2.14323e-80	0.459324	0.965	0.946	6.65557e-76	PN3
Borcs7	2.82195e-77	0.289494	0.89	0.823	8.76329e-73	PN3
Slit3	3.62998e-76	0.253126	0.569	0.359	1.12725e-71	PN3
Luzp2	2.84578e-75	0.355312	0.727	0.586	8.83729e-71	PN3
Gstm5	8.46303e-74	0.312535	0.982	0.974	2.62811e-69	PN3
Caln1	1.04931e-73	0.328907	0.862	0.75	3.25851e-69	PN3
Slc1a2	2.85943e-73	0.330086	0.659	0.483	8.87966e-69	PN3
Sh3bp5	6.92402e-73	0.344994	0.952	0.946	2.15018e-68	PN3
Fam213b	2.18552e-70	0.297298	0.91	0.886	6.78692e-66	PN3
Ptgfrn	1.43066e-68	0.317321	0.793	0.715	4.44277e-64	PN3
Rit2	4.446e-67	0.317744	0.826	0.708	1.38066e-62	PN3
Ntrk3	3.94608e-66	0.346902	0.785	0.626	1.22542e-61	PN3
Msmo1	6.41102e-66	0.326608	0.846	0.786	1.99088e-61	PN3
Wdr6	1.46349e-65	0.26498	0.976	0.957	4.54472e-61	PN3
Palmd	2.08272e-65	0.306273	0.468	0.262	6.46766e-61	PN3
Nr2f1	6.01057e-64	0.267144	0.755	0.62	1.86652e-59	PN3
Cald1	1.75629e-63	0.258843	0.627	0.448	5.45398e-59	PN3
Ccdc28b	8.14876e-62	0.284733	0.872	0.823	2.53052e-57	PN3
Cxxc5	9.02153e-62	0.273249	0.768	0.67	2.80155e-57	PN3
Calb2	2.02904e-61	0.366308	0.992	0.954	6.30099e-57	PN3
Hspb1	1.41337e-60	0.390352	0.819	0.691	4.38908e-56	PN3
Zfpm2	1.11241e-58	0.315444	0.957	0.943	3.45449e-54	PN3
Grip1	2.92196e-58	0.257286	0.752	0.644	9.07385e-54	PN3
B230209E15Rik	5.56345e-58	0.255811	0.733	0.578	1.72767e-53	PN3
St8sia4	9.47008e-57	0.309247	0.666	0.545	2.94084e-52	PN3
Gabrg1	1.5636e-54	0.350739	0.942	0.942	4.85561e-50	PN3
Gm42418	1.72267e-54	0.408154	1	1	5.34957e-50	PN3
Idi1	1.25607e-53	0.299988	0.854	0.799	3.9006e-49	PN3
Fdft1	3.02186e-53	0.270874	0.878	0.826	9.38407e-49	PN3
Khdrbs2	8.28692e-51	0.250441	0.572	0.403	2.57342e-46	PN3
Fez2	3.16928e-50	0.259231	0.765	0.702	9.84189e-46	PN3
Ndst4	1.36556e-49	0.250392	0.336	0.184	4.24061e-45	PN3
Tshz11	4.04028e-49	0.339642	0.948	0.942	1.25467e-44	PN3
Atp2c1	1.35008e-48	0.259073	0.873	0.852	4.19255e-44	PN3
Kcnk2	9.7707e-48	0.274626	0.708	0.578	3.03419e-43	PN3
Oxr1	1.63624e-47	0.299951	0.904	0.902	5.08118e-43	PN3
Grin3a	2.68601e-47	0.586638	0.718	0.694	8.34114e-43	PN3
Tenm2	2.76308e-45	0.30279	0.975	0.942	8.58046e-41	PN3
Gabra2	2.14756e-44	0.272046	0.898	0.882	6.66902e-40	PN3
Zfp704	3.08618e-40	0.270812	0.911	0.91	9.58383e-36	PN3
Opcml	2.98106e-39	0.377359	0.922	0.94	9.25739e-35	PN3
Slc17a6	1.07264e-35	0.267137	0.98	0.985	3.33096e-31	PN3
AY036118	7.62916e-30	0.264565	0.875	0.853	2.36916e-25	PN3
Igfbpl1	2.4993e-26	0.266218	0.748	0.691	7.76134e-22	PN3
Mgat4c	2.06772e-24	0.31401	0.561	0.454	6.42108e-20	PN3
Tpm1	1.59312e-17	0.336009	0.976	0.99	4.94729e-13	PN3
Pbx1	1.7198e-16	0.454058	0.866	0.912	5.34068e-12	PN3
Ly6d	0.000283697	0.582259	0.472	0.477	1	PN3
Hoxc4	0	1.05999	0.89	0.302	0	PN4
Hoxb5	0	1.01203	0.813	0.095	0	PN4
Robo2	0	0.79821	0.993	0.816	0	PN4
Hoxa5	0	0.660089	0.48	0.043	0	PN4
Ramp3	0	0.489886	0.701	0.203	0	PN4
Hoxa4	1.45918e-302	0.486473	0.76	0.264	4.53134e-298	PN4
Hoxb4	2.68326e-300	0.344643	0.672	0.177	8.3326e-296	PN4
AI593442	5.69101e-275	0.908452	0.991	0.834	1.76729e-270	PN4
Lypd1	2.57025e-269	0.353807	0.556	0.125	7.98164e-265	PN4
Spock1	9.94422e-262	0.634211	0.981	0.768	3.08808e-257	PN4
Dhrs3	1.76404e-248	0.257361	0.502	0.106	5.47806e-244	PN4
Ntng1	2.62433e-248	0.576032	0.693	0.239	8.14961e-244	PN4
Arhgap24	2.90306e-245	0.307314	0.686	0.225	9.01516e-241	PN4
Lsamp	3.69548e-210	0.606259	0.996	0.877	1.14759e-205	PN4
Rgcc	2.77748e-207	0.606058	0.944	0.596	8.6252e-203	PN4
Brinp1	5.53395e-201	0.521185	0.945	0.653	1.71851e-196	PN4
Gabra1	1.67028e-200	0.459163	0.933	0.571	5.18688e-196	PN4
Vsnl1	8.174e-192	0.775933	0.995	0.955	2.53835e-187	PN4
Gabarapl1	8.03378e-188	0.539101	0.995	0.964	2.49481e-183	PN4
Kctd4	7.62045e-183	0.418004	0.668	0.273	2.36645e-178	PN4
Ptn	1.03097e-179	0.530378	1	1	3.20157e-175	PN4
Tmem91	6.4947e-171	0.42288	0.983	0.854	2.01686e-166	PN4
Nap1l5	6.95914e-167	0.468297	0.992	0.995	2.16109e-162	PN4
Pappa2	2.93496e-165	0.622713	0.862	0.544	9.11422e-161	PN4
Scg2	2.133e-163	0.80907	0.997	0.972	6.62381e-159	PN4
Alcam1	4.52451e-156	0.300625	0.728	0.303	1.40504e-151	PN4
Adgrl2	8.02623e-154	0.581076	0.994	0.84	2.49247e-149	PN4
Atp1b1	2.36766e-153	0.396553	1	0.999	7.35255e-149	PN4
Rasgrf1	8.9883e-152	0.389115	0.887	0.588	2.79123e-147	PN4
Syn2	1.31688e-149	0.438355	0.997	0.965	4.08944e-145	PN4
Nxph11	7.69823e-149	0.829778	0.809	0.485	2.39061e-144	PN4
Calb11	2.35517e-144	0.661156	0.934	0.641	7.31375e-140	PN4
Fibin	3.55205e-143	0.699456	0.949	0.798	1.10305e-138	PN4
Vat1l	1.24899e-142	0.400466	0.901	0.633	3.87862e-138	PN4
Gm30382	1.9842e-142	0.339425	0.724	0.359	6.16175e-138	PN4
Chrm2	1.46893e-141	0.422445	0.967	0.825	4.56162e-137	PN4
H2afz	1.27946e-140	0.429595	0.999	0.999	3.97323e-136	PN4
Gm45716	3.7073e-131	0.404899	0.938	0.75	1.15126e-126	PN4
Mgat4c1	6.21e-127	0.400315	0.767	0.411	1.92845e-122	PN4
Ncald	5.68239e-126	0.366672	0.998	0.964	1.76461e-121	PN4
Nefh	6.20619e-126	0.354722	0.701	0.36	1.92727e-121	PN4
Cacna2d1	2.96641e-125	0.398829	0.989	0.905	9.21189e-121	PN4
Tnfrsf12a	4.45301e-125	0.291602	0.666	0.324	1.38284e-120	PN4
Rnf1521	1.01352e-124	0.50172	0.994	0.953	3.14739e-120	PN4
Cadm2	2.19499e-123	0.495353	1	0.988	6.81633e-119	PN4
Pla2g7	5.46427e-122	0.299076	0.795	0.461	1.69688e-117	PN4
Crip1	1.17646e-120	0.504738	0.677	0.347	3.65339e-116	PN4
Mmd	1.69796e-119	0.362003	0.976	0.882	5.27285e-115	PN4
Lmo3	1.80154e-119	0.371528	0.701	0.336	5.5945e-115	PN4
Satb1	3.07742e-118	0.380172	0.831	0.522	9.55661e-114	PN4
AF529169	6.56461e-115	0.3046	0.719	0.394	2.03857e-110	PN4
Vgf	2.51492e-112	0.439588	0.973	0.889	7.80982e-108	PN4
Pls3	2.17635e-111	0.276169	0.711	0.381	6.75844e-107	PN4
Ppargc1a	2.79737e-108	0.328644	0.871	0.592	8.68696e-104	PN4
Tgfb2	3.12218e-108	0.593123	0.905	0.654	9.6956e-104	PN4
Kcnk21	8.096e-108	0.378402	0.851	0.549	2.51413e-103	PN4
App	1.19964e-107	0.363947	1	1	3.72538e-103	PN4
Slc1a3	7.78194e-107	0.376655	0.6	0.294	2.4166e-102	PN4
Slc17a7	9.40884e-107	0.286526	0.744	0.428	2.92182e-102	PN4
Tuba4a	1.79433e-105	0.375178	0.955	0.821	5.57213e-101	PN4
9330158H04Rik	1.87809e-105	0.275333	0.849	0.547	5.83223e-101	PN4
Pcdh191	2.93085e-105	0.398664	0.984	0.844	9.10146e-101	PN4
Atp5g1	1.88317e-104	0.334827	0.999	1	5.84799e-100	PN4
Pappa	1.74689e-101	0.269637	0.656	0.321	5.42478e-97	PN4
Sorcs1	5.80315e-98	0.281349	0.616	0.317	1.80211e-93	PN4
Bdnf	2.57173e-96	0.50424	0.902	0.72	7.98625e-92	PN4
Tspan7	5.31012e-96	0.311663	0.999	0.993	1.649e-91	PN4
Ndufb5	1.37059e-94	0.271144	0.999	0.997	4.25622e-90	PN4
Chst21	7.64701e-93	0.426242	0.875	0.637	2.3747e-88	PN4
Ctsl	1.04786e-92	0.294993	0.994	0.96	3.25403e-88	PN4
Tenm11	2.59183e-92	0.341754	0.969	0.809	8.04866e-88	PN4
1110008P14Rik	3.10529e-91	0.284586	0.998	0.988	9.64317e-87	PN4
Ociad2	6.10563e-89	0.276648	0.9	0.675	1.89604e-84	PN4
Ube2ql1	1.17525e-88	0.357668	0.924	0.799	3.64964e-84	PN4
2023-03-11	9.97259e-87	0.271633	0.839	0.593	3.09689e-82	PN4
Got1	1.16626e-85	0.327104	0.977	0.902	3.6217e-81	PN4
3110035E14Rik	1.77835e-85	0.263682	0.515	0.248	5.5225e-81	PN4
Nefl	8.00257e-85	0.569426	0.999	0.997	2.48512e-80	PN4
Vstm2a1	1.46874e-83	0.303472	0.891	0.582	4.56102e-79	PN4
Mdh1	1.636e-82	0.327377	0.999	0.998	5.08044e-78	PN4
Mab21l2	9.0314e-81	0.310717	0.998	0.975	2.80461e-76	PN4
Pkig	7.01506e-80	0.277855	0.989	0.945	2.17846e-75	PN4
Cntn1	2.20889e-77	0.265771	0.999	0.995	6.8595e-73	PN4
Dok5	2.89294e-76	0.268339	0.944	0.772	8.98373e-72	PN4
Ppm1e	2.1492e-75	0.389743	0.957	0.871	6.67414e-71	PN4
Dbpht2	1.02819e-74	0.26196	0.867	0.621	3.19294e-70	PN4
Aldoa	2.91472e-74	0.256431	1	0.998	9.05137e-70	PN4
Lrrtm2	4.30888e-73	0.286189	0.852	0.583	1.33808e-68	PN4
Slc17a61	5.93557e-72	0.254193	0.997	0.981	1.84323e-67	PN4
Zic41	4.047e-70	0.303343	0.995	0.901	1.25675e-65	PN4
Efna5	7.226e-70	0.378973	0.635	0.418	2.24396e-65	PN4
Pgam1	8.68547e-70	0.268535	0.999	0.996	2.69719e-65	PN4
Atp1a3	9.18523e-70	0.257877	1	0.998	2.85238e-65	PN4
Mdga2	1.04265e-69	0.304564	0.987	0.894	3.23784e-65	PN4
Arl4c	1.25895e-68	0.323023	0.978	0.917	3.90953e-64	PN4
Unc5c	4.78216e-68	0.341675	0.983	0.909	1.48505e-63	PN4
Zbtb181	1.74099e-66	0.298909	0.999	0.96	5.40647e-62	PN4
Chl1	2.45795e-65	0.289179	0.999	0.998	7.63291e-61	PN4
Bcl11a1	1.42875e-64	0.330623	0.991	0.866	4.43684e-60	PN4
Gad2	2.05075e-64	0.269283	0.755	0.488	6.36838e-60	PN4
Sccpdh	9.96267e-63	0.263438	0.953	0.892	3.09381e-58	PN4
Sox51	7.08116e-62	0.261263	0.885	0.656	2.19898e-57	PN4
Sema3a	1.13587e-60	0.303213	0.806	0.579	3.52734e-56	PN4
Lrp1b	8.62736e-60	0.335565	0.968	0.832	2.67914e-55	PN4
Rbfox1	6.59253e-58	0.263229	0.911	0.774	2.04724e-53	PN4
Ank2	6.1648e-57	0.265806	0.999	0.995	1.91442e-52	PN4
Tubb4b	1.0591e-55	0.287804	0.995	0.992	3.28892e-51	PN4
Rit21	1.25554e-55	0.292007	0.877	0.699	3.89896e-51	PN4
Atp2a2	1.25652e-55	0.285719	0.999	0.987	3.902e-51	PN4
Syt1	1.3631e-54	0.459809	1	1	4.23296e-50	PN4
Nsf	9.04893e-54	0.279156	0.98	0.925	2.81005e-49	PN4
Clic1	9.36307e-54	0.319052	0.9	0.726	2.90761e-49	PN4
Pax6	1.14597e-53	0.329464	0.938	0.814	3.5587e-49	PN4
Nefm	5.76926e-51	0.542623	0.944	0.879	1.79159e-46	PN4
Ahi11	2.62748e-49	0.273997	1	0.992	8.15939e-45	PN4
Rgs10	2.73019e-49	0.282208	0.951	0.856	8.47834e-45	PN4
Syt41	3.19408e-48	0.298206	0.998	0.985	9.9189e-44	PN4
Sema3e	3.31472e-47	0.289282	0.775	0.627	1.02935e-42	PN4
Pcdh17	3.35008e-47	0.266064	0.96	0.849	1.04033e-42	PN4
Peg3	1.15548e-45	0.254753	0.995	0.972	3.58823e-41	PN4
Rab3b	1.3236e-44	0.291383	0.971	0.914	4.1103e-40	PN4
Stxbp6	2.19998e-42	0.337189	0.49	0.315	6.83181e-38	PN4
Kcnd21	3.79283e-41	0.255164	0.981	0.907	1.17783e-36	PN4
St8sia21	6.47472e-41	0.273974	0.998	0.987	2.01066e-36	PN4
Pbx11	3.31573e-29	0.318851	0.958	0.891	1.02967e-24	PN4
Nr2f2	0	1.25899	0.82	0.192	0	PN5
Lrrn31	4.53619e-178	0.912588	0.958	0.721	1.40867e-173	PN5
Atp5g2	5.25703e-152	0.562622	0.999	0.989	1.63252e-147	PN5
Cmtm8	1.06771e-146	0.315066	0.401	0.084	3.31565e-142	PN5
Spats2l	3.13177e-137	0.605787	0.824	0.503	9.72539e-133	PN5
Cadm11	7.84462e-137	0.899241	0.988	0.987	2.43607e-132	PN5
Met	2.07131e-127	0.287668	0.466	0.126	6.43224e-123	PN5
Olfm1	4.43989e-121	0.46636	1	1	1.37876e-116	PN5
Grik1	8.06557e-118	0.528444	0.704	0.371	2.50468e-113	PN5
Sdk2	1.82089e-116	0.380482	0.596	0.239	5.65459e-112	PN5
Nrp11	4.06204e-110	0.757735	0.924	0.794	1.26142e-105	PN5
2900055J20Rik1	1.41184e-107	0.596657	0.867	0.571	4.38434e-103	PN5
Thsd7a1	1.2028e-100	0.411636	0.682	0.325	3.73517e-96	PN5
Phlda11	8.11517e-97	0.64857	0.946	0.692	2.52009e-92	PN5
Nsg2	1.13938e-93	0.437958	0.997	0.997	3.53824e-89	PN5
Ly6d1	6.86998e-88	0.652871	0.757	0.446	2.1334e-83	PN5
Cited2	2.82737e-83	0.484485	0.994	0.961	8.78012e-79	PN5
Nr2f11	1.89653e-80	0.534456	0.83	0.627	5.88948e-76	PN5
Rab2a	5.19755e-79	0.341924	1	0.999	1.61405e-74	PN5
Fstl1	2.5374e-78	0.427759	0.597	0.319	7.87963e-74	PN5
Igfbp21	8.22087e-72	0.676135	0.857	0.747	2.55291e-67	PN5
Lmo31	4.89476e-70	0.8355	0.628	0.378	1.52002e-65	PN5
Ier51	1.57478e-68	0.44104	0.971	0.9	4.89033e-64	PN5
Pcdh9	1.93149e-65	0.487806	0.969	0.954	5.99806e-61	PN5
Rgs4	5.74895e-65	0.565731	0.922	0.78	1.78528e-60	PN5
Akap13	4.83874e-63	0.331579	0.654	0.402	1.50262e-58	PN5
Cystm1	1.59827e-62	0.440584	0.966	0.948	4.96326e-58	PN5
Crim1	7.91754e-61	0.293934	0.583	0.309	2.45871e-56	PN5
Glra2	4.49562e-58	0.390413	0.971	0.926	1.39607e-53	PN5
Nhlh2	1.94438e-57	0.423353	0.687	0.473	6.03808e-53	PN5
Timp21	1.38433e-55	0.344559	0.994	0.987	4.29891e-51	PN5
Elavl2	2.19506e-55	0.339907	0.994	0.997	6.81653e-51	PN5
Tmem176b	2.24628e-54	0.298467	0.384	0.162	6.97559e-50	PN5
Wnt4	6.25804e-54	0.434596	0.848	0.696	1.94337e-49	PN5
Cldn31	3.77272e-53	0.255653	0.556	0.292	1.17158e-48	PN5
Fam46a	4.94735e-53	0.284844	0.449	0.21	1.53635e-48	PN5
Dkk3	1.77257e-51	0.31664	0.552	0.324	5.50455e-47	PN5
Chchd10	7.17247e-50	0.324727	1	0.997	2.22734e-45	PN5
Esrrg	2.42161e-49	0.36435	0.962	0.914	7.52008e-45	PN5
Tenm21	2.99543e-49	0.380424	0.985	0.945	9.30201e-45	PN5
Dnm31	7.44267e-48	0.352976	0.991	0.987	2.31125e-43	PN5
Dpf31	1.83669e-47	0.332911	0.826	0.682	5.70365e-43	PN5
Atp5d	8.3837e-47	0.290134	1	0.998	2.60347e-42	PN5
Ifitm2	4.28123e-45	0.588443	0.701	0.517	1.32949e-40	PN5
Sv2b1	4.55305e-45	0.354505	0.906	0.83	1.4139e-40	PN5
Tmem1631	3.10787e-44	0.25596	0.6	0.357	9.65119e-40	PN5
Ndufb9	9.05261e-44	0.281556	1	0.999	2.8112e-39	PN5
Cdh6	9.32333e-44	0.253636	0.356	0.165	2.89527e-39	PN5
Tmeff21	1.98598e-43	0.267338	0.795	0.594	6.16726e-39	PN5
Fam19a11	5.17075e-41	0.337358	0.852	0.642	1.60572e-36	PN5
Nab1	2.36168e-40	0.299043	0.855	0.775	7.33395e-36	PN5
Gnal	4.50781e-40	0.358064	0.958	0.923	1.39986e-35	PN5
Plcb1	7.18891e-40	0.381493	0.848	0.727	2.23244e-35	PN5
Coq7	7.21415e-40	0.276863	0.903	0.86	2.24028e-35	PN5
Msi2	4.43638e-39	0.344484	0.965	0.946	1.37767e-34	PN5
Kcnk1	4.44024e-37	0.260293	0.867	0.77	1.37887e-32	PN5
Scg3	7.38359e-37	0.310399	0.99	0.976	2.2929e-32	PN5
Kcnd22	8.1517e-37	0.332808	0.959	0.916	2.53143e-32	PN5
Ntrk31	1.84247e-36	0.410706	0.775	0.645	5.7216e-32	PN5
Prrc2c	2.57194e-36	0.258724	0.982	0.977	7.98691e-32	PN5
Lmo41	3.32018e-36	0.293922	1	0.998	1.03105e-31	PN5
Epcam1	3.49754e-36	0.337065	0.578	0.385	1.08612e-31	PN5
Rapgef5	1.20558e-34	0.281809	0.676	0.53	3.74381e-30	PN5
Ctnnd2	3.44666e-34	0.307406	0.905	0.875	1.07033e-29	PN5
Fgf131	1.30254e-33	0.258061	0.988	0.954	4.0449e-29	PN5
Nrn1	2.9471e-32	0.380108	0.925	0.873	9.15193e-28	PN5
Mir670hg	6.10366e-32	0.261796	0.846	0.746	1.89543e-27	PN5
Dync1i1	2.93964e-30	0.514814	0.805	0.792	9.12874e-26	PN5
Cpe	8.83228e-30	0.290681	0.996	0.997	2.74278e-25	PN5
Caln11	1.70339e-29	0.26977	0.851	0.764	5.2897e-25	PN5
St6galnac5	3.6334e-29	0.290278	0.871	0.806	1.12832e-24	PN5
Sri	7.00303e-29	0.250795	0.902	0.846	2.17472e-24	PN5
Zfp503	3.77046e-28	0.266318	0.75	0.591	1.17088e-23	PN5
Ccdc50	2.03113e-26	0.256734	0.918	0.889	6.30746e-22	PN5
Gls	1.08176e-25	0.284025	0.968	0.964	3.3593e-21	PN5
Bc1	1.33894e-25	0.338807	0.873	0.794	4.15796e-21	PN5
Mia	2.51398e-25	0.269467	0.736	0.606	7.80693e-21	PN5
Vcan	2.16718e-24	0.257524	0.673	0.528	6.72996e-20	PN5
Plppr4	1.04782e-22	0.263849	0.917	0.882	3.25389e-18	PN5
Ezr	7.03587e-21	0.359021	0.322	0.197	2.18492e-16	PN5
Tcf12	2.04238e-20	0.265016	0.745	0.699	6.34239e-16	PN5
Xpr1	3.31333e-18	0.252031	0.962	0.957	1.02892e-13	PN5
Anks1b	8.05138e-18	0.253793	0.98	0.973	2.50028e-13	PN5
Epha5	1.37946e-17	0.365008	0.848	0.809	4.28376e-13	PN5
Agtpbp11	9.82108e-15	0.256008	0.971	0.971	3.04984e-10	PN5
Sst1	5.03835e-08	0.59227	0.826	0.771	0.00156461	PN5
Igf1	0	1.45988	0.724	0.073	0	PN6
Etv1	0	1.21645	0.847	0.076	0	PN6
Dmkn	0	1.19817	0.751	0.093	0	PN6
Ntf3	6.99422e-301	0.41595	0.508	0.041	2.17199e-296	PN6
Rprml1	8.36341e-246	1.09551	0.969	0.311	2.59717e-241	PN6
Fam210b	2.57459e-234	0.544938	0.772	0.162	7.99513e-230	PN6
Bcl11b	1.46908e-211	0.979501	0.91	0.325	4.56209e-207	PN6
Adra2a	1.74315e-191	0.769999	0.884	0.318	5.41319e-187	PN6
Megf11	1.84698e-167	0.323066	0.564	0.105	5.73561e-163	PN6
Gabrd	2.26073e-167	0.326127	0.55	0.101	7.02047e-163	PN6
Wscd11	2.15219e-165	0.624772	0.901	0.327	6.6834e-161	PN6
Calm1	4.50847e-161	0.605379	1	1	1.40006e-156	PN6
Tpbg	6.28657e-156	0.436696	0.617	0.141	1.95223e-151	PN6
Ndst3	4.08902e-150	0.300812	0.564	0.115	1.2698e-145	PN6
Gabra51	2.59534e-145	0.853904	0.998	0.882	8.05958e-141	PN6
Fam19a12	3.01801e-140	0.892211	0.981	0.643	9.37214e-136	PN6
Pde1c	1.83795e-136	0.616534	0.751	0.261	5.70757e-132	PN6
Igfbp51	6.60423e-135	1.04023	0.995	0.805	2.05088e-130	PN6
Epha51	1.3376e-132	1.19829	0.995	0.801	4.15378e-128	PN6
Neto21	8.21797e-130	0.894326	0.998	0.963	2.55201e-125	PN6
AI5934421	1.13321e-123	0.952734	0.998	0.854	3.51906e-119	PN6
Cdh7	1.5801e-121	0.82749	0.973	0.802	4.90685e-117	PN6
B3galt21	4.82039e-119	0.80483	0.993	0.735	1.49692e-114	PN6
Smoc2	9.10509e-118	0.269045	0.545	0.13	2.8275e-113	PN6
Mif	1.33501e-116	0.669022	1	1	4.14573e-112	PN6
Cpne8	3.42108e-112	0.507574	0.709	0.259	1.06238e-107	PN6
Mgll	3.06851e-107	0.594109	0.835	0.43	9.52895e-103	PN6
Ptx3	5.58716e-107	0.421912	0.61	0.181	1.73504e-102	PN6
Rph3a	1.71492e-106	0.309358	0.642	0.188	5.32553e-102	PN6
Glra21	1.80538e-106	0.661913	0.99	0.926	5.60644e-102	PN6
Tmem176b1	2.84651e-106	0.48173	0.564	0.16	8.83956e-102	PN6
Brinp31	1.44593e-103	0.75166	0.971	0.775	4.4902e-99	PN6
Lhx1os	2.62732e-102	0.503044	0.831	0.404	8.15887e-98	PN6
Gm303821	2.21129e-101	0.61522	0.821	0.401	6.86694e-97	PN6
Clmp	5.00893e-100	0.638526	0.978	0.842	1.55547e-95	PN6
Cxcl121	1.16165e-99	0.429195	0.717	0.26	3.60739e-95	PN6
Olfm11	1.84713e-99	0.51383	1	1	5.73609e-95	PN6
Pitpnc11	2.55779e-99	0.706386	0.998	0.965	7.94295e-95	PN6
Cxcl141	2.30358e-97	0.807003	0.78	0.34	7.15355e-93	PN6
Neb1	3.40148e-97	0.614162	0.801	0.38	1.0563e-92	PN6
Sox52	2.64919e-92	0.659576	0.956	0.681	8.22679e-88	PN6
Rora1	4.53319e-92	0.436191	0.794	0.351	1.40774e-87	PN6
Nrxn31	5.89122e-91	0.688223	0.985	0.822	1.82946e-86	PN6
Nefm1	6.37398e-91	0.912461	0.983	0.885	1.97938e-86	PN6
Shisa8	2.00217e-89	0.407649	0.567	0.181	6.21755e-85	PN6
Camk2n11	1.94364e-88	0.643307	1	0.975	6.03579e-84	PN6
Fam19a51	4.59954e-88	0.520502	0.923	0.579	1.42834e-83	PN6
Adgrl21	2.55325e-83	0.696671	0.981	0.861	7.92885e-79	PN6
Barhl1	3.97778e-83	0.564406	1	0.963	1.23526e-78	PN6
1500009L16Rik	6.97768e-83	0.494597	0.988	0.935	2.16685e-78	PN6
F3	1.57902e-82	0.250461	0.569	0.187	4.9035e-78	PN6
Atg3	7.80804e-82	0.534022	0.964	0.867	2.42471e-77	PN6
Bdnf1	1.95065e-81	0.704499	0.961	0.74	6.05755e-77	PN6
Fth1	2.42769e-81	0.372005	1	1	7.53895e-77	PN6
Dkk21	7.08556e-81	0.425227	0.753	0.322	2.20035e-76	PN6
Gsg1l	4.17671e-80	0.526727	0.927	0.679	1.29704e-75	PN6
Gria21	1.98527e-79	0.642329	0.998	0.994	6.16506e-75	PN6
Pcdh7	3.6156e-79	0.601782	0.988	0.91	1.12279e-74	PN6
Mtap	1.90244e-75	0.271297	0.659	0.265	5.90784e-71	PN6
Neurod61	4.19172e-75	0.54029	0.939	0.598	1.3017e-70	PN6
Klf9	9.74649e-75	0.535884	0.918	0.657	3.02668e-70	PN6
Lgals3	1.15137e-74	0.434551	0.843	0.457	3.57545e-70	PN6
Col12a1	1.21311e-73	0.455941	0.794	0.392	3.76719e-69	PN6
Lhx1	1.33908e-73	0.424952	0.736	0.349	4.15838e-69	PN6
Fxyd7	1.66439e-73	0.583037	1	0.988	5.16859e-69	PN6
Prph	3.69245e-73	0.324411	0.593	0.221	1.14665e-68	PN6
Rflnb	4.17132e-72	0.378133	0.751	0.359	1.29536e-67	PN6
Selenom	8.65226e-72	0.466401	1	0.998	2.68687e-67	PN6
Adcyap11	1.19305e-70	0.431621	0.879	0.523	3.70488e-66	PN6
Btbd3	2.10593e-70	0.610905	0.964	0.836	6.53975e-66	PN6
Camkv	5.4609e-70	0.440254	0.903	0.639	1.69583e-65	PN6
Rab3b1	9.45735e-68	0.478616	0.99	0.92	2.93688e-63	PN6
Calca	1.14275e-66	0.291681	0.542	0.195	3.54871e-62	PN6
Gas7	6.38378e-65	0.475826	0.927	0.716	1.98242e-60	PN6
Slc18a31	6.42801e-65	0.294816	0.792	0.337	1.99615e-60	PN6
Elmo1	9.88479e-65	0.481234	0.983	0.852	3.06962e-60	PN6
Enc1	3.63366e-64	0.558653	0.964	0.789	1.1284e-59	PN6
Fam49a	2.43572e-63	0.498337	0.976	0.897	7.5639e-59	PN6
St6gal2	2.40219e-61	0.480483	0.956	0.815	7.45976e-57	PN6
Rbfox11	2.5911e-60	0.482435	0.969	0.789	8.04641e-56	PN6
Dync1i11	3.77228e-59	0.488302	0.973	0.782	1.17144e-54	PN6
Cnih2	1.9509e-57	0.406298	1	0.989	6.05832e-53	PN6
Nrsn1	9.94203e-57	0.607109	0.944	0.808	3.0874e-52	PN6
Rbms31	3.24676e-56	0.48851	0.944	0.816	1.00825e-51	PN6
Neto1	3.84609e-56	0.500792	0.995	0.972	1.19436e-51	PN6
Anks1b1	6.13874e-56	0.440892	0.995	0.972	1.90632e-51	PN6
Stk391	1.19248e-55	0.413416	0.993	0.961	3.70312e-51	PN6
Mef2c	2.18132e-55	0.356051	0.768	0.429	6.77388e-51	PN6
Ncam2	4.25016e-55	0.489772	0.959	0.82	1.31984e-50	PN6
Pcp41	1.14873e-53	0.751243	1	0.839	3.56726e-49	PN6
Kcna1	1.24882e-53	0.387677	0.818	0.513	3.87807e-49	PN6
Cnr1	7.04159e-53	0.431848	0.944	0.789	2.18669e-48	PN6
Cd471	1.05919e-52	0.474465	1	0.992	3.28922e-48	PN6
Ryr2	1.07377e-51	0.384284	0.915	0.712	3.33448e-47	PN6
B3galt1	1.11744e-51	0.398615	0.952	0.835	3.4701e-47	PN6
Nudt4	1.23953e-51	0.375901	0.956	0.833	3.84922e-47	PN6
Chst1	7.33142e-51	0.362593	0.893	0.67	2.2767e-46	PN6
Fut8	1.58756e-50	0.372228	0.944	0.824	4.93e-46	PN6
Thy1	2.10468e-50	0.397171	0.976	0.91	6.53589e-46	PN6
Tspan2	3.09306e-50	0.393675	0.869	0.61	9.60518e-46	PN6
Lmo42	4.19091e-50	0.395182	1	0.998	1.30145e-45	PN6
Kcnip3	1.35106e-49	0.255145	0.702	0.385	4.19559e-45	PN6
Atp5f1	1.82086e-49	0.305703	1	0.999	5.6545e-45	PN6
Frrs1l	3.73798e-48	0.370231	0.932	0.782	1.16079e-43	PN6
Ndufb6	1.26482e-47	0.405585	0.993	0.988	3.92777e-43	PN6
Lrrn1	2.36764e-47	0.38773	0.93	0.773	7.35247e-43	PN6
Bcl11a2	2.55909e-47	0.451858	0.985	0.883	7.94701e-43	PN6
Hs3st41	4.02297e-47	0.399802	0.99	0.904	1.24929e-42	PN6
Mgst3	6.3272e-47	0.37026	1	0.999	1.96485e-42	PN6
Fam81a	1.40165e-46	0.394306	0.918	0.723	4.35269e-42	PN6
Slc17a71	2.16126e-46	0.304039	0.797	0.466	6.71157e-42	PN6
Nefl1	4.01097e-46	0.440241	1	0.997	1.24557e-41	PN6
Scrt11	9.93711e-46	0.351938	0.952	0.83	3.08587e-41	PN6
Rit22	2.83807e-45	0.397155	0.925	0.719	8.81335e-41	PN6
Lypd11	3.33693e-45	0.262436	0.47	0.187	1.03625e-40	PN6
Arhgdig	6.5385e-45	0.313452	1	0.996	2.03047e-40	PN6
D630023F18Rik	1.62783e-44	0.328983	0.874	0.646	5.05508e-40	PN6
Sema6a1	3.02834e-44	0.394292	0.949	0.865	9.40422e-40	PN6
Cflar	4.58219e-44	0.283744	0.801	0.493	1.42295e-39	PN6
Camk41	7.79422e-44	0.434734	0.998	0.971	2.42042e-39	PN6
Lgi2	9.38779e-44	0.368684	0.891	0.685	2.91528e-39	PN6
Grin2b1	2.34094e-42	0.37215	0.995	0.992	7.26954e-38	PN6
Clec2l	2.70916e-42	0.344018	0.981	0.925	8.41302e-38	PN6
Scn1b	7.30909e-42	0.367464	0.952	0.825	2.26977e-37	PN6
Limch1	8.4041e-42	0.291089	0.823	0.564	2.60981e-37	PN6
Col4a4	1.12005e-41	0.290801	0.654	0.343	3.4782e-37	PN6
Glrx2	1.1359e-41	0.312194	0.995	0.959	3.52744e-37	PN6
Atp5g11	1.2225e-41	0.34469	1	1	3.79636e-37	PN6
Adcy11	7.84878e-41	0.402998	0.978	0.882	2.43736e-36	PN6
Tmem14c1	1.25551e-40	0.312313	0.918	0.759	3.89886e-36	PN6
Epha4	2.20718e-40	0.35724	0.92	0.72	6.85417e-36	PN6
Hpcal1	3.2259e-40	0.428026	0.966	0.906	1.00177e-35	PN6
Masp1	7.01939e-40	0.31817	0.898	0.689	2.1798e-35	PN6
Hs3st5	1.02455e-39	0.335111	0.954	0.776	3.18164e-35	PN6
Ajap11	1.22662e-39	0.299904	0.932	0.615	3.80913e-35	PN6
Chst22	1.39262e-38	0.34675	0.932	0.664	4.32465e-34	PN6
Tanc1	1.99297e-38	0.255849	0.671	0.381	6.18898e-34	PN6
1700019D03Rik	3.83302e-38	0.259983	0.734	0.462	1.1903e-33	PN6
Nfib1	5.62541e-38	0.355741	1	1	1.74691e-33	PN6
Shoc2	1.96813e-37	0.343234	0.971	0.899	6.11182e-33	PN6
Cox5a	3.06679e-37	0.284651	1	1	9.5236e-33	PN6
Ldhb	3.41862e-37	0.34262	1	0.98	1.06162e-32	PN6
Mrps36	7.79164e-37	0.298868	0.99	0.964	2.41962e-32	PN6
Slc25a3	8.34792e-36	0.316482	1	1	2.59236e-31	PN6
Iqsec3	1.14764e-35	0.268643	0.76	0.513	3.56387e-31	PN6
Atp5d1	1.82199e-35	0.292464	1	0.998	5.65801e-31	PN6
Guk1	2.75641e-35	0.284876	1	0.982	8.55974e-31	PN6
Pkib	3.91436e-35	0.315047	0.952	0.752	1.21556e-30	PN6
Nefh1	4.44875e-35	0.280402	0.685	0.405	1.38152e-30	PN6
Ttc9b	7.15756e-35	0.288579	1	0.998	2.22271e-30	PN6
Ndufb91	1.02645e-34	0.290889	1	0.999	3.18753e-30	PN6
Ndufaf2	1.52512e-34	0.279361	0.959	0.868	4.7361e-30	PN6
Tenm12	3.80863e-34	0.325994	0.954	0.831	1.18273e-29	PN6
Uqcr11	8.14148e-34	0.285753	1	0.999	2.52825e-29	PN6
Gde1	1.51297e-33	0.314688	0.995	0.978	4.69839e-29	PN6
Tspan3	3.36388e-33	0.273029	0.99	0.988	1.04462e-28	PN6
Tmem50b	5.149e-33	0.297373	0.942	0.846	1.59897e-28	PN6
Nrg11	7.02792e-33	0.274989	0.857	0.647	2.18245e-28	PN6
Caln12	7.16223e-33	0.297244	0.925	0.763	2.22416e-28	PN6
Eif4g3	1.00915e-32	0.311774	0.983	0.964	3.13382e-28	PN6
Igsf21	1.28349e-32	0.267261	0.954	0.825	3.98576e-28	PN6
Uqcrb	1.96114e-32	0.277827	0.998	0.998	6.09012e-28	PN6
Fam126b	3.99946e-32	0.33245	0.91	0.824	1.24199e-27	PN6
Prdx2	6.37946e-32	0.26747	1	1	1.98108e-27	PN6
Actr3b	9.98215e-32	0.309941	0.91	0.765	3.09986e-27	PN6
Usp46	3.08894e-31	0.307263	0.959	0.88	9.5924e-27	PN6
Dok51	4.04475e-31	0.318313	0.927	0.796	1.25606e-26	PN6
Polr1d	7.10687e-31	0.263495	0.993	0.987	2.20697e-26	PN6
Ttyh1	1.10802e-30	0.283265	0.893	0.744	3.44084e-26	PN6
Cox7c	1.42342e-30	0.272541	1	1	4.4203e-26	PN6
Nenf1	1.43558e-30	0.274593	0.988	0.973	4.45804e-26	PN6
Ppp3ca	2.39668e-30	0.277788	0.995	0.996	7.44266e-26	PN6
Rgs41	1.03742e-29	0.312877	0.939	0.784	3.22159e-25	PN6
Tlk1	1.07208e-29	0.277462	0.884	0.73	3.32924e-25	PN6
Grm7	1.10443e-29	0.253953	0.833	0.62	3.42969e-25	PN6
Nudt19	3.54801e-29	0.26907	0.927	0.81	1.1018e-24	PN6
Ap1s1	4.98218e-29	0.286412	0.969	0.936	1.54717e-24	PN6
Pin1	6.46349e-29	0.281112	0.985	0.969	2.00717e-24	PN6
Snhg6	6.57292e-29	0.288705	0.956	0.882	2.04116e-24	PN6
Sema3e1	5.10066e-28	0.294484	0.84	0.642	1.58396e-23	PN6
Hspa12a	7.17494e-28	0.252928	0.893	0.728	2.22811e-23	PN6
Pcsk22	1.27476e-27	0.320862	0.954	0.81	3.95865e-23	PN6
Uqcrq	2.78632e-27	0.253661	1	0.998	8.65263e-23	PN6
Cycs	3.51152e-27	0.259697	0.998	0.998	1.09047e-22	PN6
Ndufa5	6.29654e-27	0.252484	1	0.998	1.95533e-22	PN6
Tubb4b1	8.81511e-27	0.30741	1	0.992	2.73745e-22	PN6
Atp5c1	8.94483e-27	0.25385	1	0.999	2.77773e-22	PN6
Usmg5	9.95804e-27	0.302582	1	0.999	3.09237e-22	PN6
Ndufv3	2.9333e-26	0.270442	0.998	0.992	9.10907e-22	PN6
Azin1	5.59232e-26	0.268065	0.993	0.97	1.73664e-21	PN6
Pkp4	8.76502e-26	0.296212	0.884	0.766	2.72189e-21	PN6
Ptn1	1.13249e-25	0.304647	1	1	3.51682e-21	PN6
Cox5b	1.42084e-25	0.257991	1	0.999	4.41229e-21	PN6
Pdzd2	2.52629e-25	0.278004	0.833	0.636	7.84515e-21	PN6
Atp2b2	9.01063e-25	0.275878	0.988	0.973	2.79816e-20	PN6
Plcb4	2.39863e-24	0.280644	0.947	0.896	7.44871e-20	PN6
Slc35f1	3.42102e-24	0.260418	0.952	0.878	1.06236e-19	PN6
Mgat5	4.75361e-24	0.31322	0.947	0.883	1.47619e-19	PN6
Asns	5.21159e-23	0.260579	0.961	0.918	1.61841e-18	PN6
Slc8a1	5.36354e-23	0.254887	0.789	0.592	1.66559e-18	PN6
Amn	1.06061e-22	0.250491	0.746	0.525	3.29362e-18	PN6
Cd24a	1.11248e-21	0.303842	0.932	0.84	3.4547e-17	PN6
Mdh11	1.16071e-21	0.25606	0.998	0.998	3.60445e-17	PN6
Tuba4a1	7.55233e-21	0.256514	0.952	0.839	2.3453e-16	PN6
Pcdh101	2.69313e-20	0.283297	0.976	0.84	8.36325e-16	PN6
Ubash3b	5.97339e-20	0.26985	0.93	0.885	1.85498e-15	PN6
Atp2a21	5.08017e-19	0.276652	0.998	0.988	1.5776e-14	PN6
Ppm1e1	1.10749e-17	0.259352	0.937	0.883	3.43919e-13	PN6
Chgb	2.40596e-17	0.253255	1	0.99	7.47146e-13	PN6
Robo21	1.01945e-16	0.277468	0.925	0.844	3.16582e-12	PN6

## Sheet: P5_PN_top10_markers
gene	p_val	avg_log2FC	pct.1	pct.2	p_val_adj	cluster
Sst	0	2.3376	0.997	0.702	0	PN1
Ebf1	0	2.03376	0.992	0.509	0	PN1
Pcp4	0	1.68432	0.998	0.799	0	PN1
Pnoc	0	1.21809	0.517	0.089	0	PN1
B3galt2	0	0.779405	0.963	0.678	0	PN1
Col11a1	0	0.715161	0.816	0.282	0	PN1
Sostdc1	1.39152e-304	0.916087	0.815	0.403	4.32123e-300	PN1
Fam19a1	8.27739e-290	0.647621	0.949	0.566	2.57046e-285	PN1
Pcdh10	3.10567e-268	0.787972	0.975	0.805	9.64433e-264	PN1
Igfbp5	1.70432e-256	0.7897	0.953	0.77	5.2926e-252	PN1
Pcsk2	2.30777e-131	0.445192	0.953	0.782	7.16655e-127	PN2
Cdh8	2.21889e-114	0.401694	0.957	0.806	6.89055e-110	PN2
Ppp1r14c	5.70558e-110	0.352366	0.994	0.939	1.77181e-105	PN2
Tshz1	9.32922e-92	0.435691	0.979	0.933	2.8971e-87	PN2
Tox3	6.92343e-89	0.359754	0.959	0.839	2.15e-84	PN2
Pcdh19	2.24419e-88	0.387298	0.965	0.845	6.96911e-84	PN2
Zbtb18	3.59807e-86	0.364636	0.995	0.959	1.11735e-81	PN2
Trnp1	1.1721e-79	0.335128	0.978	0.941	3.63983e-75	PN2
Nfia	9.32167e-79	0.327425	0.997	0.979	2.89475e-74	PN2
Fabp3	7.77809e-69	0.293298	0.999	1	2.41541e-64	PN2
Gstm1	0	2.42892	0.961	0.673	0	PN3
Cdkn1c	0	1.99995	0.971	0.372	0	PN3
Kctd12	0	1.29965	0.974	0.737	0	PN3
Prox1	0	0.963084	0.812	0.153	0	PN3
Zic1	0	0.866543	1	0.995	0	PN3
Meis2	0	0.72576	0.662	0.211	0	PN3
Zic4	1.0094e-289	0.83492	0.991	0.9	3.13461e-285	PN3
Phlda1	1.21288e-265	0.802756	0.966	0.654	3.76647e-261	PN3
Syt4	1.51924e-199	0.826436	0.994	0.986	4.71785e-195	PN3
Zbtb20	6.42454e-136	0.866142	0.57	0.291	1.99508e-131	PN3
Hoxc4	0	1.05999	0.89	0.302	0	PN4
Hoxb5	0	1.01203	0.813	0.095	0	PN4
Robo2	0	0.79821	0.993	0.816	0	PN4
Hoxa5	0	0.660089	0.48	0.043	0	PN4
AI593442	5.69101e-275	0.908452	0.991	0.834	1.76729e-270	PN4
Vsnl1	8.174e-192	0.775933	0.995	0.955	2.53835e-187	PN4
Scg2	2.133e-163	0.80907	0.997	0.972	6.62381e-159	PN4
Nxph1	7.69823e-149	0.829778	0.809	0.485	2.39061e-144	PN4
Calb1	2.35517e-144	0.661156	0.934	0.641	7.31375e-140	PN4
Fibin	3.55205e-143	0.699456	0.949	0.798	1.10305e-138	PN4
Nr2f2	0	1.25899	0.82	0.192	0	PN5
Lrrn3	4.53619e-178	0.912588	0.958	0.721	1.40867e-173	PN5
Spats2l	3.13177e-137	0.605787	0.824	0.503	9.72539e-133	PN5
Cadm1	7.84462e-137	0.899241	0.988	0.987	2.43607e-132	PN5
Nrp1	4.06204e-110	0.757735	0.924	0.794	1.26142e-105	PN5
2900055J20Rik	1.41184e-107	0.596657	0.867	0.571	4.38434e-103	PN5
Phlda1	8.11517e-97	0.64857	0.946	0.692	2.52009e-92	PN5
Ly6d	6.86998e-88	0.652871	0.757	0.446	2.1334e-83	PN5
Igfbp2	8.22087e-72	0.676135	0.857	0.747	2.55291e-67	PN5
Lmo3	4.89476e-70	0.8355	0.628	0.378	1.52002e-65	PN5
Igf1	0	1.45988	0.724	0.073	0	PN6
Etv1	0	1.21645	0.847	0.076	0	PN6
Dmkn	0	1.19817	0.751	0.093	0	PN6
Rprml	8.36341e-246	1.09551	0.969	0.311	2.59717e-241	PN6
Bcl11b	1.46908e-211	0.979501	0.91	0.325	4.56209e-207	PN6
Igfbp5	6.60423e-135	1.04023	0.995	0.805	2.05088e-130	PN6
Epha5	1.3376e-132	1.19829	0.995	0.801	4.15378e-128	PN6
Neto2	8.21797e-130	0.894326	0.998	0.963	2.55201e-125	PN6
AI593442	1.13321e-123	0.952734	0.998	0.854	3.51906e-119	PN6
Nefm	6.37398e-91	0.912461	0.983	0.885	1.97938e-86	PN6
